# Supplementary material for: m5C regulator‐mediated methylation modification patterns and tumor microenvironment infiltration characteristics in acute myeloid leukemia
Source: Immun Inflamm Dis. 2024 Jan 22;12(1):e1150. doi: 10.1002/iid3.1150 (PMC10802208; doi:10.1002/iid3.1150)
Supplement: Supplementary file 2 — Table S1 18 genes upon the p<0.01 threshold. [file IID3-12-e1150-s002.xlsx]

## Sheet: C2 VS C1
	logFC	AveExpr	t	P.Value	adj.P.Val	B
DNMT3B	1.42843	8.57379	22.2666	6.51397e-60	8.17373e-56	125.424
HADH	1.05885	8.87091	15.8969	3.60146e-39	2.25956e-35	78.3335
UNG	1.32803	7.60579	15.3023	3.52795e-37	1.30403e-33	73.8047
ACSL5	1.11474	8.50319	15.281	4.15693e-37	1.30403e-33	73.6426
FAM216A	1.38607	7.73174	15.1296	1.33614e-36	3.25076e-33	72.4891
PMS1	1.55466	8.62132	15.11	1.5544e-36	3.25076e-33	72.3397
NARS2	1.14197	8.66221	15.0607	2.27258e-36	4.07376e-33	71.9644
KPNB1	0.826803	9.26971	15.0317	2.84196e-36	4.45762e-33	71.7435
CEP83	1.06832	6.38923	15.0074	3.42886e-36	4.78059e-33	71.558
TSSC1	0.84113	8.58566	14.9932	3.82398e-36	4.79833e-33	71.4503
C21orf59	1.25612	8.6774	14.907	7.43655e-36	8.48308e-33	70.7931
ACYP1	1.30685	6.91374	14.8177	1.47978e-35	1.54736e-32	70.1133
CAD	0.99257	8.98115	14.5903	8.53514e-35	8.23838e-32	68.382
HIBCH	1.33158	6.90311	14.4882	1.87496e-34	1.6805e-31	67.6044
MEN1	0.975705	9.00302	14.4716	2.1307e-34	1.7824e-31	67.4781
THYN1	1.26002	8.70013	14.4473	2.56839e-34	1.90771e-31	67.2935
PFAS	1.20938	8.512	14.4465	2.58456e-34	1.90771e-31	67.2873
BCKDHB	0.725015	7.81238	14.3855	4.13613e-34	2.88334e-31	66.8227
NASP	0.83702	9.54811	14.3555	5.20784e-34	3.43937e-31	66.595
DFFB	1.25535	7.06081	14.3147	7.12963e-34	4.47313e-31	66.2847
ALDH18A1	0.979141	8.99745	14.2525	1.15107e-33	6.8779e-31	65.8114
SCAP	0.887888	9.54932	14.2283	1.38623e-33	7.90658e-31	65.6277
C14orf159	1.11874	9.1426	14.2029	1.68523e-33	9.19403e-31	65.4347
SUCLG1	0.785358	10.5223	14.1891	1.87469e-33	9.8015e-31	65.3294
NOLC1	0.657143	8.85721	14.1375	2.78791e-33	1.39931e-30	64.9373
GNPAT	0.94062	9.80715	14.0932	3.91958e-33	1.89165e-30	64.6007
BCS1L	0.825673	8.35243	14.0859	4.14534e-33	1.92651e-30	64.5453
FKBP3	1.30966	9.75119	13.9867	8.88447e-33	3.98151e-30	63.7921
CUEDC2	0.732163	10.0915	13.9426	1.24747e-32	5.39766e-30	63.4567
ATXN10	0.723845	10.2991	13.8977	1.76066e-32	7.36427e-30	63.1163
TMEM5	0.824523	7.47111	13.8529	2.4838e-32	1.00538e-29	62.7763
MDH2	0.767088	9.60245	13.8181	3.24517e-32	1.2419e-29	62.5121
CDK4	1.14699	10.1126	13.8172	3.26608e-32	1.2419e-29	62.5057
FDPS	0.865854	9.35553	13.7592	5.09893e-32	1.88181e-29	62.0656
RUVBL2	1.02874	10.082	13.7111	7.37462e-32	2.64391e-29	61.701
PIBF1	1.23994	7.41102	13.6881	8.79652e-32	3.06608e-29	61.5268
CCT7	1.02172	10.6753	13.639	1.28175e-31	4.34685e-29	61.1548
POP5	1.43189	8.67391	13.5636	2.28388e-31	7.54162e-29	60.584
PAICS	0.77317	7.91416	13.4598	5.05748e-31	1.62721e-28	59.7985
MRPL57	0.642217	10.167	13.4298	6.36504e-31	1.99671e-28	59.5713
ALG8	1.28656	8.73353	13.4181	6.95835e-31	2.1296e-28	59.4832
CNPY2	0.940857	8.84793	13.3946	8.33121e-31	2.48905e-28	59.3053
C11orf73	1.16978	6.53549	13.3689	1.01401e-30	2.95904e-28	59.1112
ZMYM4	0.772741	8.55495	13.349	1.18031e-30	3.36603e-28	58.9611
DHTKD1	0.991772	7.69804	13.3441	1.22536e-30	3.41685e-28	58.9241
ATIC	1.14216	10.1025	13.3107	1.58206e-30	4.31557e-28	58.6717
DCTPP1	0.693901	9.78302	13.2954	1.77843e-30	4.74803e-28	58.5561
QDPR	1.06744	9.47026	13.278	2.03111e-30	5.30965e-28	58.4248
PRKDC	0.699168	7.31896	13.2734	2.10339e-30	5.3864e-28	58.3903
MTHFD1	1.19857	9.93779	13.2654	2.23697e-30	5.52384e-28	58.3294
CLNS1A	1.29396	10.5349	13.2649	2.24511e-30	5.52384e-28	58.3258
DPAGT1	1.24432	8.17387	13.2482	2.55038e-30	6.15427e-28	58.1999
DROSHA	1.05596	9.00021	13.2352	2.81669e-30	6.66865e-28	58.1017
LMNB2	0.827937	9.0806	13.2201	3.16113e-30	7.34554e-28	57.9878
RPP40	1.09642	8.64591	13.2109	3.3909e-30	7.73618e-28	57.9184
ADSL	0.780792	10.5325	13.1665	4.75994e-30	1.06657e-27	57.5833
MAP7	1.21636	8.09545	13.1416	5.75775e-30	1.26751e-27	57.3953
SCAMP3	0.571838	9.98745	13.1196	6.80512e-30	1.4708e-27	57.2302
UCKL1	0.856545	9.29749	13.1175	6.91563e-30	1.4708e-27	57.2143
PRMT5	1.01007	9.19523	13.1131	7.15421e-30	1.49618e-27	57.1808
UPF3B	0.997232	9.14455	13.0885	8.62667e-30	1.77455e-27	56.9958
NHP2	0.936704	11.1216	13.0703	9.91391e-30	2.00645e-27	56.8584
ACADM	1.40611	9.2766	13.0518	1.14175e-29	2.27408e-27	56.7189
TM7SF3	1.18528	6.90217	13.0343	1.3049e-29	2.51981e-27	56.5869
SMARCAL1	0.944691	7.716	13.0342	1.30529e-29	2.51981e-27	56.5866
AHCYL1	0.592669	8.24854	13.0086	1.58624e-29	3.01578e-27	56.394
MSH2	1.34902	7.63345	12.9804	1.96698e-29	3.68383e-27	56.1815
NSMCE4A	0.834353	8.3817	12.906	3.46645e-29	6.39662e-27	55.6217
ACD	0.733633	8.81353	12.8585	4.97387e-29	9.04523e-27	55.2649
RNASEH2A	0.864132	8.44562	12.8503	5.29291e-29	9.48792e-27	55.2035
RBM10	0.696643	8.96037	12.8219	6.56747e-29	1.16069e-26	54.9904
ATXN2	0.796217	8.19715	12.8142	6.96396e-29	1.21366e-26	54.9324
ICE2	1.05581	7.86745	12.8105	7.16564e-29	1.2317e-26	54.9042
SNRPD1	0.668142	9.63845	12.7921	8.23655e-29	1.39665e-26	54.7666
PSMG1	0.926067	8.89451	12.7878	8.5132e-29	1.42432e-26	54.734
ABCE1	0.905366	9.22617	12.7802	9.01838e-29	1.48898e-26	54.677
GMDS	1.08282	7.9066	12.7723	9.57903e-29	1.55784e-26	54.6175
UBA5	0.64231	8.97289	12.7708	9.68371e-29	1.55784e-26	54.6067
MTRF1	0.766972	6.80736	12.7484	1.14824e-28	1.80899e-26	54.4384
MTG1	0.651126	8.58898	12.7478	1.15332e-28	1.80899e-26	54.434
TTLL1	0.844517	7.48328	12.7427	1.19922e-28	1.85775e-26	54.3955
ATRX	0.729174	7.7731	12.7399	1.22487e-28	1.87435e-26	54.3746
FASTKD1	1.21155	8.474	12.7318	1.30294e-28	1.9698e-26	54.3135
ALDH6A1	0.628115	7.05484	12.7103	1.53302e-28	2.29004e-26	54.1529
STT3A	0.997199	8.64753	12.6671	2.12807e-28	3.14153e-26	53.8289
TBL3	0.584814	7.81162	12.6654	2.15659e-28	3.14662e-26	53.8157
POLA1	0.878967	8.06523	12.6612	2.22478e-28	3.20879e-26	53.785
PUS7	1.36876	7.67	12.6559	2.31604e-28	3.30247e-26	53.7452
WDR18	0.794103	7.24634	12.6525	2.37658e-28	3.35071e-26	53.7197
TIMM13	1.06636	9.1817	12.6362	2.69018e-28	3.7507e-26	53.5973
WDR61	0.566893	8.86458	12.6075	3.34428e-28	4.61143e-26	53.3823
TRMT1	0.582155	7.77776	12.6027	3.46753e-28	4.69667e-26	53.3465
TTC37	1.19692	7.8236	12.6022	3.48095e-28	4.69667e-26	53.3427
LARS	0.799354	9.31634	12.5992	3.56184e-28	4.75468e-26	53.32
DARS	0.918757	9.99617	12.5776	4.19421e-28	5.53989e-26	53.1586
DEPTOR	1.48682	8.99179	12.5637	4.66116e-28	6.05988e-26	53.0543
ATR	0.883995	7.43291	12.563	4.68448e-28	6.05988e-26	53.0494
MGST2	0.978008	9.23464	12.5576	4.87897e-28	6.24707e-26	53.0092
EIF2B4	0.528604	9.30321	12.5452	5.36164e-28	6.79574e-26	52.916
PIGF	1.14326	7.89534	12.5402	5.5666e-28	6.98497e-26	52.8789
PHKB	1.06845	8.25589	12.5245	6.26861e-28	7.78798e-26	52.7616
PUS1	0.791635	7.2386	12.5109	6.94821e-28	8.54766e-26	52.6599
ZNF821	-0.441956	7.54219	-12.5053	7.25231e-28	8.83515e-26	52.6176
ZDHHC6	0.713036	9.52472	12.4927	7.97337e-28	9.62018e-26	52.524
TMEM165	1.04384	8.1434	12.4767	9.00176e-28	1.07575e-25	52.4041
CRYZ	1.167	7.7463	12.4749	9.12854e-28	1.08061e-25	52.3903
FANCL	1.16836	6.9303	12.4681	9.60392e-28	1.12626e-25	52.3401
OSGEP	0.661137	8.74549	12.465	9.8342e-28	1.14259e-25	52.3167
FAHD2A	0.869117	8.61291	12.4553	1.05836e-27	1.21838e-25	52.2442
PARP1	0.946404	10.1315	12.4454	1.14067e-27	1.30119e-25	52.1702
YEATS2	0.820115	7.96332	12.4261	1.31943e-27	1.49155e-25	52.0264
IPO9	0.494652	8.34015	12.422	1.36126e-27	1.52509e-25	51.9956
MCCC1	0.896382	8.85549	12.4075	1.51882e-27	1.68656e-25	51.8874
PHB	0.821836	8.66849	12.3946	1.67404e-27	1.84262e-25	51.7912
MDH1	0.757297	11.59	12.3893	1.74225e-27	1.90102e-25	51.7518
BZW2	0.921629	11.7469	12.3831	1.82576e-27	1.97497e-25	51.7055
CUTA	0.721796	11.3491	12.3803	1.86585e-27	2.00109e-25	51.6841
URI1	0.615927	9.14106	12.3732	1.9685e-27	2.09328e-25	51.6312
HNRNPAB	0.960474	11.1051	12.3533	2.28778e-27	2.41236e-25	51.4827
LRPPRC	0.911801	10	12.3488	2.36585e-27	2.47389e-25	51.4496
WDR70	0.71933	8.54983	12.3475	2.38965e-27	2.47813e-25	51.4397
THADA	0.665193	8.38506	12.3384	2.55991e-27	2.63293e-25	51.3717
RUVBL1	0.936551	8.11677	12.3008	3.40033e-27	3.46888e-25	51.0913
BANF1	1.00453	9.62826	12.2948	3.55788e-27	3.60034e-25	51.0465
TRMT13	1.01308	7.53715	12.2918	3.63853e-27	3.65251e-25	51.0244
MRPS14	0.69773	7.59834	12.2786	4.01919e-27	4.0026e-25	50.9261
FOCAD	1.1742	7.74638	12.2758	4.10469e-27	4.02408e-25	50.9053
AKR1A1	0.901758	10.6702	12.2758	4.1049e-27	4.02408e-25	50.9052
ARHGAP22	1.32083	7.47417	12.2539	4.84288e-27	4.71074e-25	50.7419
ORC3	0.847251	7.10923	12.2518	4.91846e-27	4.71525e-25	50.7266
NME7	1.03733	8.43128	12.2517	4.92268e-27	4.71525e-25	50.7258
AGO3	0.816818	6.8034	12.2451	5.1718e-27	4.91634e-25	50.677
ITPA	0.601617	10.1916	12.2279	5.88824e-27	5.55531e-25	50.5489
ITGB3BP	0.987182	9.2246	12.2118	6.64919e-27	6.22642e-25	50.4288
CACYBP	0.586491	9.24653	12.209	6.78868e-27	6.30996e-25	50.4083
PRPSAP1	0.857445	9.66064	12.2071	6.88971e-27	6.3111e-25	50.3937
BCCIP	0.637882	7.99864	12.207	6.89051e-27	6.3111e-25	50.3936
ASUN	0.874989	8.83255	12.2021	7.15218e-27	6.5033e-25	50.3568
POLD2	0.937092	8.66553	12.1967	7.44946e-27	6.72488e-25	50.3166
TMEM260	0.871779	8.0234	12.1916	7.73953e-27	6.93683e-25	50.2788
NCBP2	0.750333	8.20477	12.1879	7.95834e-27	7.08236e-25	50.2513
SMARCC2	0.555162	8.77564	12.1758	8.71919e-27	7.70482e-25	50.1611
HSD17B4	1.33273	9.28009	12.1702	9.09053e-27	7.9578e-25	50.1199
DUT	0.820675	10.4956	12.1696	9.13232e-27	7.9578e-25	50.1154
PRKACB	1.29106	9.61377	12.1601	9.81253e-27	8.49156e-25	50.0444
MRPL40	0.826518	8.76336	12.1578	9.98394e-27	8.58072e-25	50.0273
CCDC53	1.01734	8.44885	12.1563	1.00934e-26	8.61578e-25	50.0165
CEP290	0.497509	6.53109	12.1552	1.01764e-26	8.62793e-25	50.0085
PDHA1	0.757822	9.08004	12.1454	1.09608e-26	9.17587e-25	49.9351
TARBP1	0.926363	10.2313	12.1453	1.09689e-26	9.17587e-25	49.9344
IPO7	0.799122	9.07079	12.1352	1.18331e-26	9.83326e-25	49.8595
ANGPT1	1.63762	8.20964	12.1168	1.35871e-26	1.12165e-24	49.723
CFDP1	0.485179	7.94445	12.1108	1.42168e-26	1.16596e-24	49.6782
NDUFB6	0.838471	10.1686	12.0999	1.54328e-26	1.2537e-24	49.5971
HAUS7	0.710572	7.49391	12.0994	1.54864e-26	1.2537e-24	49.5937
NIT2	1.18301	9.0486	12.0844	1.73312e-26	1.39405e-24	49.4826
PDE6D	0.725693	8.19194	12.0811	1.7769e-26	1.42016e-24	49.4579
WDR12	0.937893	8.9266	12.0415	2.39318e-26	1.89991e-24	49.1638
IARS	1.06924	10.7391	12.0407	2.40745e-26	1.89991e-24	49.158
COX15	0.710545	7.92255	12.0204	2.80368e-26	2.19879e-24	49.0075
GTF2H4	0.742994	7.13583	12.0081	3.07359e-26	2.39549e-24	48.9167
EHMT2	0.499504	8.00885	11.9771	3.88025e-26	3.00552e-24	48.6865
C11orf49	0.754175	8.17064	11.9504	4.73767e-26	3.64714e-24	48.4893
MPHOSPH9	0.765146	7.61919	11.9488	4.79561e-26	3.66923e-24	48.4773
CCT4	0.708777	12.3446	11.9222	5.85515e-26	4.45275e-24	48.2802
HDAC2	0.824298	10.0256	11.905	6.65872e-26	5.03335e-24	48.1532
RBM14	0.674386	8.79226	11.8791	8.0818e-26	6.07248e-24	47.9619
EIF4G3	0.755148	7.72849	11.8464	1.03225e-25	7.70992e-24	47.7202
ACOT13	0.924654	8.08268	11.834	1.13246e-25	8.39726e-24	47.6287
TRAPPC12	0.8274	7.92877	11.8334	1.13766e-25	8.39726e-24	47.6242
POLR2G	0.585716	11.2632	11.828	1.18431e-25	8.69045e-24	47.5845
NNT	0.894209	8.26028	11.8247	1.214e-25	8.85657e-24	47.56
ATP5G1	0.697344	9.94285	11.82	1.2577e-25	9.11653e-24	47.5251
TDRD3	0.48392	6.76743	11.8193	1.26417e-25	9.11653e-24	47.52
SPG11	1.04895	9.52583	11.813	1.32556e-25	9.50461e-24	47.4732
APEX1	0.806661	12.077	11.8104	1.35112e-25	9.63286e-24	47.4543
UBAP2	0.648189	9.29768	11.8085	1.37082e-25	9.71814e-24	47.44
MIPEP	0.691414	7.1233	11.8026	1.43246e-25	1.0098e-23	47.3966
LAS1L	0.456782	9.29779	11.7942	1.52517e-25	1.06915e-23	47.3347
SCRIB	0.815256	8.37421	11.7913	1.55851e-25	1.08645e-23	47.3133
METTL8	0.537021	7.38774	11.7844	1.64117e-25	1.13776e-23	47.2623
ECHS1	0.873022	10.8206	11.7817	1.6739e-25	1.15407e-23	47.2428
NUDT9	0.753422	9.03638	11.7557	2.03291e-25	1.39393e-23	47.0509
AHSA1	0.796759	9.89591	11.7536	2.06561e-25	1.40866e-23	47.0351
TMEM135	1.12318	7.61664	11.7459	2.18755e-25	1.48375e-23	46.9785
LAGE3	0.786429	9.31796	11.7194	2.66486e-25	1.79778e-23	46.7836
DPP3	0.797854	9.41477	11.7164	2.72638e-25	1.82945e-23	46.7611
MRPL48	0.686232	9.03106	11.7138	2.77972e-25	1.85532e-23	46.7419
MCTS1	1.02385	9.65485	11.7123	2.81075e-25	1.8661e-23	46.731
TTLL12	0.769392	9.00779	11.7076	2.91115e-25	1.92259e-23	46.6963
CISD1	0.857	7.36549	11.6967	3.15713e-25	2.07412e-23	46.6162
C17orf70	0.731045	8.208	11.6825	3.51018e-25	2.29405e-23	46.5115
SMARCA4	0.468812	8.32572	11.6585	4.19604e-25	2.7217e-23	46.3353
PRPF19	0.756569	10.0794	11.6582	4.20792e-25	2.7217e-23	46.3325
C1orf112	0.755965	6.00306	11.6424	4.73082e-25	3.04422e-23	46.2168
POGLUT1	0.761924	8.32796	11.6373	4.91394e-25	3.14593e-23	46.1793
SDR39U1	0.667827	9.86945	11.6206	5.5658e-25	3.54516e-23	46.0563
C10orf76	0.463816	8.03557	11.6125	5.91263e-25	3.74705e-23	45.9966
ADK	0.662504	7.91372	11.6054	6.23188e-25	3.92953e-23	45.9447
DNAJB6	1.2687	7.92221	11.6035	6.32014e-25	3.96525e-23	45.9308
SNRPD3	0.692433	10.8095	11.5918	6.8982e-25	4.30015e-23	45.8444
EXTL2	0.988684	8.62515	11.5913	6.92245e-25	4.30015e-23	45.8409
NUP43	1.01152	8.49745	11.5785	7.615e-25	4.70705e-23	45.7468
HSDL2	0.616879	6.84479	11.5747	7.8342e-25	4.8188e-23	45.7188
EHBP1	0.615507	7.20898	11.5632	8.53198e-25	5.2224e-23	45.6345
NMI	0.886321	10.6032	11.5613	8.6551e-25	5.27205e-23	45.6204
POT1	0.841299	8.02474	11.5586	8.82768e-25	5.35119e-23	45.6009
SAC3D1	1.10714	7.52119	11.5428	9.92393e-25	5.96449e-23	45.4853
DDX50	0.603517	10.729	11.5427	9.93448e-25	5.96449e-23	45.4842
COX11	0.514772	7.33752	11.5306	1.0873e-24	6.49688e-23	45.3951
MAGOHB	0.636723	6.5037	11.5275	1.11237e-24	6.61517e-23	45.3726
SLC38A10	1.27826	9.81868	11.5159	1.21223e-24	7.17503e-23	45.2877
S100PBP	0.940525	8.232	11.5066	1.29857e-24	7.64996e-23	45.2198
SRSF1	0.563665	8.57856	11.5008	1.35653e-24	7.95408e-23	45.1766
ECH1	0.662841	10.1677	11.4833	1.54466e-24	9.01508e-23	45.0484
MPI	0.683928	8.13047	11.4816	1.56358e-24	9.08325e-23	45.0364
POLR2H	0.753354	9.72336	11.4786	1.59895e-24	9.24592e-23	45.0143
ASCC3	0.847051	8.41609	11.4776	1.61131e-24	9.27465e-23	45.0067
FANCG	0.603335	8.35409	11.4711	1.69026e-24	9.64662e-23	44.9595
SKAP2	1.01277	8.24669	11.471	1.69131e-24	9.64662e-23	44.9589
MCM3	0.823685	9.29583	11.4582	1.86056e-24	1.0564e-22	44.8647
NME1	1.16601	9.67085	11.4568	1.88024e-24	1.06276e-22	44.8543
VPS45	0.518197	7.08311	11.434	2.22619e-24	1.25266e-22	44.6875
TIA1	0.814407	8.14424	11.4229	2.41716e-24	1.35404e-22	44.6063
PPARD	-0.347256	6.41918	-11.4048	2.76338e-24	1.54111e-22	44.4741
AK2	0.716595	8.45806	11.3897	3.09107e-24	1.71623e-22	44.3635
TP53	0.795061	7.03491	11.3877	3.1375e-24	1.72548e-22	44.3488
HERC2	0.989949	8.31809	11.3872	3.14851e-24	1.72548e-22	44.3453
INTS8	0.810263	10.1375	11.3872	3.14898e-24	1.72548e-22	44.3452
ME2	0.831425	9.25945	11.3865	3.16553e-24	1.727e-22	44.34
HS2ST1	0.797594	6.94665	11.3771	3.39269e-24	1.84292e-22	44.2716
DENR	1.01886	10.1446	11.371	3.54869e-24	1.91935e-22	44.2272
SIPA1	0.78564	8.85872	11.3681	3.62649e-24	1.95301e-22	44.2058
ENOSF1	0.645073	8.32394	11.3666	3.6667e-24	1.96464e-22	44.1949
KIAA0125	1.71733	9.22291	11.3661	3.67939e-24	1.96464e-22	44.1915
VPS35	0.822156	10.7242	11.362	3.79418e-24	2.01734e-22	44.1611
HEATR2	0.801353	9.0663	11.359	3.87752e-24	2.05296e-22	44.1397
MRPL19	0.822357	7.3363	11.3563	3.95679e-24	2.08613e-22	44.1197
MRPL4	0.667658	9.16485	11.3538	4.03175e-24	2.1148e-22	44.1012
FAIM	1.1423	6.34009	11.3533	4.04488e-24	2.1148e-22	44.098
MPV17	0.842191	8.59851	11.3469	4.24154e-24	2.20842e-22	44.0511
ZNF638	0.907917	9.51774	11.3437	4.3451e-24	2.25299e-22	44.0273
CLEC16A	0.53823	7.98898	11.3367	4.57425e-24	2.36205e-22	43.9765
AATF	0.59088	9.85298	11.3287	4.85226e-24	2.49533e-22	43.9183
UBE2L3	0.64185	9.12334	11.326	4.95157e-24	2.53601e-22	43.8983
HSPD1	0.979696	11.632	11.3192	5.20512e-24	2.65504e-22	43.849
SRM	0.951423	8.88085	11.3128	5.46013e-24	2.77384e-22	43.8018
EFTUD1	0.623642	9.17153	11.3122	5.48395e-24	2.7747e-22	43.7975
RBM8A	0.624582	8.14499	11.308	5.65684e-24	2.85068e-22	43.7668
PDCD2	0.524803	7.63391	11.3008	5.96648e-24	2.9947e-22	43.7142
ZPR1	0.577395	8.84809	11.2967	6.14796e-24	3.06409e-22	43.6846
CASP6	0.84027	8.38045	11.2966	6.15358e-24	3.06409e-22	43.6837
TIPRL	0.652799	7.36209	11.291	6.40979e-24	3.17905e-22	43.6435
PRKCI	0.558705	7.24452	11.2849	6.70838e-24	3.31405e-22	43.5985
NDUFA8	0.991787	9.44783	11.2808	6.91156e-24	3.40103e-22	43.569
IRF4	-0.308036	6.35733	-11.2718	7.38775e-24	3.62115e-22	43.5033
NELFB	0.758166	8.87413	11.2676	7.62388e-24	3.72235e-22	43.4722
PDSS2	0.825099	7.96613	11.2604	8.03622e-24	3.90574e-22	43.4202
PRDX1	1.24117	10.9259	11.26	8.06173e-24	3.90574e-22	43.4171
C1QBP	1.1129	10.343	11.2573	8.22636e-24	3.97017e-22	43.3971
HNRNPA2B1	0.968368	11.5733	11.2449	9.01314e-24	4.33322e-22	43.307
SERBP1	0.622711	10.8241	11.2433	9.1159e-24	4.36589e-22	43.2958
C21orf33	0.652754	8.78823	11.2149	1.12422e-23	5.36377e-22	43.0888
GTF2H5	1.01039	8.00668	11.2114	1.15358e-23	5.48298e-22	43.0633
CARS2	0.689917	9.21443	11.2103	1.16344e-23	5.509e-22	43.0549
IARS2	0.86445	9.93809	11.1959	1.29342e-23	6.10143e-22	42.9504
PRDX6	0.575639	11.5717	11.1949	1.30263e-23	6.12188e-22	42.9434
ATP13A1	0.54257	9.53349	11.1909	1.34188e-23	6.28278e-22	42.9141
NSUN5P1	0.695614	8.66906	11.1885	1.36535e-23	6.36892e-22	42.897
OBFC1	0.947976	9.21409	11.1847	1.40412e-23	6.52551e-22	42.8693
TUFM	0.835296	11.285	11.1833	1.41866e-23	6.56606e-22	42.8592
HDAC1	0.774715	10.2383	11.1829	1.42331e-23	6.56606e-22	42.8559
SMARCA5	0.704571	8.61796	11.1767	1.48947e-23	6.8348e-22	42.8111
UTP14A	0.463898	6.45915	11.1765	1.49246e-23	6.8348e-22	42.8091
CCDC91	1.15391	7.73821	11.1726	1.53545e-23	7.00612e-22	42.7811
ACVR1B	-0.374989	7.12288	-11.1538	1.76266e-23	8.0137e-22	42.6448
IFT74	0.524483	5.15806	11.1456	1.87331e-23	8.48604e-22	42.5847
C22orf24	-0.381471	6.75004	-11.1343	2.03529e-23	9.18661e-22	42.5029
MRPL24	0.674111	9.00119	11.1249	2.18079e-23	9.80806e-22	42.4347
UPF3A	0.564931	8.63823	11.1238	2.19927e-23	9.85589e-22	42.4264
SSB	0.80036	9.41698	11.1198	2.26381e-23	1.0109e-21	42.3978
MINK1	-0.392694	8.6046	-11.1065	2.49718e-23	1.11116e-21	42.301
FLI1	0.837096	7.9976	11.1024	2.57354e-23	1.14109e-21	42.2713
ENOPH1	0.648	9.27213	11.095	2.71674e-23	1.20034e-21	42.2178
C11orf21	1.06457	9.25081	11.0923	2.77214e-23	1.22052e-21	42.1979
GGCT	0.73917	10.4374	11.0888	2.84379e-23	1.24769e-21	42.1727
PLAGL1	1.17635	8.88891	11.0763	3.11661e-23	1.36262e-21	42.0823
MINA	0.893305	7.56519	11.0725	3.20648e-23	1.39705e-21	42.0542
DDX10	0.661542	9.16821	11.0669	3.33969e-23	1.45005e-21	42.014
BCL11A	0.935035	9.12275	11.0646	3.39619e-23	1.4695e-21	41.9975
HPRT1	0.788051	11.0958	11.064	3.41302e-23	1.4717e-21	41.9926
CNTRL	0.727176	8.32026	11.0537	3.68075e-23	1.58171e-21	41.918
EMG1	0.754146	8.91055	11.0365	4.17658e-23	1.78866e-21	41.7933
DCPS	0.830226	8.4414	11.0344	4.23845e-23	1.80898e-21	41.7788
SRBD1	0.904892	8.55145	11.0296	4.39107e-23	1.86777e-21	41.7439
MRPL3	0.849325	10.7471	11.02	4.71331e-23	1.99806e-21	41.674
APOO	0.617147	8.5543	11.0191	4.7434e-23	2.00405e-21	41.6677
CHCHD3	0.961506	9.84783	11.0163	4.84312e-23	2.03931e-21	41.6472
RBBP4	0.765994	9.53757	11.0153	4.87814e-23	2.04719e-21	41.64
MEA1	0.616712	9.71302	10.9932	5.73532e-23	2.39889e-21	41.4803
PHLPP2	-0.52517	7.76774	-10.9827	6.19172e-23	2.58119e-21	41.4047
ATP8B4	1.58452	9.22136	10.9656	7.01991e-23	2.913e-21	41.2808
RAD50	0.659444	7.12143	10.9653	7.0341e-23	2.913e-21	41.2788
TBCE	0.57573	7.70436	10.9573	7.46109e-23	3.07966e-21	41.2206
MED12	0.449106	8.32305	10.9549	7.5904e-23	3.12277e-21	41.2037
MTX2	0.836156	8.1857	10.9519	7.76365e-23	3.1836e-21	41.1814
PSMA5	0.673387	10.237	10.9488	7.93976e-23	3.24522e-21	41.1593
ABCC1	0.751199	9.08564	10.9415	8.37311e-23	3.41123e-21	41.1068
PI4K2A	-0.624946	7.78209	-10.9404	8.44259e-23	3.4284e-21	41.0987
LSM7	1.11803	10.3457	10.9373	8.63389e-23	3.49478e-21	41.0765
MLEC	0.711492	8.87802	10.9291	9.17319e-23	3.70113e-21	41.0167
GUCY1A3	1.49928	9.28728	10.9261	9.37212e-23	3.76927e-21	40.9956
C16orf62	0.603854	8.50817	10.9124	1.03647e-22	4.15515e-21	40.8962
COG5	0.748325	7.63119	10.9002	1.13239e-22	4.52524e-21	40.8089
ARNTL	-0.753953	7.45219	-10.8969	1.16048e-22	4.62275e-21	40.7847
ALG13	0.743643	7.76089	10.8695	1.41787e-22	5.63019e-21	40.587
EPRS	0.60463	9.02609	10.8667	1.44645e-22	5.72555e-21	40.5673
STOML2	0.820891	9.31123	10.8607	1.51138e-22	5.96377e-21	40.524
EIF4EBP1	0.771425	8.86426	10.8542	1.58479e-22	6.23384e-21	40.4772
PIEZO1	1.12157	10.4996	10.8493	1.64276e-22	6.42681e-21	40.4417
RBM6	0.578194	8.68017	10.8492	1.64409e-22	6.42681e-21	40.4409
XPO1	0.943592	11.3092	10.8466	1.67595e-22	6.53101e-21	40.422
SMC1A	0.596443	8.50377	10.8407	1.74915e-22	6.79515e-21	40.3798
MACF1	0.709178	9.12163	10.8363	1.80664e-22	6.99682e-21	40.3479
NAT10	0.614191	9.67102	10.8339	1.8388e-22	7.09945e-21	40.3304
RPAP3	0.866957	6.78928	10.8289	1.90608e-22	7.33664e-21	40.295
CCR7	-1.26876	7.87915	-10.8265	1.94062e-22	7.44677e-21	40.2773
TTC27	1.10305	8.90919	10.8157	2.09947e-22	8.03176e-21	40.1996
PIGN	0.798977	7.56523	10.8139	2.12741e-22	8.11388e-21	40.1866
KIR2DL4	-0.396945	6.65889	-10.807	2.23652e-22	8.50419e-21	40.1372
UBE2L6	0.76002	9.97315	10.8037	2.29103e-22	8.68513e-21	40.1135
PDCD11	0.460982	7.8033	10.8026	2.30984e-22	8.73008e-21	40.1054
TMEM126B	0.86637	10.2011	10.8005	2.34557e-22	8.83851e-21	40.0902
ZMYM3	0.628795	9.24894	10.7973	2.39979e-22	9.01575e-21	40.0677
PIGP	0.818231	9.83472	10.7966	2.41181e-22	9.03385e-21	40.0627
HSPB11	0.515445	7.98291	10.788	2.56875e-22	9.59306e-21	40.0005
COL11A2	-0.367666	7.78536	-10.7856	2.61437e-22	9.73446e-21	39.9832
COA3	0.886435	8.83557	10.7673	2.98673e-22	1.1088e-20	39.8518
AIFM1	0.647278	8.35745	10.7645	3.04875e-22	1.12849e-20	39.8315
HSPE1	0.843536	9.9663	10.7459	3.48878e-22	1.28756e-20	39.6984
PARK7	0.671785	12.0859	10.7371	3.71928e-22	1.36861e-20	39.6353
CABIN1	0.593243	9.03298	10.7307	3.89825e-22	1.43027e-20	39.5889
RSAD1	0.629587	9.10613	10.7292	3.94e-22	1.44137e-20	39.5784
METAP1	0.525767	9.77298	10.7276	3.98638e-22	1.4541e-20	39.5669
CREB1	0.434888	7.93326	10.727	4.00496e-22	1.45665e-20	39.5623
DMWD	-0.375954	7.77274	-10.7172	4.29976e-22	1.55935e-20	39.4922
TECR	0.886021	9.23898	10.7139	4.40263e-22	1.59205e-20	39.4689
SEH1L	1.07412	8.80187	10.7119	4.46759e-22	1.6109e-20	39.4544
USO1	0.733345	9.13115	10.701	4.83575e-22	1.73865e-20	39.3763
MKKS	1.01096	7.76553	10.6925	5.14669e-22	1.84516e-20	39.3148
PRMT7	0.624814	7.4483	10.6733	5.91559e-22	2.11478e-20	39.1774
AMD1	0.753649	10.9114	10.6674	6.17172e-22	2.20008e-20	39.1356
USP11	0.758255	9.58336	10.6664	6.21744e-22	2.2101e-20	39.1283
ELAVL1	0.67741	9.48406	10.6618	6.43114e-22	2.2796e-20	39.095
IRF3	0.679453	8.28889	10.6502	6.99433e-22	2.47225e-20	39.0121
RAPGEF1	-0.365229	7.21455	-10.6465	7.18466e-22	2.53239e-20	38.9856
LIAS	0.677415	6.666	10.6359	7.76045e-22	2.72768e-20	38.9096
MRPS16	0.671155	8.3374	10.6318	7.9915e-22	2.80104e-20	38.8806
MSRB2	0.73355	7.99547	10.6232	8.50644e-22	2.96759e-20	38.819
UBE2H	-0.740013	8.5706	-10.6231	8.51396e-22	2.96759e-20	38.8181
MMS19	0.501139	8.55774	10.6216	8.60329e-22	2.99042e-20	38.8078
ATP2B4	0.641708	8.3495	10.6208	8.65296e-22	2.99937e-20	38.8022
DIMT1	0.460694	8.34354	10.616	8.95981e-22	3.09718e-20	38.7678
STK25	0.638548	8.40213	10.6093	9.40721e-22	3.2429e-20	38.7197
TRIM44	0.783949	9.32762	10.6049	9.70998e-22	3.33811e-20	38.6885
RAP1GDS1	0.697521	9.12657	10.5943	1.04851e-21	3.59472e-20	38.6127
NSUN5	0.602433	9.21696	10.5843	1.12726e-21	3.85419e-20	38.5412
DMXL1	1.16877	6.84945	10.5821	1.1452e-21	3.90488e-20	38.5257
PDCD5	0.599114	7.22787	10.5808	1.15655e-21	3.93291e-20	38.5159
DNMT1	0.672298	9.74409	10.5768	1.19071e-21	4.0381e-20	38.4872
MIER2	-0.302321	7.80621	-10.5756	1.20047e-21	4.06024e-20	38.4791
CTBP1	0.687428	10.5408	10.5694	1.25634e-21	4.23778e-20	38.4343
RPRD1A	0.857328	7.21081	10.5623	1.32238e-21	4.43957e-20	38.3837
NTHL1	0.604296	6.69485	10.5622	1.32324e-21	4.43957e-20	38.3831
NPM3	0.638087	8.69872	10.5618	1.32683e-21	4.43975e-20	38.3804
IMPDH2	1.00466	12.0455	10.5563	1.38106e-21	4.6089e-20	38.3409
LZTS3	-0.476682	7.46494	-10.5558	1.38576e-21	4.61234e-20	38.3375
FAH	1.24125	8.11179	10.5509	1.43545e-21	4.76509e-20	38.3028
GCDH	0.604027	8.1997	10.5495	1.45046e-21	4.80222e-20	38.2925
LRRC32	-0.607497	7.52987	-10.5476	1.47089e-21	4.85704e-20	38.2787
MUM1	0.763933	7.14026	10.5405	1.54726e-21	5.09581e-20	38.2288
TMEM147	0.726551	9.93868	10.5397	1.55642e-21	5.11254e-20	38.223
XPOT	0.834297	9.48026	10.5282	1.6921e-21	5.54371e-20	38.1405
YIF1A	0.811224	9.0683	10.5214	1.77753e-21	5.80844e-20	38.0919
APEH	0.909843	9.10723	10.517	1.83364e-21	5.96266e-20	38.0612
LZTFL1	0.896722	8.36264	10.5168	1.83715e-21	5.96266e-20	38.0594
ZNF593	0.819116	8.74809	10.5166	1.83898e-21	5.96266e-20	38.0584
DMBT1	-0.347536	8.18485	-10.5152	1.85866e-21	6.01094e-20	38.0479
KDM7A	-0.968675	8.18706	-10.5121	1.89971e-21	6.12792e-20	38.0263
PSMA4	0.702643	10.5602	10.5037	2.01859e-21	6.49468e-20	37.9664
CUTC	0.708034	9.17417	10.5018	2.04706e-21	6.56945e-20	37.9526
SUPT7L	0.410114	7.97618	10.4961	2.13331e-21	6.82876e-20	37.9119
SENP2	-0.399611	8.21664	-10.4955	2.14295e-21	6.84216e-20	37.9075
CLPP	0.613419	8.57004	10.4898	2.23246e-21	7.10987e-20	37.8671
VKORC1	0.818314	9.36753	10.4873	2.27241e-21	7.21879e-20	37.8496
ICOSLG	-0.361824	7.1678	-10.4819	2.36254e-21	7.48616e-20	37.8112
ENDOG	0.797381	7.53902	10.4811	2.37672e-21	7.51212e-20	37.8053
PRMT1	1.15562	10.2994	10.4698	2.57871e-21	8.13007e-20	37.7249
ELMO1	0.895626	9.4943	10.4679	2.61382e-21	8.22011e-20	37.7115
COPS6	0.587379	9.45323	10.4659	2.65303e-21	8.32256e-20	37.6968
PGAP2	0.490505	8.60313	10.4641	2.68611e-21	8.4053e-20	37.6846
ANAPC5	0.639364	10.0782	10.4587	2.79325e-21	8.71882e-20	37.646
LEPRE1	0.642466	8.46617	10.4567	2.83382e-21	8.82351e-20	37.6318
GTF2H1	0.882961	7.71668	10.4491	2.99435e-21	9.30029e-20	37.5774
FTSJ1	0.378955	8.52515	10.4475	3.02917e-21	9.3852e-20	37.566
HSD17B10	0.657033	10.3791	10.4459	3.0638e-21	9.4691e-20	37.5548
UQCR10	0.69881	10.8879	10.4452	3.07876e-21	9.49196e-20	37.55
CCT5	0.682816	11.4729	10.4425	3.14012e-21	9.65741e-20	37.5305
C16orf80	0.885233	10.2792	10.4405	3.18536e-21	9.77259e-20	37.5164
ACLY	0.524178	9.10234	10.4348	3.31901e-21	1.01578e-19	37.4759
METTL3	0.753321	8.23083	10.4316	3.39549e-21	1.03666e-19	37.4534
CD28	-0.418733	5.53976	-10.4284	3.47595e-21	1.05864e-19	37.4303
TMX2	0.658327	10.0921	10.4109	3.94234e-21	1.19778e-19	37.3061
RNF170	0.703247	5.91604	10.4092	3.98991e-21	1.20931e-19	37.2943
TMEM131	0.902011	9.4666	10.4061	4.08176e-21	1.23417e-19	37.2718
GLT8D1	0.870771	8.0193	10.4047	4.12137e-21	1.24315e-19	37.2623
CRIPT	0.801284	6.88328	10.399	4.29493e-21	1.29239e-19	37.2216
MTMR3	-0.460288	8.13545	-10.3933	4.47431e-21	1.34315e-19	37.1813
CBX1	1.20188	8.60413	10.3838	4.78925e-21	1.43426e-19	37.1142
IPO5	0.619793	8.95551	10.3825	4.83577e-21	1.44474e-19	37.1046
STAU2	0.835845	7.77915	10.3678	5.37582e-21	1.60227e-19	37.0002
PIK3R5	-0.512469	8.07009	-10.36	5.68417e-21	1.69017e-19	36.9452
DDX54	0.427364	8.62647	10.3545	5.91441e-21	1.75447e-19	36.906
ADRBK1	-0.396021	9.4422	-10.3493	6.14001e-21	1.81489e-19	36.8691
RBM28	0.671143	7.99609	10.3491	6.14702e-21	1.81489e-19	36.868
TTF2	0.718662	5.71736	10.3459	6.29164e-21	1.84899e-19	36.845
PA2G4	0.631633	9.43289	10.3459	6.292e-21	1.84899e-19	36.845
SNCG	-0.330468	6.42857	-10.3394	6.58844e-21	1.93158e-19	36.7996
POLR2I	0.654156	9.8417	10.3306	7.01856e-21	2.05289e-19	36.7372
ADA	1.10034	9.8724	10.3208	7.53374e-21	2.19845e-19	36.6673
CYCS	0.759438	11.812	10.3201	7.57185e-21	2.20444e-19	36.6624
SDCCAG3	0.522704	8.08323	10.3169	7.74762e-21	2.2504e-19	36.6397
UCHL5	0.574614	7.59455	10.3122	8.01289e-21	2.32207e-19	36.6065
THOC2	0.588348	9.23338	10.3035	8.52621e-21	2.46513e-19	36.5453
UBOX5	-0.323351	8.70866	-10.2937	9.15092e-21	2.63967e-19	36.4755
GRK5	-0.722602	7.55366	-10.2846	9.76555e-21	2.81051e-19	36.4114
IKBKAP	0.463748	7.00704	10.2807	1.00427e-20	2.88366e-19	36.3838
IPO4	0.53485	7.83574	10.2735	1.0576e-20	3.02985e-19	36.3328
CXCR5	-0.377935	7.07104	-10.2702	1.08264e-20	3.09454e-19	36.3097
AGK	0.529943	8.35983	10.2647	1.12602e-20	3.21121e-19	36.271
LYRM4	0.812334	9.29745	10.2642	1.12993e-20	3.21503e-19	36.2675
ANXA4	1.34235	9.5307	10.2621	1.14703e-20	3.25632e-19	36.2527
GOT2	0.616851	10.4175	10.2481	1.26781e-20	3.58483e-19	36.154
PITRM1	0.688125	9.58353	10.2479	1.26985e-20	3.58483e-19	36.1524
PDE4A	-0.389581	6.3925	-10.2478	1.27132e-20	3.58483e-19	36.1513
HSD17B12	0.947852	10.9789	10.2471	1.27681e-20	3.59225e-19	36.147
IQSEC1	-0.752958	8.72523	-10.2401	1.3426e-20	3.7689e-19	36.0975
POLR2F	0.654529	8.64638	10.2388	1.35542e-20	3.7964e-19	36.0881
STAMBP	0.883992	8.40047	10.2369	1.37384e-20	3.83939e-19	36.0748
MDM1	0.60507	6.7043	10.236	1.38282e-20	3.85591e-19	36.0683
GALT	0.575022	7.61447	10.232	1.4232e-20	3.95971e-19	36.04
MRPS35	0.649964	9.94557	10.2257	1.48872e-20	4.13286e-19	35.9956
TFCP2	0.566822	7.3916	10.2251	1.49467e-20	4.1402e-19	35.9916
MCCC2	0.501629	8.45149	10.2236	1.51113e-20	4.17659e-19	35.9808
DDX49	0.39087	8.47121	10.2217	1.5319e-20	4.22467e-19	35.9674
ATP5J	0.758063	11.3946	10.2189	1.56243e-20	4.2977e-19	35.9479
PIGG	0.773796	9.03838	10.2187	1.56523e-20	4.2977e-19	35.9461
TCFL5	1.06914	7.99804	10.216	1.59529e-20	4.37068e-19	35.9274
MUC8	-0.394467	8.01991	-10.213	1.63055e-20	4.45755e-19	35.9058
DEAF1	0.866818	8.04426	10.2088	1.67937e-20	4.58103e-19	35.8767
CNOT7	0.697722	10.7534	10.206	1.71337e-20	4.66363e-19	35.857
SCCPDH	0.771779	9.43645	10.2042	1.73598e-20	4.71495e-19	35.844
PCSK6	-0.316314	6.50966	-10.2021	1.76241e-20	4.7764e-19	35.8291
PRMT3	0.681795	7.84294	10.1974	1.82226e-20	4.92795e-19	35.7962
SAMM50	0.673142	9.81028	10.1965	1.83354e-20	4.94779e-19	35.7901
TCEAL1	0.62354	8.80149	10.1948	1.85612e-20	4.99799e-19	35.778
KLHL35	-0.277758	6.92147	-10.1928	1.88326e-20	5.0602e-19	35.7637
SMARCC1	0.533631	9.03916	10.1908	1.90971e-20	5.12031e-19	35.75
NFYB	0.630467	7.27939	10.1776	2.09941e-20	5.61694e-19	35.6566
CTPS1	0.738487	8.1657	10.176	2.12368e-20	5.66061e-19	35.6452
NEDD8	0.561896	10.314	10.1759	2.12476e-20	5.66061e-19	35.6447
CD5	-0.426058	8.54838	-10.1727	2.17366e-20	5.77863e-19	35.6223
SSBP2	1.17043	9.06047	10.1722	2.18223e-20	5.78913e-19	35.6184
SPCS2	0.761398	10.9087	10.1707	2.20533e-20	5.83808e-19	35.608
ETNK1	0.867949	6.64385	10.169	2.23197e-20	5.89616e-19	35.5962
ZWILCH	0.630118	7.24153	10.1552	2.46243e-20	6.4913e-19	35.4993
DGUOK	0.489031	8.72394	10.1464	2.62147e-20	6.89607e-19	35.4376
PRIM2	0.393388	5.26974	10.1259	3.03588e-20	7.96951e-19	35.2929
MDN1	0.594205	8.87298	10.1226	3.10802e-20	8.12755e-19	35.2697
MTR	0.845819	7.82068	10.1225	3.10904e-20	8.12755e-19	35.2694
NFU1	0.786069	8.9346	10.1217	3.12778e-20	8.15953e-19	35.2635
ITGA4	1.00692	8.80567	10.1161	3.25441e-20	8.47226e-19	35.2243
TTR	-0.403918	8.15915	-10.0995	3.66159e-20	9.51256e-19	35.1081
IL21R	-0.462617	6.03704	-10.0973	3.71958e-20	9.64324e-19	35.0926
RANGRF	0.677644	8.68872	10.0968	3.73291e-20	9.65785e-19	35.0891
WRB	0.891209	9.56238	10.0854	4.04946e-20	1.04553e-18	35.0088
GALK2	0.390711	5.94998	10.0774	4.28579e-20	1.10427e-18	34.9529
CLIP2	1.22768	8.16051	10.0722	4.44801e-20	1.14372e-18	34.9162
NUP133	0.672048	8.86515	10.0703	4.50886e-20	1.157e-18	34.9028
DXO	0.35923	8.54779	10.0646	4.69613e-20	1.20259e-18	34.8627
DDX1	0.705481	10.3241	10.063	4.74748e-20	1.21211e-18	34.852
MLC1	1.05171	8.63494	10.0629	4.75261e-20	1.21211e-18	34.8509
ZMYND11	0.73018	8.18111	10.0618	4.78993e-20	1.21915e-18	34.8432
SEPHS1	0.459664	8.56862	10.0606	4.82891e-20	1.22658e-18	34.8352
PKD2	0.916189	7.4466	10.0569	4.95863e-20	1.25699e-18	34.8091
CYP1A2	-0.380563	7.17257	-10.0529	5.10314e-20	1.29101e-18	34.7808
NOL7	0.462208	9.99796	10.0493	5.23315e-20	1.32124e-18	34.756
DYNC1I2	0.876878	10.2071	10.0441	5.43137e-20	1.36853e-18	34.7193
ZNF384	-0.243591	8.32696	-10.0373	5.70178e-20	1.43379e-18	34.6714
IQGAP2	1.01708	9.55553	10.034	5.83297e-20	1.46384e-18	34.649
REV3L	0.753081	9.11026	10.0305	5.9833e-20	1.49857e-18	34.6239
DERA	1.08508	8.49528	10.0107	6.88205e-20	1.72024e-18	34.4859
TRAF1	-0.518521	7.45902	-10.0103	6.90453e-20	1.72243e-18	34.4827
HECW1	-0.404028	6.94998	-10.0092	6.9558e-20	1.73177e-18	34.4754
HFE	-0.271222	7.04351	-10.0022	7.31461e-20	1.8175e-18	34.4258
SNRPA	0.669973	10.9178	9.99519	7.68488e-20	1.90573e-18	34.3771
SORD	0.75755	8.46143	9.99407	7.74573e-20	1.91703e-18	34.3693
BBS1	0.625436	8.76191	9.99266	7.82399e-20	1.93259e-18	34.3594
KATNB1	0.63885	8.74032	9.98735	8.1238e-20	2.0027e-18	34.3224
NVL	0.512058	7.97179	9.98153	8.46623e-20	2.08302e-18	34.2816
FUT2	-0.292046	7.03653	-9.97721	8.72924e-20	2.14353e-18	34.2515
SEMA6B	-0.379511	8.09604	-9.97277	9.00822e-20	2.20772e-18	34.2205
GMPPA	0.494387	7.86668	9.96976	9.20185e-20	2.25078e-18	34.1995
MRPS30	0.455444	8.82515	9.96613	9.4421e-20	2.30505e-18	34.1741
DHX16	0.591029	8.52085	9.95496	1.02186e-19	2.48977e-18	34.0962
LSM5	0.676977	8.03626	9.93468	1.1796e-19	2.86339e-18	33.9547
WDYHV1	0.638875	8.09796	9.93456	1.18056e-19	2.86339e-18	33.9539
PPP1R7	0.479007	8.42435	9.93438	1.18205e-19	2.86339e-18	33.9526
MMP14	-0.346594	7.66139	-9.93214	1.20098e-19	2.89898e-18	33.937
KIAA0020	0.499954	9.27017	9.93209	1.20136e-19	2.89898e-18	33.9366
ATP10D	1.03785	7.23638	9.92444	1.26818e-19	3.05435e-18	33.8833
MCM2	0.867113	10.432	9.92162	1.2937e-19	3.10985e-18	33.8636
CDRT1	-0.258596	5.91902	-9.91672	1.33933e-19	3.21336e-18	33.8295
MUS81	0.551336	8.67328	9.91506	1.35507e-19	3.24492e-18	33.818
FLT3	1.43369	10.4871	9.91037	1.40077e-19	3.34797e-18	33.7853
QTRT1	0.574202	8.23719	9.9052	1.45286e-19	3.46263e-18	33.7493
AP1M2	-0.346614	7.71743	-9.90507	1.45426e-19	3.46263e-18	33.7483
SLC5A5	-0.334469	8.87621	-9.8937	1.57587e-19	3.74509e-18	33.6691
AKAP1	0.344582	7.41547	9.89105	1.60554e-19	3.80838e-18	33.6508
SDHC	0.572425	8.96019	9.88534	1.67166e-19	3.95774e-18	33.611
ELF3	-0.349013	6.84219	-9.88098	1.72391e-19	4.07375e-18	33.5806
DYNC2LI1	0.605277	6.6676	9.88045	1.73033e-19	4.08123e-18	33.577
TCEAL4	0.959704	10.1131	9.87381	1.81342e-19	4.2692e-18	33.5307
TRMT112	0.730858	10.8362	9.87262	1.82866e-19	4.297e-18	33.5225
BRCC3	0.494073	6.75717	9.87017	1.86057e-19	4.36381e-18	33.5054
YARS	0.566916	11.1623	9.8679	1.89058e-19	4.42594e-18	33.4897
KIR2DL2	-0.507406	7.83877	-9.86475	1.93302e-19	4.51686e-18	33.4678
AVEN	0.765223	8.11634	9.86322	1.95405e-19	4.55751e-18	33.4571
COA4	0.616367	8.36945	9.85817	2.02493e-19	4.71408e-18	33.422
PPP1R11	0.528465	10.8134	9.85697	2.04201e-19	4.74503e-18	33.4137
DNM1L	0.686236	8.638	9.85311	2.09842e-19	4.86709e-18	33.3869
CPNE1	0.69275	9.35247	9.84669	2.19562e-19	5.08315e-18	33.3422
C6orf15	-0.368029	7.86455	-9.84523	2.21836e-19	5.10962e-18	33.3321
C16orf58	0.447845	7.88519	9.8452	2.21882e-19	5.10962e-18	33.3319
VWA8	0.472307	7.29455	9.84517	2.21927e-19	5.10962e-18	33.3317
MRE11A	0.408016	6.44632	9.84445	2.23047e-19	5.12599e-18	33.3267
AKR7A2	0.855933	9.17698	9.84267	2.25872e-19	5.18142e-18	33.3143
GPATCH2L	-0.527596	7.40064	-9.83871	2.32253e-19	5.31809e-18	33.2868
TSR1	0.377917	7.12006	9.82693	2.52346e-19	5.76765e-18	33.205
KCNJ4	-0.281777	5.71662	-9.82611	2.5381e-19	5.79055e-18	33.1993
BTN2A3P	-0.406219	7.09651	-9.82257	2.60224e-19	5.92611e-18	33.1747
UBE4B	0.412042	7.79632	9.82065	2.63765e-19	5.99588e-18	33.1614
POLR3K	0.684265	7.70966	9.8188	2.67227e-19	6.06359e-18	33.1486
GLI3	-0.44566	7.65685	-9.80376	2.97065e-19	6.72847e-18	33.0442
PTER	0.839603	7.22247	9.79985	3.05353e-19	6.89479e-18	33.0171
GLT8D2	-0.365311	7.08123	-9.79978	3.05507e-19	6.89479e-18	33.0166
ABCB7	0.681064	8.92438	9.79746	3.10521e-19	6.99536e-18	33.0006
ANGPTL2	-0.252084	6.90434	-9.79589	3.13972e-19	7.06044e-18	32.9897
OVGP1	-0.416907	8.34417	-9.78692	3.34424e-19	7.5069e-18	32.9275
MKL2	0.716086	7.79366	9.7846	3.39911e-19	7.61644e-18	32.9114
CNR2	-0.408163	7.66928	-9.78175	3.46804e-19	7.75703e-18	32.8916
APRT	0.697977	9.49381	9.78136	3.4775e-19	7.76436e-18	32.889
INTS7	0.515695	6.41309	9.78046	3.49967e-19	7.79997e-18	32.8827
RNF39	-0.39283	7.74779	-9.77839	3.55095e-19	7.90024e-18	32.8684
CDK2AP1	0.66079	11.7934	9.77554	3.62266e-19	8.0455e-18	32.8487
PCID2	0.594443	8.69009	9.77483	3.64075e-19	8.07141e-18	32.8437
VPS41	0.487814	7.06781	9.77352	3.67446e-19	8.13177e-18	32.8347
CYP2A6	-0.321901	7.38233	-9.76278	3.96234e-19	8.75341e-18	32.7603
PRIM1	0.794123	9.49255	9.75678	4.13296e-19	9.1143e-18	32.7188
PTGES3	0.475217	12.1495	9.7475	4.41142e-19	9.71131e-18	32.6545
EDF1	0.674405	10.2395	9.74621	4.45156e-19	9.78253e-18	32.6456
SMYD3	1.2351	9.37966	9.74316	4.54782e-19	9.97658e-18	32.6245
PGPEP1	-0.404621	7.87119	-9.74186	4.58934e-19	1.00501e-17	32.6155
AAMDC	0.314907	6.83485	9.73904	4.68117e-19	1.02333e-17	32.596
MIF	0.976417	10.8749	9.73789	4.71922e-19	1.02986e-17	32.588
SEC31A	0.708456	10.3444	9.72395	5.20396e-19	1.13367e-17	32.4917
NPRL2	0.275637	8.14783	9.71782	5.43231e-19	1.18136e-17	32.4494
PLCG1	-0.384606	8.29906	-9.71671	5.47493e-19	1.18812e-17	32.4417
SFTPC	-0.242091	7.45379	-9.71633	5.48945e-19	1.18812e-17	32.439
ATP5SL	0.424882	9.44817	9.71627	5.49181e-19	1.18812e-17	32.4386
TOP2B	0.75001	10.4261	9.71086	5.7041e-19	1.23075e-17	32.4012
ISYNA1	0.876038	8.16306	9.71075	5.70847e-19	1.23075e-17	32.4005
HCRT	-0.344406	6.37864	-9.70895	5.78091e-19	1.24423e-17	32.3881
SLC39A4	0.713701	8.37872	9.7063	5.88935e-19	1.2654e-17	32.3697
ECI1	0.571315	8.43643	9.69762	6.25869e-19	1.34246e-17	32.3098
CCR8	-0.339231	6.93072	-9.69565	6.34538e-19	1.35873e-17	32.2962
NEU3	-0.284485	7.16813	-9.69109	6.55125e-19	1.40043e-17	32.2648
ETFA	0.820566	10.2339	9.68994	6.6044e-19	1.40939e-17	32.2568
PTPLB	0.876161	8.86881	9.68767	6.71027e-19	1.42955e-17	32.2411
R3HDM1	0.301131	7.9097	9.68681	6.7507e-19	1.43572e-17	32.2352
GALNT7	1.23771	9.68783	9.6776	7.20017e-19	1.52873e-17	32.1717
ABL2	-0.421079	7.16477	-9.67476	7.3451e-19	1.55686e-17	32.1521
TMEM230	0.885653	9.45123	9.67218	7.47888e-19	1.58254e-17	32.1343
BCAN	-0.230916	7.27901	-9.67194	7.49147e-19	1.58254e-17	32.1326
EPS15	0.773282	9.31598	9.6685	7.67398e-19	1.61837e-17	32.1089
NOC3L	0.996803	7.37868	9.66808	7.69614e-19	1.62032e-17	32.1061
NXPH3	-0.37872	8.41426	-9.66448	7.89254e-19	1.65889e-17	32.0812
PPA2	1.08183	10.3127	9.66305	7.97229e-19	1.67285e-17	32.0713
HAX1	0.487659	9.90928	9.6595	8.17253e-19	1.712e-17	32.0469
AMHR2	-0.348507	7.56072	-9.65713	8.30925e-19	1.73774e-17	32.0305
PWP1	0.473228	9.46289	9.65659	8.34043e-19	1.74136e-17	32.0268
SEPT6	0.854518	9.18956	9.64871	8.81267e-19	1.8369e-17	31.9726
DYNLL1	1.18034	10.6223	9.64458	9.07083e-19	1.88758e-17	31.9441
VPS8	0.661814	8.52183	9.64203	9.23431e-19	1.91841e-17	31.9265
CADM3	-0.293163	7.17787	-9.63809	9.49183e-19	1.96865e-17	31.8994
ITGB1BP1	0.625289	8.79277	9.62664	1.0282e-18	2.12903e-17	31.8206
SMS	0.828484	9.07579	9.62264	1.05737e-18	2.18581e-17	31.7931
SGSH	-0.882661	8.10228	-9.62014	1.07594e-18	2.22054e-17	31.7759
ZNF32	0.723694	8.018	9.61223	1.13708e-18	2.34288e-17	31.7214
MCM5	0.757387	9.40826	9.61094	1.14733e-18	2.36012e-17	31.7126
GPR125	0.782668	7.64617	9.61011	1.15403e-18	2.37002e-17	31.7069
APOM	-0.379947	7.98002	-9.60943	1.15953e-18	2.37742e-17	31.7022
NELFCD	0.633355	9.8823	9.60652	1.18327e-18	2.42213e-17	31.6822
DNAAF2	0.730495	6.26485	9.60487	1.19697e-18	2.44618e-17	31.6709
TLE2	-0.291254	7.32898	-9.60097	1.23001e-18	2.50962e-17	31.644
MRS2	0.72846	6.78991	9.59905	1.24657e-18	2.53929e-17	31.6308
DHFR	0.775488	7.84597	9.59777	1.25775e-18	2.5579e-17	31.6221
SLC26A10	-0.352828	6.54294	-9.59749	1.2602e-18	2.55873e-17	31.6201
SLC30A9	0.736533	8.63562	9.59669	1.26724e-18	2.56887e-17	31.6146
RPA1	0.875239	9.68072	9.59085	1.31992e-18	2.67136e-17	31.5745
RFC4	0.750886	9.78562	9.58981	1.3296e-18	2.68661e-17	31.5673
MYL6B	0.803492	9.18974	9.58957	1.33175e-18	2.68663e-17	31.5657
FAR2	1.02035	8.59536	9.58477	1.37717e-18	2.77378e-17	31.5327
NLRP1	-0.54119	7.20713	-9.58063	1.41748e-18	2.8504e-17	31.5043
RGS6	-0.295469	6.89851	-9.57574	1.46659e-18	2.94445e-17	31.4707
CYP2D6	-0.326621	7.27113	-9.57234	1.50176e-18	3.00617e-17	31.4473
C1RL	0.889155	7.41072	9.5723	1.50213e-18	3.00617e-17	31.4471
DSG3	-0.348911	7.40749	-9.57185	1.50687e-18	3.01086e-17	31.444
FAM149B1	0.294608	6.11811	9.5691	1.53602e-18	3.06422e-17	31.4251
PAK1IP1	0.568972	6.93238	9.56867	1.54068e-18	3.06864e-17	31.4221
MIS18A	0.625414	8.12672	9.56291	1.60367e-18	3.18905e-17	31.3827
GBAP1	0.596718	8.72009	9.56226	1.61092e-18	3.1984e-17	31.3782
FNDC4	-0.384086	8.64289	-9.56123	1.62262e-18	3.21652e-17	31.3711
SFN	-0.357215	8.46726	-9.55456	1.69967e-18	3.36242e-17	31.3254
RER1	0.496589	8.96689	9.5544	1.70158e-18	3.36242e-17	31.3243
NBAS	0.684088	8.73119	9.55378	1.70901e-18	3.37181e-17	31.32
PSMC5	0.588137	10.3431	9.5518	1.73268e-18	3.41314e-17	31.3064
PLGRKT	0.581861	8.8963	9.54802	1.77882e-18	3.49853e-17	31.2805
SRSF7	0.483845	9.3365	9.54726	1.7883e-18	3.51168e-17	31.2753
NCL	0.502072	12.0779	9.54318	1.83984e-18	3.60724e-17	31.2473
KAT2A	0.533526	9.39366	9.54277	1.84501e-18	3.61173e-17	31.2445
MTA1	0.566753	8.28883	9.53638	1.92895e-18	3.77016e-17	31.2007
ZNF573	0.77044	5.53932	9.53317	1.97245e-18	3.84918e-17	31.1787
PSIP1	0.660692	9.37085	9.52854	2.03701e-18	3.96901e-17	31.147
KIR2DL5A	-0.441927	8.06753	-9.52112	2.14486e-18	4.17268e-17	31.0962
SPECC1L	0.512587	9.16923	9.51719	2.20428e-18	4.28163e-17	31.0692
CHD1L	0.45754	9.18321	9.51687	2.20924e-18	4.28463e-17	31.067
NOC4L	0.331498	8.48072	9.51599	2.2227e-18	4.30408e-17	31.0611
INE1	-0.342396	7.85094	-9.51448	2.24624e-18	4.34297e-17	31.0507
AGL	0.898844	8.24783	9.51364	2.25936e-18	4.3616e-17	31.0449
SRI	0.638729	8.98804	9.51275	2.27333e-18	4.38184e-17	31.0389
CDK5	0.702518	8.18545	9.51101	2.30097e-18	4.42831e-17	31.027
COPS5	0.725582	9.89302	9.50927	2.32899e-18	4.47538e-17	31.015
ECHDC1	0.663289	8.22026	9.50867	2.33878e-18	4.48568e-17	31.0109
P4HTM	0.569407	9.13417	9.5085	2.34151e-18	4.48568e-17	31.0098
TSHZ2	-0.343919	7.31519	-9.50474	2.40354e-18	4.59751e-17	30.984
GTF3A	0.539998	12.8715	9.50377	2.41967e-18	4.62131e-17	30.9774
METTL5	0.443622	7.99026	9.50208	2.44838e-18	4.66904e-17	30.9658
TMEM134	0.500107	7.59549	9.50087	2.46903e-18	4.70128e-17	30.9575
GBX1	-0.320467	7.81672	-9.4968	2.53969e-18	4.82687e-17	30.9297
KPTN	0.468005	8.304	9.49663	2.54269e-18	4.82687e-17	30.9285
SEPT4	-0.252956	6.04747	-9.49626	2.54924e-18	4.83201e-17	30.926
TMEM39B	0.579276	8.25821	9.4927	2.61302e-18	4.94542e-17	30.9017
SUCLA2	1.02234	7.65043	9.48756	2.70797e-18	5.11741e-17	30.8665
SPINK2	1.93386	10.5097	9.48652	2.72755e-18	5.14666e-17	30.8594
SERINC3	0.555366	10.0057	9.48412	2.77344e-18	5.2254e-17	30.843
DRD2	-0.26347	7.48288	-9.48248	2.80512e-18	5.27715e-17	30.8318
GPALPP1	0.555947	5.49243	9.48045	2.84502e-18	5.34421e-17	30.8179
TEX264	0.594751	7.71868	9.48007	2.85256e-18	5.35036e-17	30.8153
CCBL2	0.76525	8.99796	9.47691	2.91576e-18	5.46075e-17	30.7937
ECI2	0.809702	8.14204	9.47635	2.92708e-18	5.47378e-17	30.7899
PEBP1	0.682437	10.8529	9.4738	2.97937e-18	5.55713e-17	30.7724
BTN3A2	0.923546	7.48226	9.47374	2.98051e-18	5.55713e-17	30.772
FBXO31	-0.326851	7.5634	-9.47136	3.03018e-18	5.64135e-17	30.7558
PPRC1	0.667938	8.51336	9.46535	3.15919e-18	5.87281e-17	30.7147
GALNT2	0.677317	8.17315	9.46087	3.25874e-18	6.04892e-17	30.6841
NPIPA1	0.577756	12.0204	9.454	3.41789e-18	6.33496e-17	30.6371
PTPN1	-0.24104	7.1726	-9.45066	3.49793e-18	6.47376e-17	30.6143
CD247	-0.784957	8.39302	-9.44881	3.54285e-18	6.54723e-17	30.6018
DMPK	-0.262316	7.17415	-9.44696	3.58877e-18	6.62233e-17	30.5891
CCT6A	0.701711	9.48372	9.44617	3.60846e-18	6.64889e-17	30.5837
NUDC	0.367972	8.4316	9.43869	3.80029e-18	6.99208e-17	30.5327
NRL	-0.303707	7.31134	-9.43712	3.84184e-18	7.05818e-17	30.522
PPIP5K2	0.874459	9.86562	9.43536	3.88889e-18	7.12945e-17	30.51
HTR6	-0.35953	7.11766	-9.43525	3.89199e-18	7.12945e-17	30.5092
CD164	0.788149	10.305	9.43463	3.90867e-18	7.14955e-17	30.505
CACNG4	-0.303512	8.65281	-9.4295	4.05006e-18	7.38869e-17	30.47
SMARCA2	0.46707	7.53451	9.42946	4.05118e-18	7.38869e-17	30.4697
TPR	0.483764	8.48624	9.42602	4.14862e-18	7.55543e-17	30.4463
TMX1	0.730309	9.91226	9.42289	4.23949e-18	7.70972e-17	30.4249
SLC12A3	-0.336396	7.42723	-9.42082	4.30059e-18	7.80953e-17	30.4109
RUFY1	0.790911	9.67494	9.41685	4.42037e-18	8.01543e-17	30.3838
NEK9	0.3854	8.51109	9.41638	4.43479e-18	8.02997e-17	30.3806
TFB1M	0.4747	7.09387	9.41554	4.46063e-18	8.06512e-17	30.3749
CARD8	0.793826	8.4163	9.41069	4.61297e-18	8.32856e-17	30.3418
SH3YL1	0.987902	8.79132	9.40774	4.70814e-18	8.48817e-17	30.3217
COPZ1	0.472619	9.8906	9.4064	4.75197e-18	8.55491e-17	30.3125
TSPAN9	-0.257471	7.2477	-9.40569	4.77532e-18	8.58462e-17	30.3077
CACFD1	-0.326509	8.95377	-9.40482	4.80401e-18	8.62386e-17	30.3018
CKS1B	0.896738	9.46191	9.40003	4.96584e-18	8.90162e-17	30.2692
KIAA1751	-0.302816	7.29895	-9.3972	5.06408e-18	9.06477e-17	30.2499
ZNF22	0.714479	9.25562	9.39499	5.14195e-18	9.19106e-17	30.2349
KNTC1	0.592626	7.48553	9.39239	5.23502e-18	9.3441e-17	30.2172
LRP1	-0.428583	7.63445	-9.39058	5.30088e-18	9.44822e-17	30.2049
GCNT3	-0.289038	6.96983	-9.3881	5.39262e-18	9.59809e-17	30.188
ARHGEF6	0.898319	10.7378	9.38786	5.40149e-18	9.60028e-17	30.1863
ALG6	0.739799	8.77647	9.38507	5.50667e-18	9.77337e-17	30.1674
EIF2B1	0.471764	10.0268	9.38487	5.5145e-18	9.77343e-17	30.166
AOC4P	-0.342572	7.06145	-9.38377	5.55628e-18	9.83359e-17	30.1585
POLA2	0.482023	7.71328	9.38266	5.59914e-18	9.8955e-17	30.151
ZNF271	0.623944	7.08472	9.38141	5.64786e-18	9.96756e-17	30.1424
NDUFB5	0.7763	11.1516	9.3767	5.83456e-18	1.02826e-16	30.1104
NDUFAF3	0.689175	8.28302	9.37406	5.94179e-18	1.04569e-16	30.0924
FAN1	0.55513	8.3126	9.3708	6.07734e-18	1.06805e-16	30.0702
TMEM106B	0.967676	7.0377	9.36909	6.14933e-18	1.07919e-16	30.0586
SOX13	-0.359984	7.11415	-9.3599	6.55179e-18	1.14821e-16	29.9962
NREP	0.990574	10.0994	9.35968	6.56217e-18	1.14842e-16	29.9946
ATP6V0A1	-0.367873	8.46732	-9.35941	6.57437e-18	1.14896e-16	29.9928
PCYOX1L	0.816908	8.96162	9.35796	6.64011e-18	1.15883e-16	29.983
CCDC9	-0.318615	8.79728	-9.3546	6.79609e-18	1.18441e-16	29.9601
AHCY	0.780114	10.2371	9.34948	7.04019e-18	1.22525e-16	29.9254
DSCR4	-0.382757	7.2014	-9.34887	7.07015e-18	1.22876e-16	29.9212
FAM98A	0.613132	8.88715	9.34421	7.30096e-18	1.26712e-16	29.8896
SLC6A7	-0.301405	7.61796	-9.3411	7.45923e-18	1.2928e-16	29.8684
SHOX	-0.315268	6.20247	-9.33556	7.7497e-18	1.34129e-16	29.8308
SLC6A4	-0.353892	6.86264	-9.32575	8.29135e-18	1.43306e-16	29.7643
PDE2A	-0.694567	7.71298	-9.3248	8.34606e-18	1.44053e-16	29.7578
KCNMB2	-0.39356	7.3577	-9.31694	8.81047e-18	1.5186e-16	29.7045
HADHB	0.519718	11.3599	9.31626	8.85205e-18	1.52367e-16	29.6998
SMURF1	-0.435387	6.77712	-9.31569	8.88656e-18	1.52752e-16	29.696
DLG3	-0.318779	7.10199	-9.31399	8.9911e-18	1.54337e-16	29.6845
ILF3	0.471067	9.21677	9.31276	9.06736e-18	1.55433e-16	29.6762
SCAND2P	-0.251022	6.4316	-9.30638	9.47508e-18	1.62201e-16	29.6328
OR7A5	-0.435318	7.47664	-9.30524	9.54957e-18	1.63253e-16	29.6251
PTPLA	1.13611	9.0094	9.30325	9.68117e-18	1.65278e-16	29.6117
CBFA2T3	0.963608	8.64681	9.29948	9.9358e-18	1.69395e-16	29.5861
DTWD1	0.583049	5.96132	9.29905	9.96518e-18	1.69665e-16	29.5832
ERI3	0.574367	7.91383	9.29604	1.01733e-17	1.72973e-16	29.5628
ELL2	-0.582813	7.19681	-9.29543	1.02165e-17	1.73474e-16	29.5587
PIP5K1A	-0.301835	7.86277	-9.28667	1.08511e-17	1.83999e-16	29.4993
CD6	-0.391118	7.50159	-9.28615	1.08895e-17	1.84402e-16	29.4958
AP1G2	0.331053	7.69083	9.27605	1.16727e-17	1.97398e-16	29.4274
CWF19L1	-0.34398	8.23706	-9.27374	1.18599e-17	2.00293e-16	29.4118
ERCC1	0.537246	9.51828	9.27303	1.19178e-17	2.01001e-16	29.407
SEMA3F	-0.323597	6.89909	-9.27169	1.2028e-17	2.02587e-16	29.3979
PMS2P1	0.466668	9.77759	9.27087	1.20956e-17	2.03452e-16	29.3924
COX5A	0.501677	12.0286	9.26395	1.26852e-17	2.13085e-16	29.3455
PPAT	0.481501	7.40098	9.26017	1.30187e-17	2.18395e-16	29.32
CERS2	0.580736	10.4274	9.25537	1.3455e-17	2.25411e-16	29.2875
GBE1	0.88793	9.48021	9.24833	1.41208e-17	2.36251e-16	29.2399
NSG1	-0.278901	6.52987	-9.24754	1.41983e-17	2.37231e-16	29.2346
NPM1	0.468353	12.6382	9.24591	1.43577e-17	2.39575e-16	29.2236
COPZ2	-0.417559	8.10149	-9.24131	1.48179e-17	2.46925e-16	29.1925
METTL17	0.464733	9.94723	9.23456	1.55201e-17	2.58284e-16	29.1469
FUT8	0.651505	7.37957	9.23287	1.57014e-17	2.60956e-16	29.1355
NRP2	-0.307344	6.52779	-9.22934	1.60867e-17	2.67005e-16	29.1116
SPOCK2	-0.64513	8.45987	-9.22519	1.65509e-17	2.74347e-16	29.0836
TMED3	0.627069	9.44209	9.22269	1.68366e-17	2.78604e-16	29.0667
ITPR2	0.58099	7.24323	9.22256	1.68521e-17	2.78604e-16	29.0658
PRR15L	-0.412461	7.16617	-9.22118	1.70118e-17	2.80873e-16	29.0565
PDE1B	-0.34597	7.27098	-9.22092	1.70418e-17	2.81e-16	29.0548
GTPBP6	0.516147	8.85838	9.22061	1.70791e-17	2.81245e-16	29.0526
POU6F1	-0.297622	7.11092	-9.21509	1.77369e-17	2.91694e-16	29.0154
ATRAID	0.552082	11.2521	9.21426	1.78385e-17	2.92981e-16	29.0098
CTD-3126B10.1	-0.357742	7.28213	-9.21317	1.7972e-17	2.94788e-16	29.0025
MUC5AC	-0.276013	7.23962	-9.21161	1.81653e-17	2.97569e-16	28.9919
GMPR2	0.913837	8.78919	9.20822	1.85916e-17	3.04156e-16	28.9691
PYCARD	1.09606	10.0215	9.20604	1.88721e-17	3.08343e-16	28.9543
XRCC5	0.56714	11.0488	9.19755	2.00016e-17	3.26372e-16	28.8971
SIPA1L1	-0.592243	7.57649	-9.1972	2.00491e-17	3.26722e-16	28.8948
PACS2	0.474842	8.57134	9.19585	2.02363e-17	3.29346e-16	28.8856
SPAG9	-0.467331	7.08721	-9.19299	2.06355e-17	3.35407e-16	28.8664
PRPH2	-0.375265	7.4054	-9.19204	2.07703e-17	3.37162e-16	28.86
SIT1	-0.406523	7.66536	-9.18613	2.16285e-17	3.50638e-16	28.8201
GLMN	0.470973	7.18911	9.18561	2.17047e-17	3.5142e-16	28.8167
LUC7L3	0.770532	9.88001	9.18325	2.20583e-17	3.56685e-16	28.8007
NYNRIN	0.751769	7.86	9.17826	2.28248e-17	3.68604e-16	28.7671
DNAAF1	-0.450074	7.2584	-9.17608	2.31672e-17	3.73654e-16	28.7525
ASIP	-0.323183	6.57902	-9.1757	2.32286e-17	3.74162e-16	28.7498
GMEB2	-0.546489	9.37874	-9.17238	2.3762e-17	3.82264e-16	28.7275
B3GALNT1	0.657277	5.65238	9.17212	2.38038e-17	3.82446e-16	28.7258
WDR46	0.488678	7.81072	9.16981	2.41826e-17	3.88035e-16	28.7102
KSR1	-0.244863	7.00054	-9.1683	2.44334e-17	3.91558e-16	28.7001
SPAG11A	-0.287469	6.92391	-9.16807	2.44726e-17	3.91687e-16	28.6985
TTC31	0.488701	9.39489	9.1662	2.47876e-17	3.96136e-16	28.6859
CHRD	-0.26687	6.86619	-9.16604	2.48137e-17	3.96136e-16	28.6849
STK3	0.370311	5.91636	9.1651	2.49743e-17	3.98193e-16	28.6785
CDC42EP1	-0.382365	7.55281	-9.16285	2.5361e-17	4.03845e-16	28.6634
TAOK3	0.602652	8.32683	9.1602	2.58246e-17	4.10706e-16	28.6455
PPID	0.681559	9.50506	9.16001	2.58591e-17	4.10734e-16	28.6442
SRPRB	0.626531	10.0013	9.158	2.62166e-17	4.15646e-16	28.6307
PRAMEF10	-0.32905	7.14132	-9.1579	2.62346e-17	4.15646e-16	28.63
OR10J1	-0.31379	7.57885	-9.15331	2.70699e-17	4.28339e-16	28.5992
ERMP1	0.642923	9.71315	9.1517	2.73698e-17	4.3254e-16	28.5883
DPY19L4	0.866874	6.71596	9.15131	2.74426e-17	4.32989e-16	28.5857
CCDC90B	0.677859	9.38166	9.15118	2.74673e-17	4.32989e-16	28.5848
SNUPN	0.514681	8.60332	9.15048	2.75982e-17	4.34507e-16	28.5801
RP11-82L18.2	-0.477484	8.38489	-9.14827	2.80175e-17	4.40556e-16	28.5653
FAM60A	0.646491	11.0067	9.1474	2.81858e-17	4.42648e-16	28.5594
MAP3K14	-0.47013	7.71336	-9.14636	2.83855e-17	4.45226e-16	28.5525
WDR77	0.349863	8.21966	9.14519	2.8613e-17	4.48234e-16	28.5446
GNRH2	-0.352097	7.18149	-9.14172	2.93008e-17	4.58437e-16	28.5212
KLK6	-0.343712	6.26323	-9.139	2.98486e-17	4.66426e-16	28.503
CEP63	0.569963	7.94823	9.13685	3.02896e-17	4.72729e-16	28.4885
TRIM25	-0.380084	8.17923	-9.13649	3.03644e-17	4.73308e-16	28.4861
HECA	-0.811222	11.1902	-9.13482	3.07125e-17	4.78139e-16	28.4749
C2orf43	0.448337	6.90757	9.13332	3.10303e-17	4.82489e-16	28.4647
BMS1	0.472278	8.79396	9.13263	3.11768e-17	4.84166e-16	28.4601
PIGK	0.880314	9.162	9.12607	3.26026e-17	5.05682e-16	28.4161
MAP2K5	0.221831	6.5595	9.12546	3.27383e-17	5.07161e-16	28.412
SLC6A9	-0.493551	6.32038	-9.12026	3.39209e-17	5.24834e-16	28.3771
NFATC4	-0.31102	7.78504	-9.11998	3.39864e-17	5.25199e-16	28.3752
ANKRD27	0.901015	8.93932	9.11602	3.49167e-17	5.38912e-16	28.3486
SV2A	0.653395	8.47357	9.11454	3.52706e-17	5.43705e-16	28.3386
RABGAP1	0.465888	7.67874	9.1143	3.53294e-17	5.43942e-16	28.337
ZNF692	0.514135	8.58813	9.11305	3.56313e-17	5.47918e-16	28.3286
MYB	0.598343	8.51113	9.1113	3.60594e-17	5.53823e-16	28.3169
RCN1	0.896791	8.75566	9.11051	3.62532e-17	5.56118e-16	28.3116
CCR4	-0.398001	6.67264	-9.10942	3.65251e-17	5.59605e-16	28.3042
SNX17	0.643087	9.8603	9.10868	3.67088e-17	5.61734e-16	28.2993
AQP5	-0.401706	6.92306	-9.10566	3.74732e-17	5.72643e-16	28.279
DGCR9	-0.316601	7.46651	-9.1055	3.7513e-17	5.72643e-16	28.278
ORAI3	0.711949	10.1097	9.10512	3.76093e-17	5.73416e-16	28.2754
LPCAT4	0.320705	6.62321	9.10287	3.81913e-17	5.81583e-16	28.2603
RARG	-0.261808	6.91474	-9.09136	4.13072e-17	6.28271e-16	28.1831
TGFBR1	-0.374735	7.15183	-9.08958	4.18119e-17	6.35176e-16	28.1712
RFXANK	0.655079	9.08902	9.08565	4.29462e-17	6.51619e-16	28.1448
SOX15	-0.428303	7.33745	-9.0794	4.48131e-17	6.79124e-16	28.1029
TMEM258	0.571102	11.922	9.07515	4.61269e-17	6.98191e-16	28.0745
TCEA2	0.749684	7.80928	9.07478	4.6245e-17	6.99135e-16	28.072
TFF1	-0.330279	6.48336	-9.07438	4.63699e-17	7.00179e-16	28.0693
LYRM1	0.746834	10.3335	9.0736	4.66154e-17	7.03041e-16	28.0641
LAMTOR2	0.747664	8.94413	9.07324	4.67299e-17	7.03922e-16	28.0617
IL24	-0.375145	6.18319	-9.07165	4.72383e-17	7.10727e-16	28.051
ZNF592	-0.346272	8.38804	-9.06749	4.85944e-17	7.29814e-16	28.0232
VIPR2	-0.204008	6.81451	-9.06741	4.86232e-17	7.29814e-16	28.0226
RAN	0.694294	10.3539	9.06618	4.90303e-17	7.35045e-16	28.0144
GRIP2	-0.347541	8.15791	-9.06573	4.91794e-17	7.364e-16	28.0114
IFRD2	0.505934	9.27026	9.06348	4.99404e-17	7.46904e-16	27.9963
TIMM8B	0.665095	11.152	9.06141	5.06468e-17	7.56566e-16	27.9825
SSRP1	0.562013	8.93379	9.06035	5.10138e-17	7.61143e-16	27.9754
GPC3	-0.357828	6.32085	-9.05598	5.25508e-17	7.83145e-16	27.9461
ARSF	-0.310267	7.25404	-9.05341	5.34798e-17	7.96043e-16	27.9289
STMN1	0.743454	9.71026	9.05203	5.39823e-17	8.02571e-16	27.9197
KIR2DS5	-0.42039	7.75191	-9.05182	5.40585e-17	8.02753e-16	27.9183
SNRPD2	0.634448	12.2932	9.04968	5.48539e-17	8.13602e-16	27.9039
PPM1H	0.786775	6.26051	9.04937	5.49671e-17	8.14078e-16	27.9019
CDK19	0.403721	7.96882	9.04924	5.50158e-17	8.14078e-16	27.901
OPN3	1.22045	8.7334	9.04405	5.6991e-17	8.42313e-16	27.8663
DDN	-0.324637	7.65528	-9.04233	5.76614e-17	8.51218e-16	27.8548
FXYD3	-0.286084	7.99413	-9.04119	5.81098e-17	8.56829e-16	27.8472
PTCRA	-0.301609	8.23104	-9.03942	5.88118e-17	8.66163e-16	27.8353
LYPD3	-0.412503	7.78528	-9.03909	5.89434e-17	8.67083e-16	27.8331
ATP5C1	0.368522	11.2123	9.03651	5.99864e-17	8.81392e-16	27.8159
CIDEC	-0.309718	7.7577	-9.03621	6.01105e-17	8.82183e-16	27.8138
XPNPEP2	-0.325808	6.54851	-9.03367	6.11559e-17	8.96477e-16	27.7969
TNFAIP1	-0.305177	8.12409	-9.02786	6.36176e-17	9.31252e-16	27.758
RDH8	-0.290734	6.16255	-9.02772	6.36766e-17	9.31252e-16	27.7571
LTA	-0.35445	7.3346	-9.02736	6.38342e-17	9.3247e-16	27.7547
ALOXE3	-0.340863	6.56479	-9.02656	6.41789e-17	9.36415e-16	27.7494
HOOK2	0.394016	7.79928	9.02117	6.65715e-17	9.70196e-16	27.7134
CDC16	0.592122	9.59457	9.02039	6.69238e-17	9.74199e-16	27.7082
LARP1	0.511687	9.79258	9.01649	6.87188e-17	9.9917e-16	27.6821
TMEM97	0.605071	8.23641	9.01621	6.8852e-17	9.99947e-16	27.6802
BCKDK	0.610031	8.40345	9.01375	7.00104e-17	1.0156e-15	27.6638
SEPT11	0.587886	7.35506	9.01283	7.04466e-17	1.02074e-15	27.6577
FIBP	0.622093	10.1137	8.99922	7.72603e-17	1.11818e-15	27.5668
CCDC86	0.52373	8.65957	8.99603	7.89514e-17	1.14134e-15	27.5455
RLBP1	-0.3244	6.8934	-8.99454	7.97522e-17	1.15159e-15	27.5356
NUP210	0.428366	8.14166	8.99378	8.01648e-17	1.15622e-15	27.5305
HEMK1	0.37589	7.88617	8.99305	8.05586e-17	1.16056e-15	27.5257
CHRNB2	-0.301093	9.034	-8.98913	8.2727e-17	1.19043e-15	27.4995
TMEM43	0.618852	10.2254	8.98855	8.30539e-17	1.19367e-15	27.4956
ACTL6A	0.745258	6.144	8.98839	8.31421e-17	1.19367e-15	27.4946
LSM2	0.849528	8.55821	8.98772	8.35225e-17	1.19748e-15	27.4901
PTGIR	-0.378854	8.38566	-8.98759	8.35981e-17	1.19748e-15	27.4892
CSF2	-0.250211	6.59551	-8.98508	8.50287e-17	1.21658e-15	27.4725
BEST2	-0.367514	6.72119	-8.98456	8.53316e-17	1.21952e-15	27.469
DCLK2	-0.237293	5.789	-8.98093	8.74523e-17	1.24841e-15	27.4448
CMKLR1	-0.286373	6.14726	-8.97626	9.02662e-17	1.28711e-15	27.4137
TALDO1	0.612719	12.79	8.97551	9.07248e-17	1.29165e-15	27.4087
KARS	0.484316	11.871	8.9754	9.07904e-17	1.29165e-15	27.408
KIAA0100	0.551728	9.05494	8.97429	9.1478e-17	1.29996e-15	27.4005
C1orf115	-0.420574	6.21804	-8.97331	9.20854e-17	1.30711e-15	27.394
CREB3L1	-0.329062	7.70423	-8.96251	9.90703e-17	1.40467e-15	27.3221
GPD1	-0.289981	7.07104	-8.96078	1.00237e-16	1.41961e-15	27.3106
LOC440792	-0.254955	7.08802	-8.95962	1.01023e-16	1.42913e-15	27.3029
AUH	0.695563	7.74379	8.95839	1.01868e-16	1.43946e-15	27.2947
TFAP2A	-0.28613	5.72262	-8.95629	1.03328e-16	1.45845e-15	27.2807
CACNA1H	-0.31174	7.75357	-8.9552	1.04092e-16	1.46758e-15	27.2734
FAM192A	0.37545	8.81796	8.95363	1.05201e-16	1.48155e-15	27.263
HHLA1	-0.33983	8.49179	-8.95334	1.05412e-16	1.48286e-15	27.261
ETV1	-0.294043	6.31901	-8.95195	1.06402e-16	1.49511e-15	27.2518
UBA1	0.843352	10.2924	8.95125	1.06911e-16	1.50059e-15	27.2471
NDUFAB1	0.515181	11.2507	8.94987	1.07913e-16	1.51242e-15	27.2379
CNDP2	0.788011	9.34336	8.94976	1.07996e-16	1.51242e-15	27.2372
NEDD4	0.709605	7.18672	8.9483	1.09065e-16	1.52569e-15	27.2275
MAT1A	-0.424082	7.47366	-8.94454	1.11871e-16	1.5632e-15	27.2025
MRPL34	0.633031	8.21494	8.94096	1.14612e-16	1.59972e-15	27.1787
L1CAM	-0.276498	6.94747	-8.93982	1.15497e-16	1.61028e-15	27.1711
CA5A	-0.315787	6.85787	-8.9361	1.18436e-16	1.64943e-15	27.1464
LRRC47	0.658317	10.0488	8.93449	1.19735e-16	1.66567e-15	27.1356
PIH1D1	0.558555	9.68417	8.93185	1.21886e-16	1.69371e-15	27.1181
IMMT	0.680597	10.134	8.92856	1.24627e-16	1.72989e-15	27.0962
APC	-0.328543	6.59157	-8.92837	1.24788e-16	1.73021e-15	27.095
KRT85	-0.33915	7.76557	-8.9279	1.25186e-16	1.73382e-15	27.0918
DNAJC10	0.688753	7.99281	8.92687	1.26061e-16	1.74401e-15	27.085
MYCBP2	0.648308	10.561	8.92548	1.27248e-16	1.75849e-15	27.0757
EIF2B3	0.529856	8.29009	8.91985	1.32179e-16	1.82462e-15	27.0383
VGLL1	-0.216248	5.6895	-8.91961	1.32392e-16	1.82555e-15	27.0368
SLC7A8	-0.284595	7.27167	-8.91907	1.32876e-16	1.83022e-15	27.0332
PPP3CA	0.776927	10.0818	8.91859	1.33308e-16	1.83416e-15	27.03
SAE1	0.57214	8.31064	8.91719	1.34573e-16	1.84953e-15	27.0207
NKAIN1	-0.345118	6.70681	-8.91627	1.35414e-16	1.85905e-15	27.0145
SYNCRIP	0.513927	9.8286	8.91249	1.38909e-16	1.90495e-15	26.9895
GLO1	0.592673	11.3634	8.91134	1.39991e-16	1.9177e-15	26.9818
SEPW1	0.573784	9.22315	8.90864	1.42568e-16	1.95087e-15	26.9639
RBCK1	0.41227	9.32955	8.90652	1.44624e-16	1.97684e-15	26.9498
NOSIP	0.545075	8.8357	8.90461	1.46497e-16	1.99656e-15	26.9371
FZR1	-0.33552	7.60897	-8.90457	1.46536e-16	1.99656e-15	26.9369
EAF2	0.871473	10.5633	8.90456	1.46544e-16	1.99656e-15	26.9368
SLC17A5	-0.414113	7.62877	-8.90438	1.46726e-16	1.99687e-15	26.9356
FLRT1	-0.326834	7.21166	-8.90338	1.47716e-16	2.00817e-15	26.929
RGL2	0.642301	10.0595	8.89941	1.51725e-16	2.06044e-15	26.9026
HRH3	-0.267627	7.09577	-8.89748	1.53715e-16	2.08521e-15	26.8898
IGHMBP2	-0.273419	8.83149	-8.89709	1.54118e-16	2.08842e-15	26.8872
GDF5	-0.353095	8.02574	-8.89165	1.59881e-16	2.16417e-15	26.8511
FGFR2	-0.232882	6.25869	-8.89139	1.60153e-16	2.16551e-15	26.8494
DAP3	0.531073	10.9852	8.89016	1.61487e-16	2.17833e-15	26.8413
SYT12	-0.258881	7.41934	-8.89012	1.61533e-16	2.17833e-15	26.841
ZZEF1	-0.339629	7.90357	-8.89004	1.61621e-16	2.17833e-15	26.8404
HPX	-0.318992	7.7804	-8.88932	1.62409e-16	2.18496e-15	26.8357
TBX21	-0.496528	7.76089	-8.88927	1.62462e-16	2.18496e-15	26.8353
LGALS3	-1.39398	10.9607	-8.88882	1.62958e-16	2.18929e-15	26.8323
POM121L2	-0.251015	7.02174	-8.88377	1.68602e-16	2.26269e-15	26.7988
C1orf123	0.470795	9.60064	8.88316	1.69288e-16	2.26948e-15	26.7948
UGP2	0.845204	10.8125	8.87948	1.73541e-16	2.32401e-15	26.7704
PAPPA2	-0.276906	6.95905	-8.87876	1.74383e-16	2.33279e-15	26.7657
PVALB	-0.284242	6.42132	-8.87858	1.74599e-16	2.3332e-15	26.7644
CHIA	-0.290807	6.3926	-8.87777	1.75547e-16	2.34336e-15	26.7591
AQP2	-0.316705	8.32749	-8.87692	1.76554e-16	2.3543e-15	26.7535
PTN	-0.20249	6.08629	-8.87529	1.78514e-16	2.37747e-15	26.7426
IL7R	-0.698285	7.5826	-8.87516	1.7867e-16	2.37747e-15	26.7418
PFKP	0.93034	9.79498	8.87476	1.79144e-16	2.38125e-15	26.7392
EIF2D	0.5482	10.8636	8.87455	1.79404e-16	2.38218e-15	26.7377
FAM178A	0.425585	7.23087	8.86998	1.85004e-16	2.45394e-15	26.7075
TBC1D5	0.436034	9.31247	8.86868	1.86639e-16	2.47302e-15	26.6988
BRD7	0.633279	9.16438	8.86819	1.87252e-16	2.47853e-15	26.6956
ELP4	0.601545	8.16115	8.86527	1.90971e-16	2.52508e-15	26.6763
RPA2	0.629313	9.42404	8.86503	1.91275e-16	2.52645e-15	26.6747
CDC42EP4	-0.490978	7.80313	-8.86309	1.93792e-16	2.55699e-15	26.6618
TARS	0.709181	10.2673	8.86177	1.95523e-16	2.57713e-15	26.6531
FST	-0.32855	6.94317	-8.86142	1.95987e-16	2.58053e-15	26.6507
ARHGEF11	-0.300341	6.96877	-8.861	1.96536e-16	2.58505e-15	26.648
MRPL42	0.640265	9.50511	8.85991	1.97987e-16	2.60141e-15	26.6408
SRCAP	-0.274184	7.71591	-8.85957	1.98441e-16	2.60464e-15	26.6385
SAP18	0.45905	9.9999	8.8585	1.99873e-16	2.6207e-15	26.6314
CXCR1	-0.378323	8.61157	-8.85613	2.03084e-16	2.66002e-15	26.6158
BDKRB1	-0.314367	6.8746	-8.85311	2.07255e-16	2.71182e-15	26.5957
CLEC4M	-0.28778	6.09211	-8.85153	2.0947e-16	2.73794e-15	26.5853
EIF1AX	0.652404	9.33311	8.84887	2.13245e-16	2.78206e-15	26.5677
DCAF7	0.373718	7.68553	8.84871	2.13484e-16	2.78206e-15	26.5666
YWHAE	0.585611	9.08523	8.84869	2.1351e-16	2.78206e-15	26.5665
GLYAT	-0.351636	6.64566	-8.84679	2.16259e-16	2.81496e-15	26.5539
HRSP12	0.73389	7.88736	8.84632	2.16934e-16	2.82081e-15	26.5508
BAHCC1	0.957216	8.88911	8.84586	2.17613e-16	2.82671e-15	26.5478
GAST	-0.327254	7.48966	-8.84118	2.24567e-16	2.91403e-15	26.5168
ACTR6	0.796071	8.02723	8.83634	2.31987e-16	3.0072e-15	26.4848
TMA16	0.593106	4.92668	8.83015	2.41849e-16	3.13181e-15	26.4439
HIRIP3	0.469576	8.19655	8.82968	2.42617e-16	3.13851e-15	26.4408
FUT3	-0.24275	6.77494	-8.82772	2.45822e-16	3.1767e-15	26.4278
RAB26	-0.307325	7.51177	-8.82675	2.47427e-16	3.19415e-15	26.4214
TRIM62	-0.286583	7.72626	-8.82528	2.49885e-16	3.22257e-15	26.4117
CPNE6	-0.279075	6.97377	-8.81995	2.58994e-16	3.33652e-15	26.3765
GRSF1	0.364636	7.92954	8.8198	2.59253e-16	3.33652e-15	26.3755
NTRK3	-0.353383	6.74915	-8.81889	2.60855e-16	3.3537e-15	26.3694
TPI1	0.435829	9.67289	8.81511	2.67551e-16	3.43626e-15	26.3445
ENPP1	-0.24096	5.94813	-8.8117	2.73745e-16	3.51223e-15	26.322
STYXL1	0.646546	9.0194	8.81094	2.75151e-16	3.52666e-15	26.3169
REM1	-0.334283	7.61906	-8.81047	2.76007e-16	3.53402e-15	26.3139
TINAGL1	-0.417165	7.88136	-8.80948	2.77864e-16	3.55417e-15	26.3073
DYRK1A	-0.225305	7.82002	-8.80791	2.80797e-16	3.58612e-15	26.297
C9orf156	-0.246077	7.51305	-8.80784	2.80933e-16	3.58612e-15	26.2965
NPHS2	-0.411158	7.04306	-8.80642	2.83628e-16	3.61683e-15	26.2871
COQ4	0.468133	8.27566	8.80362	2.89009e-16	3.68171e-15	26.2686
FCHSD2	0.742958	8.43085	8.8015	2.93147e-16	3.73063e-15	26.2546
PSMB5	0.511346	9.29996	8.79839	2.99319e-16	3.80532e-15	26.2341
RORA	-1.18665	6.83485	-8.79506	3.06077e-16	3.88442e-15	26.2122
TMEM14A	0.909866	8.3214	8.79502	3.06159e-16	3.88442e-15	26.2119
IKBKB	0.417274	7.11759	8.79484	3.0654e-16	3.88532e-15	26.2107
CDH22	-0.269755	6.9494	-8.79025	3.16118e-16	4.00267e-15	26.1804
NFKB2	-0.307502	6.62505	-8.78947	3.17772e-16	4.01956e-15	26.1753
CD3E	-0.638644	8.93323	-8.7891	3.1855e-16	4.02535e-15	26.1729
NOP14	0.417191	9.21128	8.78889	3.19013e-16	4.02714e-15	26.1714
LINC00652	-0.331657	7.72855	-8.78803	3.20856e-16	4.04634e-15	26.1658
ADAMTS12	-0.305052	6.84855	-8.78512	3.27178e-16	4.12191e-15	26.1466
CAMK2A	-0.247287	7.05049	-8.78385	3.29965e-16	4.15286e-15	26.1382
RPS6KC1	0.666968	8.54821	8.78011	3.3834e-16	4.254e-15	26.1136
CUL4A	0.67038	8.27398	8.77648	3.46684e-16	4.35454e-15	26.0896
AVPR1B	-0.350465	8.20268	-8.77527	3.49484e-16	4.38533e-15	26.0817
GLP1R	-0.271327	6.92095	-8.77115	3.59263e-16	4.50353e-15	26.0545
POLD1	0.602007	8.47455	8.76517	3.73956e-16	4.68304e-15	26.0151
ATP5G3	0.684063	11.1128	8.76494	3.74515e-16	4.68492e-15	26.0136
CEP57	0.579368	8.8492	8.76481	3.74853e-16	4.68492e-15	26.0128
PAPSS1	0.716128	10.3246	8.76262	3.8039e-16	4.74939e-15	25.9983
TCTN3	0.443173	9.00291	8.76143	3.83436e-16	4.78266e-15	25.9905
RCVRN	-0.312103	6.52226	-8.75942	3.88631e-16	4.84264e-15	25.9772
KLK12	-0.29052	7.63549	-8.75465	4.01244e-16	4.99485e-15	25.9458
BTK	0.640291	9.42723	8.75206	4.08242e-16	5.07693e-15	25.9288
BDKRB2	-0.298219	6.56396	-8.75063	4.1217e-16	5.12071e-15	25.9194
RARB	-0.234034	6.36191	-8.75013	4.1355e-16	5.13276e-15	25.9161
FARSA	0.662995	7.92196	8.74461	4.29094e-16	5.31815e-15	25.8798
NOX1	-0.214073	6.12985	-8.74443	4.29615e-16	5.31815e-15	25.8786
PEG10	-0.298433	5.89077	-8.74427	4.30078e-16	5.31815e-15	25.8776
FAIM2	-0.229966	6.64611	-8.74423	4.30182e-16	5.31815e-15	25.8773
TELO2	0.383164	7.70453	8.7437	4.3173e-16	5.33203e-15	25.8738
CYP3A43	-0.258734	5.67336	-8.74287	4.34139e-16	5.35652e-15	25.8683
GUCA2B	-0.236753	5.74404	-8.74045	4.41206e-16	5.43836e-15	25.8524
CNTD2	-0.345935	8.86698	-8.74019	4.41989e-16	5.44267e-15	25.8507
CEP104	0.346179	6.74579	8.73976	4.43239e-16	5.45271e-15	25.8479
PROSC	0.448611	7.39487	8.73512	4.57202e-16	5.61898e-15	25.8174
CAV3	-0.302745	8.1866	-8.72944	4.74887e-16	5.83061e-15	25.7801
BMP7	-0.216442	7.01118	-8.72865	4.77419e-16	5.85597e-15	25.7748
ADRB3	-0.249869	7.16062	-8.72828	4.78595e-16	5.86466e-15	25.7724
ATPIF1	0.68035	10.0336	8.72765	4.80607e-16	5.88356e-15	25.7683
CDS1	-0.162741	5.05217	-8.72707	4.82486e-16	5.89849e-15	25.7645
A1CF	-0.404981	7.14783	-8.72692	4.82954e-16	5.89849e-15	25.7635
LDB3	-0.256519	6.77773	-8.72684	4.83236e-16	5.89849e-15	25.7629
FLJ20712	-0.318041	6.90357	-8.72575	4.86767e-16	5.93582e-15	25.7558
CNOT1	0.422824	9.86906	8.72477	4.89954e-16	5.96888e-15	25.7493
LY75	1.17177	9.07106	8.72435	4.91329e-16	5.97982e-15	25.7466
CIAO1	0.308051	7.82062	8.72334	4.94655e-16	6.01447e-15	25.74
GABBR1	-0.607317	8.1063	-8.72174	4.99967e-16	6.07317e-15	25.7295
PXMP2	0.549021	9.08034	8.71943	5.07758e-16	6.16184e-15	25.7142
DLAT	0.48709	7.69573	8.7185	5.10908e-16	6.19408e-15	25.7082
PAAF1	0.604584	7.94723	8.71765	5.13816e-16	6.22332e-15	25.7026
KIR3DL1	-0.415171	6.64387	-8.71186	5.3407e-16	6.4624e-15	25.6645
DEFA6	-0.334152	7.24919	-8.71067	5.38306e-16	6.50738e-15	25.6568
MRPS2	0.778665	8.05085	8.70985	5.4127e-16	6.53692e-15	25.6514
PARN	0.449688	9.57162	8.7073	5.5055e-16	6.6426e-15	25.6347
MTIF2	0.713738	9.52319	8.70648	5.53582e-16	6.67276e-15	25.6293
PDCD6IP	0.497363	11.1067	8.70529	5.57986e-16	6.71939e-15	25.6215
DRP2	-0.369094	8.17426	-8.70321	5.65797e-16	6.80692e-15	25.6078
IMPA2	0.977995	9.70332	8.70108	5.7389e-16	6.89685e-15	25.5938
ERLIN2	0.785969	7.83328	8.70096	5.74371e-16	6.89685e-15	25.593
SERPINA6	-0.242815	6.26962	-8.70076	5.75136e-16	6.89943e-15	25.5917
MAP3K9	-0.336162	6.39164	-8.6969	5.90127e-16	7.0725e-15	25.5664
TBCA	0.69373	11.3205	8.69395	6.01859e-16	7.20623e-15	25.547
VAMP8	1.06878	10.7796	8.68529	6.37638e-16	7.62734e-15	25.4902
PSMA1	0.393548	12.3833	8.68438	6.41512e-16	7.66638e-15	25.4843
DCTD	0.616876	9.27	8.68256	6.49324e-16	7.75235e-15	25.4724
C14orf1	0.314668	7.13911	8.68112	6.5558e-16	7.8196e-15	25.4629
MYBBP1A	0.369526	8.22906	8.68064	6.57694e-16	7.83736e-15	25.4598
MTCH2	0.535784	10.2554	8.68035	6.58949e-16	7.84487e-15	25.4579
COL7A1	-0.258441	7.36806	-8.67928	6.63655e-16	7.89341e-15	25.4509
CHD4	0.388507	9.43929	8.67854	6.66953e-16	7.92512e-15	25.446
SLC39A2	-0.316067	7.96038	-8.67519	6.82029e-16	8.09659e-15	25.424
DPYSL4	-0.211249	6.2121	-8.67308	6.91683e-16	8.20344e-15	25.4102
TMEM251	0.967109	7.09681	8.67064	7.03017e-16	8.32999e-15	25.3942
COQ9	0.534798	8.55149	8.67013	7.05382e-16	8.35013e-15	25.3909
IFT88	0.417063	7.4986	8.66936	7.09015e-16	8.38167e-15	25.3859
PPM1A	-0.401595	8.43672	-8.66928	7.09383e-16	8.38167e-15	25.3854
RHO	-0.266709	7.7464	-8.66851	7.13052e-16	8.4171e-15	25.3803
GJB1	-0.346192	7.78366	-8.66784	7.16229e-16	8.44666e-15	25.3759
PHF1	-0.337862	9.64768	-8.66695	7.20465e-16	8.48863e-15	25.3701
SNPH	-0.361528	7.0577	-8.66616	7.24267e-16	8.52256e-15	25.3649
KLK8	-0.317817	6.29987	-8.66607	7.24703e-16	8.52256e-15	25.3643
FCN2	-0.278701	6.19294	-8.66564	7.26789e-16	8.5391e-15	25.3615
SEC23IP	0.409845	7.37087	8.66492	7.30289e-16	8.57219e-15	25.3568
CARF	0.454648	4.99077	8.66462	7.31764e-16	8.58147e-15	25.3548
PLSCR2	-0.310676	5.70438	-8.66281	7.4063e-16	8.67734e-15	25.343
POM121	-0.325786	7.05319	-8.66062	7.51497e-16	8.79644e-15	25.3286
IGLL1	1.62755	7.8423	8.65836	7.62869e-16	8.92123e-15	25.3139
RPS27L	0.671572	11.402	8.65821	7.6364e-16	8.92193e-15	25.3129
TUBGCP4	0.534365	8.03817	8.65428	7.83883e-16	9.14992e-15	25.2871
NCAPD2	0.639139	8.09719	8.65398	7.8545e-16	9.15969e-15	25.2852
STK17A	-0.529854	7.97906	-8.64809	8.16847e-16	9.51699e-15	25.2466
DTNA	-0.231946	6.07471	-8.64441	8.37066e-16	9.73543e-15	25.2226
REG1P	-0.344187	6.51902	-8.6444	8.37148e-16	9.73543e-15	25.2225
AAK1	-0.244404	6.82101	-8.6433	8.43267e-16	9.79752e-15	25.2153
PHB2	0.466199	12.6318	8.64273	8.46482e-16	9.82577e-15	25.2116
YARS2	0.414123	7.25409	8.64239	8.48376e-16	9.83865e-15	25.2094
HTR3A	-0.293592	6.79136	-8.64138	8.54106e-16	9.89596e-15	25.2028
TAF12	0.645439	7.9677	8.63927	8.66181e-16	1.00266e-14	25.189
ICT1	0.562643	7.39179	8.63906	8.67379e-16	1.00312e-14	25.1876
ZNF83	0.784932	7.15383	8.63762	8.75726e-16	1.01184e-14	25.1782
LOC81691	0.657836	8.46889	8.63686	8.80164e-16	1.01603e-14	25.1732
PTCD3	0.430709	9.36319	8.63359	8.99508e-16	1.03741e-14	25.1518
MIS18BP1	0.901522	8.30157	8.63127	9.13494e-16	1.05257e-14	25.1367
DHRS2	-0.238138	6.35306	-8.63087	9.15912e-16	1.05439e-14	25.1341
IPPK	-0.284302	8.02268	-8.63061	9.1751e-16	1.05526e-14	25.1323
ATP13A2	0.610839	7.28889	8.62981	9.22357e-16	1.05987e-14	25.1272
CHD9	0.463307	6.82776	8.62668	9.41788e-16	1.0812e-14	25.1067
MCF2L	-0.287242	7.88518	-8.62538	9.49917e-16	1.08954e-14	25.0982
ADAM20	-0.293811	6.60649	-8.62381	9.59886e-16	1.09997e-14	25.0879
EXOSC8	0.729064	8.9363	8.62094	9.78353e-16	1.12011e-14	25.0692
APBA3	0.314567	7.37804	8.61762	1.00017e-15	1.14329e-14	25.0475
NSMAF	0.614461	9.59617	8.61753	1.00077e-15	1.14329e-14	25.0469
ZNHIT6	0.778696	8.7794	8.61735	1.00193e-15	1.14329e-14	25.0458
NELL2	-0.83256	7.97894	-8.61731	1.00225e-15	1.14329e-14	25.0455
PREP	0.328666	7.70717	8.61512	1.01688e-15	1.15893e-14	25.0312
GRIN2B	-0.308645	6.15187	-8.61461	1.02035e-15	1.16183e-14	25.0279
GSE1	0.645771	9.31021	8.61428	1.0226e-15	1.16334e-14	25.0257
PAN2	0.447899	8.24817	8.61386	1.02545e-15	1.16552e-14	25.023
NINL	-0.406518	6.81179	-8.61092	1.04562e-15	1.18737e-14	25.0038
APBB2	-0.360397	6.26083	-8.61049	1.04865e-15	1.18973e-14	25.001
GPX2	-0.36553	8.37136	-8.60954	1.05527e-15	1.19617e-14	24.9948
PREPL	0.615163	6.77113	8.60714	1.07225e-15	1.21431e-14	24.9791
GPATCH4	-0.293875	6.82566	-8.60629	1.07825e-15	1.22001e-14	24.9736
RNF122	-0.345013	8.65481	-8.60542	1.08452e-15	1.226e-14	24.9679
KIR3DL3	-0.374533	7.67345	-8.60446	1.09143e-15	1.23269e-14	24.9617
TRAF5	0.997477	8.60655	8.60174	1.11133e-15	1.25405e-14	24.9439
ZZZ3	0.735501	9.05336	8.6006	1.11973e-15	1.26239e-14	24.9365
ARHGEF15	-0.257106	7.01274	-8.59827	1.13723e-15	1.28097e-14	24.9212
CHAC1	-0.394212	7.68502	-8.59475	1.16409e-15	1.31004e-14	24.8983
FABP7	-0.25098	5.57108	-8.59413	1.16888e-15	1.31426e-14	24.8942
RIOK3	-0.578114	10.1329	-8.5894	1.20606e-15	1.35485e-14	24.8634
FTSJ3	0.430367	9.07757	8.58869	1.21179e-15	1.36006e-14	24.8588
CAMK2B	-0.20765	6.43906	-8.58737	1.22243e-15	1.37078e-14	24.8502
MC5R	-0.309878	6.69698	-8.58704	1.22509e-15	1.37254e-14	24.8481
WASF1	1.21117	8.00136	8.58563	1.23661e-15	1.38421e-14	24.8388
DLK2	-0.375924	7.85732	-8.5837	1.25249e-15	1.40073e-14	24.8263
PDGFB	-0.257408	6.5268	-8.5809	1.27594e-15	1.42569e-14	24.8081
MRPL18	0.543654	10.03	8.58074	1.27733e-15	1.42597e-14	24.807
EDEM2	0.48525	8.16068	8.5774	1.30589e-15	1.45656e-14	24.7852
LY6G6C	-0.30826	6.88787	-8.5769	1.31022e-15	1.46009e-14	24.782
ABCC8	-0.273481	6.45362	-8.5748	1.32856e-15	1.47921e-14	24.7683
ILF2	0.891802	10.1959	8.57245	1.34945e-15	1.50114e-14	24.753
FICD	-0.262202	6.77102	-8.57219	1.35173e-15	1.50235e-14	24.7513
ITK	-1.12118	7.98872	-8.57154	1.3576e-15	1.50754e-14	24.7471
C4orf27	0.739904	9.03447	8.56974	1.37391e-15	1.5243e-14	24.7353
ASCL3	-0.350639	7.37217	-8.56946	1.3764e-15	1.52571e-14	24.7335
HEG1	-0.48381	7.217	-8.56897	1.38085e-15	1.5293e-14	24.7304
SRC	-0.222806	7.18217	-8.56721	1.39708e-15	1.54591e-14	24.7189
CCL13	-0.26188	6.69543	-8.56555	1.4125e-15	1.56159e-14	24.7081
HRH2	-0.290798	6.94647	-8.56422	1.425e-15	1.57402e-14	24.6994
SOX4	0.907926	9.33111	8.55832	1.48171e-15	1.63522e-14	24.6611
ATRN	0.408346	7.4646	8.55686	1.49616e-15	1.6491e-14	24.6515
OXR1	0.806751	6.32519	8.55678	1.49691e-15	1.6491e-14	24.651
KLHDC8A	-0.4151	7.22536	-8.55611	1.50352e-15	1.65364e-14	24.6467
HIST1H2BD	1.05305	10.0048	8.5561	1.50367e-15	1.65364e-14	24.6466
PNKP	0.59204	7.8674	8.55515	1.51318e-15	1.66264e-14	24.6404
HAP1	-0.242021	7.45079	-8.55475	1.5172e-15	1.6656e-14	24.6378
BDH1	0.552959	7.7506	8.55378	1.52691e-15	1.6748e-14	24.6315
PGC	-0.303267	7.04455	-8.55081	1.55719e-15	1.70651e-14	24.6122
SLC35A1	0.953527	8.6083	8.54894	1.57659e-15	1.72627e-14	24.6
COASY	0.416671	9.5477	8.54834	1.58281e-15	1.73157e-14	24.5962
MRPL12	0.624806	7.9034	8.54401	1.62878e-15	1.78031e-14	24.568
FARS2	0.343141	7.54159	8.54298	1.63997e-15	1.79098e-14	24.5613
RSL1D1	0.548035	8.72326	8.5425	1.64515e-15	1.79507e-14	24.5582
DIO2	-0.279622	6.48434	-8.54219	1.64855e-15	1.79722e-14	24.5561
CLK2	0.506003	9.90277	8.53997	1.67294e-15	1.82134e-14	24.5417
CDKL5	-0.209152	6.03132	-8.53991	1.67358e-15	1.82134e-14	24.5413
RASA1	0.743366	8.83102	8.53831	1.69142e-15	1.83888e-14	24.5309
S100A14	-0.324237	6.35157	-8.5382	1.69263e-15	1.83888e-14	24.5302
B3GNT4	-0.289006	7.76736	-8.53292	1.75265e-15	1.90245e-14	24.4959
DECR1	0.705597	9.70498	8.52999	1.78697e-15	1.93774e-14	24.4769
RIPK1	-0.633315	8.77013	-8.52988	1.78825e-15	1.93774e-14	24.4762
TMPRSS11E	-0.298875	5.74383	-8.52846	1.80509e-15	1.95429e-14	24.467
VAV2	-0.263462	6.79477	-8.52751	1.81643e-15	1.96488e-14	24.4608
EVL	0.823122	8.76187	8.52641	1.82971e-15	1.97754e-14	24.4536
TRIAP1	0.510234	10.4423	8.52418	1.85688e-15	2.00384e-14	24.4391
OARD1	0.615594	8.86898	8.52415	1.85724e-15	2.00384e-14	24.439
BAIAP2	-0.255227	7.04703	-8.52292	1.87232e-15	2.01838e-14	24.431
CEP68	0.548711	7.8096	8.52104	1.89578e-15	2.0419e-14	24.4188
FAM173A	0.577343	7.27332	8.52077	1.89916e-15	2.04379e-14	24.417
HNF4A	-0.238344	6.62464	-8.52	1.90882e-15	2.05243e-14	24.412
NOS1	-0.268746	7.28249	-8.51732	1.94295e-15	2.08734e-14	24.3946
SGSM3	0.320317	7.87275	8.51307	1.99815e-15	2.14481e-14	24.3671
TRMT61B	0.609372	8.58485	8.51081	2.02824e-15	2.17525e-14	24.3524
CACNA1S	-0.250955	6.49038	-8.50872	2.05631e-15	2.20276e-14	24.3389
PLEKHA2	-0.426557	6.72	-8.50864	2.05741e-15	2.20276e-14	24.3383
KIR2DS1	-0.271406	6.70649	-8.50735	2.075e-15	2.2197e-14	24.33
DNAJA4	-0.337572	9.16353	-8.50721	2.07699e-15	2.21994e-14	24.329
HNRNPA0	0.557716	9.50415	8.50547	2.10089e-15	2.24357e-14	24.3178
RABEPK	0.448225	8.81451	8.5046	2.11307e-15	2.25466e-14	24.3121
PMEL	-0.303362	7.26991	-8.50422	2.11837e-15	2.2584e-14	24.3096
ACAT2	0.396484	8.48702	8.50087	2.16565e-15	2.30684e-14	24.2879
ANKRD17	0.685178	7.90362	8.49649	2.22906e-15	2.37236e-14	24.2596
HABP4	-0.188179	6.11751	-8.49601	2.23615e-15	2.3779e-14	24.2564
CACNA1G	-0.179789	6.32602	-8.49485	2.25331e-15	2.39412e-14	24.2489
HNRNPA3	0.602062	9.4501	8.49472	2.25527e-15	2.39417e-14	24.2481
MCM7	0.693432	9.18998	8.49427	2.262e-15	2.39844e-14	24.2451
C2CD2	0.634587	7.8977	8.49419	2.26312e-15	2.39844e-14	24.2446
NUP205	0.37285	6.7206	8.49325	2.27715e-15	2.41128e-14	24.2386
EXOG	-0.212526	6.33767	-8.48964	2.33211e-15	2.46739e-14	24.2151
PTPRA	0.325049	7.70183	8.48865	2.34725e-15	2.48132e-14	24.2088
HTR1E	-0.405246	6.38962	-8.48705	2.37218e-15	2.50557e-14	24.1984
SCTR	-0.289456	6.7163	-8.4853	2.39968e-15	2.53248e-14	24.187
JPH2	-0.275747	6.43749	-8.48416	2.41778e-15	2.54944e-14	24.1797
SMAD2	0.592583	9.10882	8.48202	2.45216e-15	2.58352e-14	24.1658
CSK	0.567627	10.4446	8.48042	2.47808e-15	2.60864e-14	24.1554
PNPO	0.432021	7.96396	8.47555	2.55889e-15	2.69145e-14	24.1239
MRPS33	0.595865	9.71528	8.47517	2.56526e-15	2.69588e-14	24.1215
WFDC2	-0.25593	7.06145	-8.47491	2.56958e-15	2.69817e-14	24.1198
DKFZP434A062	-0.261359	7.80298	-8.47436	2.57899e-15	2.70579e-14	24.1162
TEX30	0.818586	9.14115	8.47099	2.6369e-15	2.76423e-14	24.0944
NDUFAF1	0.666727	7.56366	8.4694	2.66453e-15	2.79087e-14	24.0841
SYT13	-0.325596	7.17298	-8.46735	2.70077e-15	2.82512e-14	24.0709
POLI	0.725422	6.61332	8.4673	2.70174e-15	2.82512e-14	24.0705
EPHB3	-0.260838	7.6613	-8.45824	2.86766e-15	2.99612e-14	24.0119
FRAS1	-0.420539	6.11404	-8.45768	2.87818e-15	3.00461e-14	24.0083
CHST3	-0.275637	7.27525	-8.45661	2.89858e-15	3.02339e-14	24.0014
SKIV2L2	0.686566	8.9323	8.45483	2.93265e-15	3.05639e-14	23.9899
KIAA1654	-0.276604	6.64998	-8.45402	2.94839e-15	3.07024e-14	23.9846
CYP1A1	-0.338126	6.32345	-8.45236	2.98073e-15	3.10134e-14	23.9739
MYF6	-0.342485	5.9917	-8.45127	3.00209e-15	3.12012e-14	23.9669
GPR56	0.72641	8.64545	8.45119	3.00375e-15	3.12012e-14	23.9663
PLA2G12A	0.604878	5.93604	8.45066	3.01418e-15	3.12837e-14	23.9629
MPHOSPH8	0.794174	7.66783	8.45041	3.01913e-15	3.13091e-14	23.9613
SCP2	0.670575	10.1149	8.44856	3.05607e-15	3.1666e-14	23.9494
BRE	0.402073	9.61237	8.44641	3.09949e-15	3.20895e-14	23.9355
KANSL3	-0.262657	7.40302	-8.4458	3.112e-15	3.21924e-14	23.9315
JAK3	-0.225387	6.45837	-8.44476	3.13328e-15	3.23858e-14	23.9248
ARL1	0.361683	7.44993	8.4438	3.1532e-15	3.25649e-14	23.9186
MRPS27	0.715285	9.9026	8.44359	3.15756e-15	3.25831e-14	23.9173
UNC5B	-0.296453	7.95323	-8.44166	3.19784e-15	3.29717e-14	23.9048
FABP3	-0.219376	5.6006	-8.43962	3.24103e-15	3.33895e-14	23.8916
LRRN3	-0.394347	6.23745	-8.43802	3.27531e-15	3.3715e-14	23.8813
PDE1C	-0.278171	6.54436	-8.43631	3.31228e-15	3.40441e-14	23.8702
NCR1	-0.245191	6.64889	-8.43629	3.31271e-15	3.40441e-14	23.8701
UBL5	0.5209	10.49	8.43492	3.34257e-15	3.43228e-14	23.8613
TBCCD1	0.472049	6.36123	8.43362	3.37125e-15	3.45891e-14	23.8529
CACNB1	-0.256745	6.75658	-8.42937	3.46672e-15	3.55395e-14	23.8254
MMP25	-0.398231	7.63017	-8.42689	3.52361e-15	3.60932e-14	23.8094
MGAT3	-0.277502	6.90081	-8.42606	3.54294e-15	3.62617e-14	23.8041
DYNC1LI2	-0.256775	7.17026	-8.42567	3.55184e-15	3.63231e-14	23.8016
ANKRD36	0.602813	6.57153	8.42366	3.59905e-15	3.6776e-14	23.7886
ZDHHC13	0.647152	6.82374	8.4233	3.6076e-15	3.68334e-14	23.7863
DPP6	-0.293482	7.4463	-8.42247	3.62736e-15	3.7005e-14	23.7809
HPSE2	-0.355505	6.65817	-8.41729	3.75268e-15	3.82523e-14	23.7475
GNL2	0.556661	8.40272	8.41687	3.76323e-15	3.83287e-14	23.7448
ZSCAN32	-0.284997	7.98385	-8.41661	3.76946e-15	3.83611e-14	23.7431
CNTN2	-0.352716	8.00583	-8.41647	3.77306e-15	3.83666e-14	23.7422
APBB1	-0.361804	7.03664	-8.4163	3.77735e-15	3.83791e-14	23.7411
TPSG1	-0.291703	8.02638	-8.412	3.88529e-15	3.94438e-14	23.7134
HDDC2	0.484096	8.28191	8.41034	3.92773e-15	3.98425e-14	23.7027
CHP2	-0.338066	6.4526	-8.40911	3.95955e-15	4.01328e-14	23.6948
EFCAB1	-0.284861	6.54617	-8.40821	3.98305e-15	4.03384e-14	23.689
PYHIN1	-0.371314	6.66647	-8.40667	4.02344e-15	4.07146e-14	23.6791
PSG7	-0.353454	7.05187	-8.40366	4.10372e-15	4.14936e-14	23.6596
IL22	-0.321858	6.98009	-8.40101	4.1755e-15	4.21624e-14	23.6426
LGI2	-0.351563	7.73536	-8.40097	4.17659e-15	4.21624e-14	23.6423
ANKRD10	0.643265	9.23877	8.40021	4.19744e-15	4.23389e-14	23.6374
KATNBL1	0.643197	5.85523	8.39939	4.22025e-15	4.25347e-14	23.6321
MAPK13	-0.26323	7.04596	-8.39652	4.30042e-15	4.3308e-14	23.6136
GJB4	-0.34969	7.77162	-8.39603	4.31414e-15	4.34112e-14	23.6105
REV1	0.652874	8.32051	8.39569	4.32386e-15	4.34742e-14	23.6083
TYR	-0.29737	7.53183	-8.3944	4.36048e-15	4.38073e-14	23.6
TCAP	-0.287948	8.04226	-8.39354	4.38509e-15	4.40193e-14	23.5945
CHEK1	0.573195	6.72232	8.39316	4.39604e-15	4.40939e-14	23.592
GRIN1	-0.230989	7.13611	-8.39215	4.4251e-15	4.435e-14	23.5855
GPR50	-0.279733	6.28043	-8.39114	4.45461e-15	4.46101e-14	23.579
SFI1	0.26934	7.61028	8.38997	4.48895e-15	4.49181e-14	23.5715
UCHL3	0.658924	9.8526	8.38686	4.58126e-15	4.58053e-14	23.5515
ATP5H	0.773069	11.3768	8.38622	4.6004e-15	4.59601e-14	23.5474
ELK1	-0.254631	8.09038	-8.38173	4.73789e-15	4.72932e-14	23.5184
CD8A	-0.838122	9.02238	-8.38161	4.74138e-15	4.72932e-14	23.5177
KIR2DS3	-0.348331	7.2997	-8.38146	4.74604e-15	4.7302e-14	23.5167
KIF25	-0.28157	6.90466	-8.37649	4.9031e-15	4.88287e-14	23.4847
IL23A	-0.255494	7.41221	-8.37614	4.91426e-15	4.8901e-14	23.4825
BLK	-0.274293	6.18072	-8.37447	4.96822e-15	4.93988e-14	23.4718
LRBA	0.754521	8.97345	8.37435	4.97234e-15	4.94006e-14	23.471
FNTA	0.644086	10.0805	8.37288	5.02041e-15	4.98386e-14	23.4615
IDH3A	0.540355	7.62187	8.37237	5.03704e-15	4.99643e-14	23.4582
STX8	0.665308	9.65643	8.36779	5.19026e-15	5.14434e-14	23.4288
MMP24	-0.217056	6.54021	-8.36607	5.24901e-15	5.19846e-14	23.4177
SIGIRR	0.527215	8.77555	8.36537	5.27315e-15	5.21826e-14	23.4132
RAB3IL1	-0.329415	9.10153	-8.36498	5.28654e-15	5.22403e-14	23.4107
RBBP7	0.442382	11.3105	8.36496	5.28731e-15	5.22403e-14	23.4106
GPR31	-0.262693	6.29753	-8.36409	5.31746e-15	5.24969e-14	23.405
CPEB1	-0.405282	7.17464	-8.36278	5.36314e-15	5.29062e-14	23.3966
FBL	0.701598	11.6561	8.36131	5.41505e-15	5.33396e-14	23.3871
RNF144A	0.70811	8.87157	8.36129	5.41558e-15	5.33396e-14	23.387
NUBPL	0.383218	6.01251	8.35987	5.46622e-15	5.37962e-14	23.3779
TIPIN	0.606408	7.29668	8.35915	5.49204e-15	5.4008e-14	23.3733
PSMD14	0.623574	10.0885	8.35715	5.56442e-15	5.46769e-14	23.3604
ENTPD6	0.368851	9.06221	8.35157	5.77109e-15	5.66633e-14	23.3246
TRIM31	-0.208137	5.85165	-8.34975	5.84006e-15	5.72956e-14	23.3129
SASH1	-0.459456	7.61015	-8.3491	5.86471e-15	5.74925e-14	23.3087
APIP	0.575618	8.83596	8.34759	5.92303e-15	5.80189e-14	23.299
MRPS28	0.772339	8.45719	8.34696	5.94729e-15	5.8194e-14	23.295
ACTN2	-0.248815	6.25069	-8.34689	5.95018e-15	5.8194e-14	23.2945
MVK	-0.235565	8.01291	-8.34392	6.06674e-15	5.92801e-14	23.2755
FAM163A	-0.276142	6.13813	-8.34382	6.07068e-15	5.92801e-14	23.2748
TRIM29	-0.260289	7.03287	-8.34274	6.11372e-15	5.9654e-14	23.2679
LAMA4	-0.19059	6.03699	-8.34125	6.17338e-15	6.01441e-14	23.2583
ERICH1	-0.262703	6.91468	-8.34125	6.17354e-15	6.01441e-14	23.2583
FKBP4	0.522359	8.70966	8.34038	6.20869e-15	6.04396e-14	23.2527
SCARB1	0.227677	6.77176	8.33924	6.25491e-15	6.08423e-14	23.2454
KLK13	-0.266896	6.77291	-8.33852	6.28471e-15	6.10848e-14	23.2408
PSMB4	0.491019	11.111	8.33765	6.32033e-15	6.13835e-14	23.2352
OLFM1	-0.242983	6.62835	-8.33658	6.36453e-15	6.1765e-14	23.2284
KLHL18	-0.241863	7.81228	-8.33633	6.37512e-15	6.18199e-14	23.2267
MOBP	-0.211152	5.63213	-8.33506	6.42832e-15	6.22877e-14	23.2186
SLC11A1	-0.558856	8.32238	-8.33447	6.45272e-15	6.24758e-14	23.2149
TCL1B	-0.286651	7.66272	-8.33009	6.63997e-15	6.42393e-14	23.1867
CILP	-0.373749	7.64574	-8.32811	6.72653e-15	6.50265e-14	23.174
NUP107	0.561415	9.64332	8.32779	6.74059e-15	6.51123e-14	23.172
NKX3-1	-0.339222	7.10143	-8.32292	6.95811e-15	6.71618e-14	23.1408
GAB1	-0.294137	6.67066	-8.32144	7.02579e-15	6.7763e-14	23.1312
NR1I3	-0.236479	6.47613	-8.32057	7.06543e-15	6.8063e-14	23.1257
TTI1	0.468396	7.6154	8.32052	7.06775e-15	6.8063e-14	23.1254
STARD8	-0.430454	7.92217	-8.32037	7.07492e-15	6.80798e-14	23.1244
LSM3	0.421555	11.0689	8.31865	7.15477e-15	6.87955e-14	23.1134
CCDC22	0.568417	7.07781	8.31766	7.20097e-15	6.91866e-14	23.107
CEP192	0.590847	8.41545	8.31662	7.24986e-15	6.96031e-14	23.1004
CREBBP	-0.340218	8.36783	-8.31609	7.27515e-15	6.97925e-14	23.097
BIN2	0.693697	9.99294	8.31523	7.3159e-15	7.01298e-14	23.0915
ABCG4	-0.356551	6.77511	-8.31468	7.34225e-15	7.03286e-14	23.088
TBX4	-0.29822	6.34447	-8.31424	7.36328e-15	7.04763e-14	23.0851
EI24	0.53376	9.27306	8.31348	7.39994e-15	7.07732e-14	23.0803
ARHGEF28	-0.28433	7.48209	-8.31285	7.43039e-15	7.10103e-14	23.0762
FGF5	-0.276886	6.09475	-8.31239	7.45281e-15	7.11704e-14	23.0733
KLK2	-0.2447	6.73572	-8.31137	7.50235e-15	7.15889e-14	23.0668
B3GNTL1	0.388838	7.57898	8.31024	7.5578e-15	7.20632e-14	23.0595
CNP	0.441832	9.44732	8.30909	7.61475e-15	7.25512e-14	23.0521
MYH14	-0.244677	7.08621	-8.3081	7.66399e-15	7.29649e-14	23.0458
LINC00563	-0.317739	6.73677	-8.30781	7.6785e-15	7.29678e-14	23.044
AMBP	-0.233644	6.61264	-8.30778	7.68025e-15	7.29678e-14	23.0437
OLA1	0.525119	11.7872	8.30775	7.68174e-15	7.29678e-14	23.0435
TRIM3	-0.168763	6.25106	-8.3067	7.7341e-15	7.34096e-14	23.0369
PRODH2	-0.300462	8.00149	-8.30608	7.76557e-15	7.36526e-14	23.0329
GNG12	-0.360803	6.27034	-8.30487	7.82697e-15	7.41718e-14	23.0251
ZMAT4	-0.350982	7.62757	-8.30466	7.83764e-15	7.41718e-14	23.0238
MSH3	0.26405	6.56157	8.30465	7.83805e-15	7.41718e-14	23.0237
LINC00312	-0.4283	7.2654	-8.30408	7.86752e-15	7.43946e-14	23.0201
PLEKHG3	-0.304502	7.33504	-8.30117	8.01819e-15	7.57622e-14	23.0014
DPM3	0.74146	8.45774	8.29928	8.11726e-15	7.65863e-14	22.9894
IL36RN	-0.264377	5.8426	-8.29927	8.11761e-15	7.65863e-14	22.9893
GRHPR	0.518376	9.80722	8.29909	8.12726e-15	7.66197e-14	22.9881
TMPRSS11D	-0.33482	7.46672	-8.29777	8.19755e-15	7.72244e-14	22.9797
HLA-DQB2	-0.311873	6.54498	-8.29725	8.22521e-15	7.74268e-14	22.9764
FES	0.719848	8.66443	8.29671	8.25457e-15	7.76449e-14	22.9729
CCNO	-0.250226	5.72098	-8.29511	8.34056e-15	7.8395e-14	22.9627
C1orf61	-0.336541	7.41181	-8.29444	8.3773e-15	7.86814e-14	22.9584
POFUT2	-0.197011	6.9639	-8.29072	8.58277e-15	8.0551e-14	22.9346
ODF1	-0.369404	7.06719	-8.29029	8.60654e-15	8.07137e-14	22.9318
KLRB1	-1.04928	8.47681	-8.29004	8.6205e-15	8.07842e-14	22.9303
AJAP1	-0.198645	6.07524	-8.28967	8.64128e-15	8.09185e-14	22.9279
DNAH9	-0.23235	6.71989	-8.2882	8.72469e-15	8.16387e-14	22.9185
CFB	-0.29321	6.27991	-8.28671	8.80988e-15	8.23743e-14	22.9089
NR1H3	0.770149	7.85898	8.286	8.85067e-15	8.26941e-14	22.9044
DAD1	0.961207	9.9026	8.28508	8.9035e-15	8.31258e-14	22.8985
CXCR6	-0.311223	6.15445	-8.28457	8.93326e-15	8.33417e-14	22.8952
NPY2R	-0.211152	5.49871	-8.28408	8.96165e-15	8.35444e-14	22.8921
CD101	-0.461791	6.29626	-8.28332	9.0062e-15	8.38974e-14	22.8873
GPN3	0.632232	8.50234	8.28201	9.08343e-15	8.45541e-14	22.8789
IBTK	0.335013	6.38077	8.28042	9.17755e-15	8.53669e-14	22.8687
KTN1	0.570328	10.2897	8.28013	9.19511e-15	8.54669e-14	22.8669
MISP	-0.332211	8.52796	-8.27903	9.26134e-15	8.60188e-14	22.8598
ST8SIA5	-0.232028	6.31455	-8.2775	9.35353e-15	8.68107e-14	22.8501
ADAMTSL4	-0.336451	6.98502	-8.27524	9.49217e-15	8.80324e-14	22.8356
WDR26	-0.557132	11.4405	-8.27368	9.58912e-15	8.88658e-14	22.8256
CTTN	-0.442086	6.49194	-8.27338	9.60778e-15	8.8973e-14	22.8237
CACNA1I	-0.256834	7.06068	-8.27237	9.67086e-15	8.94912e-14	22.8173
NOS2	-0.227345	6.64417	-8.27225	9.67839e-15	8.94948e-14	22.8165
CD209	-0.292471	7.42285	-8.26987	9.82925e-15	9.08229e-14	22.8013
CALCA	-0.214394	6.14968	-8.26955	9.84998e-15	9.09474e-14	22.7993
SMOX	-0.60838	8.50023	-8.26667	1.00359e-14	9.25956e-14	22.7809
AGT	-0.435632	7.48162	-8.26506	1.01416e-14	9.3502e-14	22.7706
UPK1B	-0.331632	6.18594	-8.26188	1.03533e-14	9.53838e-14	22.7503
GRAMD4	0.761802	9.08119	8.26163	1.03704e-14	9.54715e-14	22.7487
CARD14	-0.290184	6.88545	-8.25896	1.0552e-14	9.70725e-14	22.7316
ADORA1	-0.267011	6.87347	-8.2576	1.06458e-14	9.78635e-14	22.7229
MAP3K19	-0.359611	8.52332	-8.25649	1.07229e-14	9.84996e-14	22.7158
PDLIM4	-0.182021	6.3006	-8.25559	1.07857e-14	9.89857e-14	22.7101
LOC100506699	-0.234471	5.23945	-8.2555	1.07916e-14	9.89857e-14	22.7096
KIR2DS2	-0.43937	6.52451	-8.25538	1.08002e-14	9.89928e-14	22.7088
TARBP2	0.354882	8.42872	8.2538	1.09119e-14	9.99433e-14	22.6987
GINS2	0.67187	8.6677	8.25178	1.10554e-14	1.01184e-13	22.6858
PCBP4	-0.376608	7.03609	-8.25164	1.10655e-14	1.01202e-13	22.6849
ATP10B	-0.326559	6.61323	-8.24834	1.13056e-14	1.03323e-13	22.6639
C11orf58	0.541663	11.0702	8.24662	1.14321e-14	1.04403e-13	22.6529
SLC25A20	0.480848	8.42855	8.24612	1.14698e-14	1.04671e-13	22.6497
SLC6A2	-0.196272	5.94378	-8.24537	1.15256e-14	1.05104e-13	22.6449
PMS2P8	0.449598	7.2334	8.24444	1.15952e-14	1.05662e-13	22.639
PSPC1	0.545009	7.70115	8.24266	1.17299e-14	1.06811e-13	22.6277
NDUFS7	0.636008	8.8234	8.24197	1.17825e-14	1.07213e-13	22.6233
PAK4	-0.235954	7.53912	-8.23846	1.20541e-14	1.09605e-13	22.6009
CA12	-0.270514	6.56491	-8.23695	1.21726e-14	1.1058e-13	22.5913
SNTB2	-0.236035	6.32929	-8.23687	1.2179e-14	1.1058e-13	22.5908
TAF6	0.395609	8.81702	8.23593	1.22534e-14	1.11175e-13	22.5848
HNRNPD	0.386889	10.3835	8.23548	1.22896e-14	1.11423e-13	22.5819
NRD1	0.570209	10.0947	8.23067	1.26793e-14	1.14874e-13	22.5512
MMRN1	1.23374	5.90545	8.22212	1.34017e-14	1.21331e-13	22.4968
SMC6	0.528834	8.81017	8.22085	1.35123e-14	1.22244e-13	22.4887
ZNHIT1	0.601145	9.15536	8.21768	1.3793e-14	1.24694e-13	22.4685
SNRPF	0.408781	10.2269	8.21701	1.38526e-14	1.25142e-13	22.4643
NRCAM	-0.331767	6.07362	-8.21611	1.39342e-14	1.25789e-13	22.4585
MRPS34	0.463311	8.22204	8.21518	1.40178e-14	1.26249e-13	22.4526
SOX10	-0.305315	7.35381	-8.21514	1.40217e-14	1.26249e-13	22.4523
PSG1	-0.250145	6.06882	-8.21511	1.40245e-14	1.26249e-13	22.4521
TCL6	-0.228728	6.06571	-8.2151	1.40255e-14	1.26249e-13	22.4521
ATP12A	-0.364163	7.42383	-8.21367	1.41556e-14	1.27329e-13	22.443
RPE	0.480782	6.834	8.2127	1.42454e-14	1.28045e-13	22.4368
P4HA1	0.529267	9.25349	8.2107	1.44313e-14	1.29624e-13	22.4241
LUZP4	-0.318962	7.95523	-8.20935	1.45574e-14	1.30663e-13	22.4155
KRCC1	0.952963	8.80485	8.20881	1.46084e-14	1.31026e-13	22.4121
CEACAM7	-0.187196	5.91855	-8.20839	1.4648e-14	1.31288e-13	22.4094
GTF2A2	0.549426	10.3126	8.20776	1.47087e-14	1.31738e-13	22.4054
KIAA0368	0.40034	8.10396	8.20573	1.49029e-14	1.33382e-13	22.3925
ESD	0.501876	11.1422	8.20352	1.51181e-14	1.35212e-13	22.3784
ALDH1L1	-0.218527	7.26847	-8.20239	1.52288e-14	1.36105e-13	22.3712
PPFIA2	-0.301439	6.39145	-8.19928	1.55382e-14	1.38771e-13	22.3515
RHOT1	0.614634	9.9177	8.19803	1.56646e-14	1.39801e-13	22.3435
LOXL2	-0.253856	6.45915	-8.19694	1.57751e-14	1.40687e-13	22.3366
HNRNPU	0.343042	9.88634	8.19007	1.6492e-14	1.46976e-13	22.293
RABL6	-0.321571	8.03349	-8.18869	1.66407e-14	1.48195e-13	22.2841
IGSF9B	-0.215923	6.43302	-8.18787	1.67286e-14	1.48872e-13	22.279
FGF23	-0.265614	6.98077	-8.18678	1.68472e-14	1.49822e-13	22.272
HNRNPR	0.397739	11.0516	8.18413	1.71384e-14	1.52303e-13	22.2552
MYCL	-0.333832	6.78487	-8.1837	1.71859e-14	1.52581e-13	22.2525
TEX13B	-0.237742	7.03166	-8.18363	1.7194e-14	1.52581e-13	22.252
EPHA4	-0.380959	6.87872	-8.18264	1.73048e-14	1.53456e-13	22.2457
TMOD3	0.410185	5.66434	8.18158	1.74234e-14	1.54399e-13	22.239
CERS6	0.723514	9.36581	8.18121	1.74654e-14	1.54553e-13	22.2366
C3	-0.360886	7.59753	-8.18121	1.74654e-14	1.54553e-13	22.2366
MRPS18B	0.370252	8.4067	8.17818	1.78101e-14	1.57492e-13	22.2174
SNRNP25	0.608436	9.53672	8.17675	1.79754e-14	1.58842e-13	22.2084
AUP1	0.511149	9.83528	8.17459	1.8229e-14	1.6097e-13	22.1946
ITFG1	0.604035	9.70357	8.17322	1.83901e-14	1.62278e-13	22.186
GTF2E2	0.51844	8.63664	8.17272	1.84496e-14	1.62689e-13	22.1828
SMPD1	-0.207641	7.4854	-8.17095	1.86627e-14	1.64452e-13	22.1715
EBAG9	0.553903	8.86887	8.17012	1.87625e-14	1.65215e-13	22.1663
SYNGR4	-0.296493	6.8603	-8.16616	1.92491e-14	1.69381e-13	22.1411
VAV1	0.580066	9.22694	8.16586	1.92858e-14	1.69585e-13	22.1392
B4GALT6	0.630073	6.70294	8.16567	1.93099e-14	1.69678e-13	22.138
BCL11B	-1.03483	6.61094	-8.16478	1.94211e-14	1.70536e-13	22.1324
DLGAP2	-0.241636	5.85128	-8.16452	1.9454e-14	1.70705e-13	22.1307
TACC3	0.604638	9.14047	8.16312	1.96304e-14	1.72133e-13	22.1219
CACNG2	-0.322071	6.85664	-8.16224	1.97429e-14	1.72998e-13	22.1162
FUT6	-0.231133	7.17307	-8.15956	2.00866e-14	1.75881e-13	22.0993
RASGRP1	-1.17291	6.6246	-8.15946	2.00999e-14	1.75881e-13	22.0986
LSAMP	-0.331826	6.82396	-8.15889	2.01742e-14	1.76408e-13	22.095
CYP2A7	-0.436518	6.95928	-8.15748	2.03581e-14	1.77893e-13	22.0861
LAMB3	-0.425874	5.90174	-8.15526	2.06519e-14	1.80334e-13	22.072
CDX4	-0.244761	6.60391	-8.15416	2.07992e-14	1.81494e-13	22.065
CRMP1	-0.319753	7.79702	-8.15063	2.12785e-14	1.85547e-13	22.0427
KCNAB1	-0.175507	5.74438	-8.15036	2.13152e-14	1.85737e-13	22.041
MCM6	0.752648	10.4074	8.15026	2.13298e-14	1.85737e-13	22.0403
AATK	-0.314107	8.70638	-8.14909	2.1491e-14	1.8701e-13	22.0329
TGFB3	-0.319517	7.48566	-8.14757	2.17032e-14	1.88726e-13	22.0233
KRIT1	0.367184	5.90852	8.14665	2.18321e-14	1.89715e-13	22.0175
ERN1	-0.277847	7.36749	-8.14567	2.19705e-14	1.90786e-13	22.0112
KLRD1	-0.489435	7.20526	-8.14524	2.20317e-14	1.91185e-13	22.0085
GOLGA8N	0.728994	12.1338	8.14464	2.21169e-14	1.91792e-13	22.0047
NCR3	-0.298273	7.28722	-8.1442	2.21795e-14	1.92202e-13	22.0019
MASP1	-0.23151	6.57616	-8.14347	2.22841e-14	1.92975e-13	21.9973
RP11-10N23.4	-0.244289	6.74017	-8.14269	2.23964e-14	1.93814e-13	21.9924
CLDN17	-0.288996	8.28072	-8.1418	2.2525e-14	1.94792e-13	21.9868
MAD2L1	0.920039	8.6266	8.14134	2.25932e-14	1.95247e-13	21.9838
PMVK	0.493244	7.89051	8.141	2.26422e-14	1.95537e-13	21.9817
CTPS2	0.421397	6.92719	8.14089	2.26589e-14	1.95546e-13	21.9809
ITPR1	0.522299	7.73418	8.14075	2.26789e-14	1.95584e-13	21.9801
PAX4	-0.200363	5.85028	-8.14058	2.27033e-14	1.9566e-13	21.979
MNS1	0.540104	6.5037	8.13919	2.29084e-14	1.97292e-13	21.9702
RMND1	0.559444	6.94498	8.13482	2.35625e-14	2.02786e-13	21.9425
CYLC1	-0.256301	5.97557	-8.13469	2.35823e-14	2.02817e-13	21.9417
HIST1H3E	-0.398403	6.91838	-8.13385	2.37099e-14	2.03775e-13	21.9364
PTGES	-0.481354	7.76843	-8.13263	2.38973e-14	2.05245e-13	21.9287
PNN	0.401023	10.7524	8.13237	2.39369e-14	2.05445e-13	21.9271
BRD3	0.473937	9.57702	8.13212	2.39757e-14	2.05638e-13	21.9255
COMT	0.387172	8.63429	8.13181	2.40244e-14	2.05914e-13	21.9235
USH1C	-0.307265	6.96216	-8.13112	2.41309e-14	2.06686e-13	21.9191
ENTPD4	-0.314883	8.11347	-8.1301	2.429e-14	2.07906e-13	21.9127
HAS1	-0.653017	6.56702	-8.12903	2.44578e-14	2.09143e-13	21.9059
LINC01314	-0.342775	6.78585	-8.12897	2.44678e-14	2.09143e-13	21.9055
LDHB	0.515543	13.1728	8.12671	2.48268e-14	2.12067e-13	21.8912
MAVS	0.575778	7.60668	8.12381	2.52945e-14	2.15915e-13	21.8729
INVS	0.213404	5.78729	8.12365	2.53214e-14	2.15998e-13	21.8718
SYT2	-0.375807	8.20715	-8.11982	2.59532e-14	2.21237e-13	21.8476
HIST1H2BH	1.00504	8.09306	8.11943	2.60187e-14	2.21645e-13	21.8452
LIN37	0.458535	6.09626	8.11907	2.60788e-14	2.21876e-13	21.8429
SLC13A3	-0.301751	7.55015	-8.11905	2.60812e-14	2.21876e-13	21.8428
NDUFS6	0.482395	10.6885	8.11785	2.62844e-14	2.23453e-13	21.8352
CCT2	0.661056	10.7261	8.11619	2.65658e-14	2.25692e-13	21.8247
NUDT21	0.501283	8.31419	8.11579	2.66354e-14	2.26131e-13	21.8222
RUSC2	-0.300258	8.30209	-8.11558	2.66719e-14	2.26287e-13	21.8208
IFT140	0.35051	5.84617	8.11369	2.69982e-14	2.28901e-13	21.8089
SLC22A14	-0.310171	7.49766	-8.11308	2.71038e-14	2.29641e-13	21.805
NARS	0.561193	10.8655	8.11212	2.72713e-14	2.30904e-13	21.799
TMPRSS4	-0.325197	7.04979	-8.1116	2.73631e-14	2.31526e-13	21.7957
MAPK12	0.622333	7.55923	8.11112	2.74473e-14	2.32081e-13	21.7927
SHMT2	0.464854	8.4975	8.10686	2.82104e-14	2.38373e-13	21.7657
ARHGEF4	-0.304904	6.49694	-8.10599	2.83697e-14	2.39558e-13	21.7602
GBA3	-0.295799	5.66489	-8.10559	2.84422e-14	2.40009e-13	21.7577
SSUH2	-0.304376	7.78489	-8.10333	2.88584e-14	2.43357e-13	21.7434
DNAH2	-0.277378	6.17579	-8.10231	2.90487e-14	2.44797e-13	21.737
CYTH1	-0.437148	8.64153	-8.10118	2.92603e-14	2.46415e-13	21.7299
HSPA12A	-0.249248	6.21026	-8.10079	2.93336e-14	2.46867e-13	21.7274
HAB1	-0.309647	7.78518	-8.09905	2.96644e-14	2.49483e-13	21.7164
SYP	-0.297351	6.99906	-8.09746	2.99696e-14	2.51881e-13	21.7063
MTSS1	-0.543385	7.2704	-8.09724	3.00108e-14	2.52059e-13	21.705
SCAMP1	0.340813	6.87627	8.09685	3.00858e-14	2.52365e-13	21.7025
PLEKHG6	-0.289662	6.47723	-8.09684	3.00875e-14	2.52365e-13	21.7025
HIP1R	-0.340116	8.19087	-8.09604	3.02438e-14	2.53507e-13	21.6974
TAF1	-0.23636	7.26917	-8.09174	3.1092e-14	2.60442e-13	21.6702
DEFB126	-0.32255	5.97498	-8.09007	3.14259e-14	2.63063e-13	21.6597
DUSP26	-0.29604	6.97983	-8.08901	3.16419e-14	2.64695e-13	21.653
EXTL3	-0.205756	7.18281	-8.08872	3.16996e-14	2.65001e-13	21.6512
ADH6	-0.245847	5.88368	-8.08837	3.17719e-14	2.65428e-13	21.649
DBH	-0.266855	6.90149	-8.08773	3.19034e-14	2.6635e-13	21.6449
NDUFV1	0.677471	10.1577	8.0876	3.19288e-14	2.66385e-13	21.6442
EID1	0.623202	9.40349	8.08708	3.20359e-14	2.67101e-13	21.6409
GDPD2	-0.299592	7.98506	-8.08695	3.20635e-14	2.67153e-13	21.64
ZNF835	-0.576855	7.6617	-8.08379	3.27201e-14	2.72443e-13	21.6201
COL5A3	-0.227304	7.58609	-8.08259	3.29733e-14	2.74369e-13	21.6126
DNAJA3	0.437488	9.12536	8.08202	3.30937e-14	2.75189e-13	21.609
KCNG1	-0.256979	6.59068	-8.081	3.33118e-14	2.76818e-13	21.6025
TRIM14	0.406388	7.13982	8.07948	3.36394e-14	2.79356e-13	21.5929
GAR1	0.528268	9.46826	8.07902	3.37379e-14	2.79989e-13	21.59
TAAR2	-0.44228	6.61957	-8.07841	3.38708e-14	2.80906e-13	21.5862
CHGA	-0.259618	6.45962	-8.07574	3.44568e-14	2.85577e-13	21.5693
PLCD1	-0.365935	9.82915	-8.07557	3.44943e-14	2.85589e-13	21.5683
TGM4	-0.209903	5.82921	-8.07553	3.45038e-14	2.85589e-13	21.568
TRIM28	0.849873	10.5618	8.07475	3.46756e-14	2.86822e-13	21.5631
SLC38A3	-0.278219	6.6223	-8.07249	3.51831e-14	2.90828e-13	21.5489
HOXC5	-0.276362	8.00928	-8.07069	3.55908e-14	2.94005e-13	21.5375
GRIN2C	-0.254249	6.84868	-8.06867	3.60551e-14	2.97645e-13	21.5248
ABHD3	0.585597	8.97494	8.06403	3.71465e-14	3.06387e-13	21.4955
C4BPA	-0.373122	7.60579	-8.06396	3.7163e-14	3.06387e-13	21.4951
GALR3	-0.290485	8.61149	-8.06357	3.72544e-14	3.06939e-13	21.4927
ECE2	-0.309851	7.9586	-8.06345	3.72831e-14	3.06974e-13	21.4919
CYP11B1	-0.228858	5.73128	-8.06248	3.75157e-14	3.08687e-13	21.4858
C7orf69	-0.346268	5.98574	-8.0623	3.75611e-14	3.08858e-13	21.4846
PDPR	-0.296677	6.47694	-8.06065	3.79593e-14	3.11928e-13	21.4743
HNF1A	-0.236369	6.4153	-8.06046	3.80052e-14	3.121e-13	21.4731
PCCA	0.290098	5.43404	8.0597	3.81925e-14	3.13433e-13	21.4683
GPLD1	-0.221861	5.70444	-8.05849	3.84898e-14	3.15667e-13	21.4607
NDC1	0.610436	7.07566	8.05802	3.86063e-14	3.16366e-13	21.4577
KIAA0509	-0.332504	6.47915	-8.05786	3.86443e-14	3.16366e-13	21.4567
RCBTB1	0.959434	8.18843	8.05784	3.86506e-14	3.16366e-13	21.4566
ECE1	-0.3217	8.20183	-8.05673	3.89253e-14	3.18406e-13	21.4496
FER1L4	-0.211851	6.58136	-8.05652	3.89783e-14	3.18631e-13	21.4483
NPAS2	-0.156658	5.78025	-8.0541	3.95882e-14	3.23407e-13	21.433
BTRC	-0.265276	7.31526	-8.05358	3.97205e-14	3.24276e-13	21.4298
SNAP23	0.458444	7.26889	8.0534	3.9765e-14	3.24398e-13	21.4287
MCM4	0.576073	8.14934	8.05332	3.97871e-14	3.24398e-13	21.4281
TP53I11	-0.264461	7.14645	-8.0527	3.9945e-14	3.25474e-13	21.4242
ACTL8	-0.374656	7.6777	-8.05147	4.02603e-14	3.2783e-13	21.4165
GIF	-0.23583	5.82085	-8.0513	4.03047e-14	3.27979e-13	21.4154
PTBP1	0.562602	11.4994	8.05077	4.0442e-14	3.28883e-13	21.4121
PRB1	-0.333875	8.7224	-8.04963	4.07389e-14	3.31082e-13	21.4049
UBR7	0.585791	8.87166	8.049	4.09034e-14	3.32204e-13	21.4009
THPO	-0.162638	5.57845	-8.0476	4.12736e-14	3.34994e-13	21.3921
GNAT1	-0.214913	6.4606	-8.04662	4.15321e-14	3.36875e-13	21.386
KEAP1	0.479391	8.31787	8.04628	4.16225e-14	3.37389e-13	21.3838
CTSC	0.863787	10.7026	8.04546	4.18426e-14	3.38954e-13	21.3787
TGFBR3	-0.925477	7.21157	-8.04503	4.19589e-14	3.39678e-13	21.3759
EFNB3	-0.352986	7.71594	-8.04442	4.21223e-14	3.40781e-13	21.3721
SLC25A16	-0.257547	6.94953	-8.04387	4.22719e-14	3.41581e-13	21.3686
VAMP4	0.358598	7.68431	8.04377	4.22981e-14	3.41581e-13	21.368
RFPL3	-0.399969	7.58174	-8.04375	4.23029e-14	3.41581e-13	21.3679
UPB1	-0.557129	6.92847	-8.04282	4.25554e-14	3.43399e-13	21.3621
CTRB2	-0.247303	7.51672	-8.0422	4.27252e-14	3.44519e-13	21.3582
PMFBP1	-0.303826	6.95804	-8.04211	4.27491e-14	3.44519e-13	21.3576
THOP1	0.389503	7.29323	8.0409	4.30825e-14	3.46983e-13	21.35
UQCRC2	0.607436	10.777	8.04025	4.32635e-14	3.48217e-13	21.3459
ART1	-0.316755	7.4817	-8.03844	4.37667e-14	3.52041e-13	21.3345
PDE11A	-0.331584	6.21851	-8.03623	4.43908e-14	3.56833e-13	21.3206
LHX3	-0.353514	8.18323	-8.03545	4.46119e-14	3.5838e-13	21.3157
CCNJL	-0.37162	6.78634	-8.03426	4.49536e-14	3.60894e-13	21.3082
WWC1	-0.276995	6.51781	-8.03354	4.5161e-14	3.62204e-13	21.3037
CCNB1IP1	0.796729	11.0563	8.0335	4.51744e-14	3.62204e-13	21.3034
TNFRSF12A	-0.455441	7.91255	-8.03086	4.59418e-14	3.68069e-13	21.2869
SPINK4	-0.347539	6.99689	-8.03075	4.59749e-14	3.68069e-13	21.2862
CTBP2	0.561511	9.10078	8.03069	4.59939e-14	3.68069e-13	21.2858
TAF7L	-0.248355	5.13774	-8.02955	4.63292e-14	3.70515e-13	21.2787
ADAM30	-0.284104	6.45685	-8.02617	4.7344e-14	3.7839e-13	21.2574
MAP4K1	0.457973	8.97478	8.02469	4.77933e-14	3.81738e-13	21.2481
KIAA0196	0.420426	9.36306	8.02454	4.78378e-14	3.8185e-13	21.2472
HSD17B3	-0.285306	6.64102	-8.02372	4.80896e-14	3.83616e-13	21.242
PRPH	-0.322588	8.34051	-8.02268	4.84128e-14	3.85949e-13	21.2355
YWHAB	0.706909	10.7949	8.0215	4.87795e-14	3.88626e-13	21.2281
PSMB9	0.759426	9.27013	8.02133	4.8831e-14	3.88789e-13	21.227
TGM3	-0.347771	7.25621	-8.02046	4.91041e-14	3.90715e-13	21.2215
MASP2	-0.225219	6.71279	-8.02001	4.92445e-14	3.91584e-13	21.2187
LINC00939	-0.258603	5.64413	-8.01922	4.94965e-14	3.93165e-13	21.2137
PAX7	-0.250083	6.97294	-8.01919	4.9506e-14	3.93165e-13	21.2135
AVPR2	-0.232556	6.7666	-8.01799	4.98861e-14	3.95934e-13	21.206
FTO	1.08314	9.06855	8.01745	5.00592e-14	3.97057e-13	21.2026
EDAR	-0.354449	7.07409	-8.01734	5.00928e-14	3.97071e-13	21.202
GYS1	0.59566	9.2657	8.01704	5.01894e-14	3.97587e-13	21.2001
ZNF747	-0.45624	9.17047	-8.01284	5.1556e-14	4.08154e-13	21.1737
ZMYM1	0.556503	6.37098	8.01058	5.2306e-14	4.13831e-13	21.1595
MTHFR	-0.220447	6.52797	-8.00773	5.32675e-14	4.21172e-13	21.1417
FMOD	-0.387912	7.58553	-8.00749	5.33503e-14	4.21561e-13	21.1401
GALNT11	0.620857	8.08081	8.00584	5.39143e-14	4.2575e-13	21.1298
TMPRSS5	-0.299564	7.82566	-8.00534	5.40875e-14	4.26849e-13	21.1267
PFDN2	0.574534	9.90945	8.0041	5.45168e-14	4.29966e-13	21.1189
KCNS1	-0.392141	7.65545	-8.00313	5.48558e-14	4.32368e-13	21.1128
TSPAN1	-0.308405	7.78745	-8.00136	5.54793e-14	4.37009e-13	21.1017
HSF4	-0.256885	7.62609	-8.00063	5.57414e-14	4.38798e-13	21.0971
FAM214B	-0.445075	8.786	-8.0003	5.58593e-14	4.3945e-13	21.095
ALPPL2	-0.250202	7.32438	-7.99938	5.61882e-14	4.4176e-13	21.0892
PBRM1	0.250446	6.59838	7.99901	5.63189e-14	4.42425e-13	21.087
AFP	-0.225115	5.89532	-7.99895	5.63432e-14	4.42425e-13	21.0865
TP63	-0.259462	6.17806	-7.99841	5.65351e-14	4.43654e-13	21.0832
CD80	-0.348151	7.21613	-7.99824	5.65976e-14	4.43866e-13	21.0821
MPP2	-0.282712	7.33272	-7.99655	5.72118e-14	4.48403e-13	21.0715
HRK	-0.225034	5.9944	-7.99644	5.72535e-14	4.4845e-13	21.0708
EGFR	-0.225469	6.93629	-7.99618	5.73454e-14	4.48889e-13	21.0692
KIR2DL1	-0.329491	7.96362	-7.99542	5.76244e-14	4.50792e-13	21.0645
C1orf116	-0.34383	5.93417	-7.99404	5.8136e-14	4.54511e-13	21.0558
UTP6	0.537877	9.37102	7.99368	5.82694e-14	4.5527e-13	21.0535
KAZALD1	-0.210748	6.75511	-7.99342	5.83676e-14	4.55754e-13	21.0519
TBXAS1	0.927928	8.86843	7.99279	5.86036e-14	4.57312e-13	21.0479
ANO2	-0.248099	6.3626	-7.99262	5.86639e-14	4.57498e-13	21.0469
OBSL1	0.559278	7.41885	7.99215	5.88414e-14	4.58598e-13	21.044
SVEP1	-0.255118	6.32434	-7.992	5.88998e-14	4.58768e-13	21.043
ZNF529	0.783494	7.34987	7.99182	5.89647e-14	4.58988e-13	21.0419
GSS	0.32334	8.94349	7.99131	5.91569e-14	4.60199e-13	21.0387
SUPT20H	0.249663	6.92769	7.99114	5.92241e-14	4.60436e-13	21.0376
HTRA1	-0.356314	7.44272	-7.99069	5.93938e-14	4.61363e-13	21.0348
APC2	-0.241665	6.4517	-7.99063	5.94168e-14	4.61363e-13	21.0344
LOC101928104	-0.275423	6.07536	-7.99008	5.96237e-14	4.62631e-13	21.031
IGH	-0.21928	6.40447	-7.99	5.96538e-14	4.62631e-13	21.0305
PGLYRP4	-0.403422	7.87957	-7.98825	6.03239e-14	4.67538e-13	21.0195
OSGIN1	-0.323162	7.31421	-7.98628	6.10867e-14	4.73158e-13	21.0072
ABCA1	-0.812726	7.80414	-7.98588	6.12447e-14	4.74089e-13	21.0047
EFS	-0.246231	6.21691	-7.98562	6.13456e-14	4.74577e-13	21.003
HSP90AA1	0.393513	13.027	7.98369	6.21078e-14	4.80178e-13	20.9909
KCTD20	-0.360737	8.1854	-7.98327	6.22725e-14	4.81155e-13	20.9883
DAPK1	0.590257	8.17487	7.98192	6.28135e-14	4.85036e-13	20.9798
ALS2CL	-0.305044	8.57294	-7.98153	6.29699e-14	4.85945e-13	20.9774
PARVA	-0.28605	6.43765	-7.98114	6.31245e-14	4.86626e-13	20.975
ADAM19	-0.327107	7.05932	-7.98111	6.31357e-14	4.86626e-13	20.9748
GJC2	-0.245475	7.66836	-7.97953	6.3777e-14	4.91267e-13	20.9649
F7	-0.355698	6.63043	-7.97861	6.4153e-14	4.9386e-13	20.9591
TTC39A	-0.267158	6.43599	-7.97716	6.47461e-14	4.9812e-13	20.9501
HTATSF1	0.394067	8.59404	7.97615	6.51669e-14	5.0105e-13	20.9437
EXOSC5	0.458101	8.44345	7.97474	6.57571e-14	5.05279e-13	20.9349
CHRNA2	-0.333315	8.17523	-7.97311	6.64421e-14	5.1023e-13	20.9247
ACP6	0.655413	8.59026	7.97292	6.65236e-14	5.10543e-13	20.9235
AC074212.6	-0.298668	6.81187	-7.97259	6.66619e-14	5.11292e-13	20.9215
CXorf36	-0.380605	7.50617	-7.97203	6.69001e-14	5.12805e-13	20.918
CLUHP3	-0.363119	8.29791	-7.97149	6.71313e-14	5.14245e-13	20.9146
NPR1	-0.261044	7.04249	-7.9714	6.71698e-14	5.14245e-13	20.914
DDB1	0.398537	10.0197	7.96951	6.79861e-14	5.20177e-13	20.9022
KIR2DL3	-0.297882	7.42264	-7.96936	6.80514e-14	5.20359e-13	20.9012
LALBA	-0.309123	6.5297	-7.9688	6.82925e-14	5.21884e-13	20.8977
PLXDC1	-0.284128	5.54845	-7.96864	6.83614e-14	5.22093e-13	20.8968
CAPN15	0.625725	7.32379	7.96721	6.89897e-14	5.26367e-13	20.8878
NRF1	-0.215431	6.98074	-7.96717	6.90049e-14	5.26367e-13	20.8876
NUDT1	0.673707	8.55796	7.96584	6.95916e-14	5.302e-13	20.8792
PRELP	-0.220924	7.84696	-7.96584	6.9592e-14	5.302e-13	20.8792
MRPS31	0.654293	8.128	7.96475	7.00791e-14	5.33588e-13	20.8724
NEUROD4	-0.30914	6.23145	-7.96421	7.03187e-14	5.35088e-13	20.869
ST3GAL5	-0.601312	8.59902	-7.96057	7.19685e-14	5.47309e-13	20.8463
MCC	-0.320285	7.24213	-7.95889	7.27424e-14	5.5286e-13	20.8358
DSC3	-0.233312	5.18489	-7.95854	7.29084e-14	5.53786e-13	20.8335
DDX18	0.401845	9.04721	7.95819	7.30672e-14	5.54656e-13	20.8314
PSME1	0.433595	12.2645	7.95793	7.31905e-14	5.55257e-13	20.8298
PSMB8	0.670809	10.1649	7.95658	7.38219e-14	5.59709e-13	20.8213
CYP3A4	-0.237134	6.52222	-7.95625	7.39756e-14	5.60535e-13	20.8193
PON3	-0.310568	6.59983	-7.95598	7.41058e-14	5.61183e-13	20.8176
BEAN1	-0.272879	5.60102	-7.95531	7.44214e-14	5.63233e-13	20.8134
GSTT2	-0.260534	5.9377	-7.95501	7.45636e-14	5.63968e-13	20.8115
SKP2	0.381613	6.9261	7.9536	7.52376e-14	5.68416e-13	20.8027
PCDH12	-0.276675	7.54374	-7.95359	7.52422e-14	5.68416e-13	20.8026
OR2B6	-0.208117	5.47153	-7.95205	7.59843e-14	5.73677e-13	20.793
MYO15A	-0.27746	6.74196	-7.95028	7.68447e-14	5.79697e-13	20.7819
PAX3	-0.185811	5.74911	-7.95022	7.6874e-14	5.79697e-13	20.7816
NEUROD6	-0.292319	7.09868	-7.9496	7.7179e-14	5.81647e-13	20.7777
SHQ1	0.496925	7.66143	7.94926	7.73462e-14	5.8253e-13	20.7756
LAMA1	-0.271101	6.22213	-7.94917	7.7389e-14	5.8253e-13	20.775
G3BP1	0.387794	8.25165	7.94857	7.76863e-14	5.84417e-13	20.7712
GFRA4	-0.304027	7.51591	-7.94778	7.80739e-14	5.86981e-13	20.7664
ALCAM	0.925775	9.27917	7.94753	7.82002e-14	5.87545e-13	20.7648
CLN8	-0.24387	6.75845	-7.94745	7.82425e-14	5.87545e-13	20.7642
MUC5B	-0.223777	5.97796	-7.94677	7.85783e-14	5.89713e-13	20.76
TRPA1	-0.256428	6.08781	-7.94655	7.86919e-14	5.90213e-13	20.7586
SP1	-0.28504	6.41872	-7.94259	8.06995e-14	6.04909e-13	20.7339
STAT2	-0.226595	7.05496	-7.94039	8.18329e-14	6.12788e-13	20.7202
NDUFB11	0.463021	10.8507	7.94037	8.18483e-14	6.12788e-13	20.72
DPT	-0.189147	5.73241	-7.93931	8.24014e-14	6.16561e-13	20.7134
SDC2	-0.82382	6.52394	-7.93778	8.32058e-14	6.22209e-13	20.7039
STARD5	-0.399792	7.57072	-7.93479	8.48037e-14	6.3378e-13	20.6852
TAF5L	-0.295658	9.30838	-7.93414	8.51554e-14	6.36029e-13	20.6811
COL1A1	-0.242715	6.76132	-7.9339	8.52848e-14	6.36617e-13	20.6797
LLGL1	-0.278662	7.93062	-7.93327	8.5624e-14	6.38769e-13	20.6758
ZFHX2	-0.30242	7.41396	-7.93268	8.59506e-14	6.40565e-13	20.672
RAD51C	0.443746	8.35049	7.93265	8.59668e-14	6.40565e-13	20.6718
ROPN1B	-0.268711	5.86349	-7.93139	8.66532e-14	6.45296e-13	20.664
RAC2	0.738781	10.9743	7.93125	8.67335e-14	6.45511e-13	20.6631
RCC1	0.348071	8.36351	7.92896	8.80024e-14	6.54566e-13	20.6489
BCAP29	0.525134	6.60702	7.92735	8.89078e-14	6.60602e-13	20.6388
C1orf105	-0.419778	7.34268	-7.92733	8.89191e-14	6.60602e-13	20.6387
PLXNA1	-0.402132	7.18015	-7.92688	8.91759e-14	6.61926e-13	20.6359
CELF3	-0.281973	7.40117	-7.92683	8.92029e-14	6.61926e-13	20.6356
ADH5	0.478059	9.19615	7.92656	8.93551e-14	6.62664e-13	20.6339
NAA35	0.506898	7.38923	7.92642	8.94351e-14	6.62865e-13	20.633
TRPV5	-0.321248	7.49238	-7.92605	8.96505e-14	6.6407e-13	20.6307
ACAN	-0.213027	7.34416	-7.92579	8.97937e-14	6.64738e-13	20.6291
APOL5	-0.307833	7.04477	-7.92442	9.05803e-14	6.70166e-13	20.6205
ATP2C1	0.509033	8.04824	7.92419	9.07126e-14	6.70749e-13	20.6191
FGL1	-0.285635	7.97672	-7.9237	9.09975e-14	6.7246e-13	20.616
MRPL9	0.478403	9.99523	7.92233	9.17933e-14	6.77941e-13	20.6075
GREB1L	-0.318685	7.33528	-7.92173	9.21434e-14	6.80126e-13	20.6037
DOCK2	0.667442	10.5529	7.91987	9.32356e-14	6.87784e-13	20.5922
MYT1	-0.238075	6.92543	-7.91959	9.34009e-14	6.88598e-13	20.5904
HBE1	-0.521917	7.76253	-7.91703	9.49346e-14	6.99494e-13	20.5745
GHRHR	-0.240673	6.6247	-7.91603	9.55399e-14	7.03542e-13	20.5682
UBA2	0.61309	10.2457	7.91456	9.64343e-14	7.09598e-13	20.5591
SND1	0.423166	10.9244	7.9145	9.64754e-14	7.09598e-13	20.5587
SLC5A1	-0.30147	6.60289	-7.9144	9.65344e-14	7.09615e-13	20.5581
CMTR1	0.334791	8.93319	7.91334	9.71872e-14	7.13996e-13	20.5514
PRO2958	-0.424095	5.27234	-7.91115	9.8547e-14	7.23562e-13	20.5378
CRYZL1	0.582215	7.76323	7.91051	9.89503e-14	7.26098e-13	20.5338
ASIC2	-0.240427	6.72251	-7.91009	9.9209e-14	7.27571e-13	20.5312
KLK3	-0.229453	6.98877	-7.90748	1.00867e-13	7.39301e-13	20.515
TMEM254	0.380717	5.67672	7.90717	1.0107e-13	7.40353e-13	20.513
SPDEF	-0.232331	8.26828	-7.90629	1.01633e-13	7.44047e-13	20.5075
ABCD3	0.717655	7.91826	7.90585	1.01918e-13	7.45694e-13	20.5048
PDZD3	-0.32708	7.31017	-7.90505	1.02439e-13	7.49069e-13	20.4998
T	-0.310378	7.78013	-7.90355	1.03416e-13	7.55775e-13	20.4905
TAPBPL	0.610127	7.81257	7.90307	1.03729e-13	7.5762e-13	20.4875
DGKZ	0.625388	10.1346	7.90067	1.05324e-13	7.68824e-13	20.4725
GPRC5D	-0.289138	7.93826	-7.89979	1.05914e-13	7.72676e-13	20.4671
TPST2	0.822892	9.61915	7.89844	1.06822e-13	7.78854e-13	20.4587
TRIM23	-0.404753	6.70209	-7.89828	1.06934e-13	7.79212e-13	20.4577
CSNK2B	0.53469	11.2755	7.898	1.07125e-13	7.80154e-13	20.4559
WNT11	-0.319184	7.51689	-7.89655	1.08112e-13	7.86888e-13	20.4469
ZNF133	0.404775	7.23811	7.89342	1.10276e-13	8.02172e-13	20.4274
G6PC2	-0.332253	7.24706	-7.89261	1.1085e-13	8.0588e-13	20.4224
FAM107A	-0.259965	6.47283	-7.89145	1.11664e-13	8.11048e-13	20.4152
AQP9	-1.33452	8.68647	-7.89142	1.1169e-13	8.11048e-13	20.4149
MDM2	-0.184219	5.7614	-7.89111	1.11906e-13	8.12136e-13	20.413
EIF2S1	0.429745	8.88447	7.89102	1.1197e-13	8.12136e-13	20.4125
PAK2	0.443693	7.73395	7.89029	1.12489e-13	8.15429e-13	20.408
HOXC11	-0.328901	8.00919	-7.88858	1.13718e-13	8.2385e-13	20.3973
GFAP	-0.251102	5.97098	-7.88849	1.13782e-13	8.2385e-13	20.3967
FOXO1	-1.08917	8.95057	-7.88822	1.13977e-13	8.24791e-13	20.3951
EFNB1	-0.315363	7.03783	-7.88599	1.15596e-13	8.36022e-13	20.3812
NHP2L1	0.368986	9.86979	7.88526	1.16134e-13	8.39429e-13	20.3767
LMAN1L	-0.246402	6.84885	-7.88432	1.16827e-13	8.43949e-13	20.3708
TJP1	-0.23229	5.49404	-7.88208	1.18495e-13	8.55508e-13	20.3569
EXOSC10	0.476733	9.14983	7.88109	1.19246e-13	8.60433e-13	20.3507
SPRR1A	-0.272585	6.60983	-7.87958	1.2039e-13	8.68194e-13	20.3413
ESR2	-0.195738	6.02693	-7.87889	1.2092e-13	8.71516e-13	20.337
ODF2	0.426087	7.12221	7.87724	1.22183e-13	8.80114e-13	20.3268
FBXL15	0.515646	7.20204	7.87614	1.23039e-13	8.85769e-13	20.32
DPF3	-0.307132	7.05426	-7.87598	1.23167e-13	8.86184e-13	20.319
FMO6P	-0.288244	6.53549	-7.87486	1.24039e-13	8.91946e-13	20.312
SF3A3	0.555927	9.4657	7.87393	1.24776e-13	8.96668e-13	20.3062
PAFAH2	-0.232266	6.52745	-7.87385	1.24839e-13	8.96668e-13	20.3057
PRAMEF12	-0.271136	7.15613	-7.87353	1.25091e-13	8.97967e-13	20.3037
KRT4	-0.217569	6.69653	-7.87318	1.25372e-13	8.99468e-13	20.3015
FGF6	-0.234645	7.12894	-7.87086	1.27225e-13	9.12238e-13	20.2872
ETFB	0.523961	9.13128	7.86911	1.28639e-13	9.21851e-13	20.2763
CDX1	-0.256551	8.23681	-7.86752	1.2994e-13	9.30641e-13	20.2664
GPR182	-0.311533	6.67162	-7.86738	1.30054e-13	9.30931e-13	20.2656
ASIC1	-0.314577	7.11885	-7.86721	1.30196e-13	9.31417e-13	20.2645
DDX17	0.386472	8.5039	7.86553	1.31591e-13	9.40854e-13	20.254
GRIK2	-0.177133	5.46923	-7.86513	1.31922e-13	9.42686e-13	20.2516
CLDN9	-0.278291	7.18183	-7.86503	1.32007e-13	9.4276e-13	20.2509
CER1	-0.313846	6.58766	-7.86307	1.33655e-13	9.53982e-13	20.2388
YBX2	-0.306229	7.59536	-7.86209	1.34483e-13	9.5935e-13	20.2327
CYC1	0.61321	10.4335	7.86043	1.35906e-13	9.68946e-13	20.2224
OR2F2	-0.157101	5.04587	-7.86025	1.36059e-13	9.6949e-13	20.2213
PDX1	-0.191726	6.11759	-7.85971	1.36525e-13	9.72255e-13	20.2179
SSX3	-0.292425	6.57136	-7.85957	1.36644e-13	9.72552e-13	20.2171
TMEM262	-0.310609	6.30791	-7.85887	1.37256e-13	9.76353e-13	20.2127
PKD2L1	-0.251578	7.65728	-7.85791	1.3809e-13	9.81729e-13	20.2067
STAT5B	0.304288	8.47887	7.85739	1.38544e-13	9.84402e-13	20.2035
GPRC5A	-0.376346	7.09134	-7.85632	1.39483e-13	9.90201e-13	20.1969
KIRREL	-0.258441	6.58281	-7.85628	1.39518e-13	9.90201e-13	20.1966
GNG3	-0.243252	7.35936	-7.85416	1.41403e-13	1.00301e-12	20.1835
ADRA1A	-0.170145	5.14355	-7.85282	1.42609e-13	1.011e-12	20.1751
FBXL7	-0.247683	6.74715	-7.85245	1.42944e-13	1.01279e-12	20.1728
TMEM109	0.4513	9.2466	7.85213	1.43228e-13	1.01381e-12	20.1709
PROZ	-0.310553	7.25013	-7.85211	1.43249e-13	1.01381e-12	20.1708
CCL22	-0.281668	8.05706	-7.85107	1.44193e-13	1.01992e-12	20.1643
M6PR	0.655908	7.61068	7.85008	1.45096e-13	1.02573e-12	20.1582
TFAM	0.432729	8.22817	7.8495	1.45627e-13	1.02882e-12	20.1546
KRT75	-0.328305	6.86017	-7.84941	1.45718e-13	1.02882e-12	20.154
VSNL1	-0.215134	6.562	-7.84934	1.4578e-13	1.02882e-12	20.1536
CDK8	0.664336	7.86281	7.84923	1.45879e-13	1.02895e-12	20.1529
TRAPPC2	0.611841	8.35209	7.84884	1.4624e-13	1.03091e-12	20.1505
MRPS17	0.607407	8.45243	7.84845	1.46603e-13	1.03289e-12	20.148
KRBOX4	0.587567	7.5343	7.84762	1.47373e-13	1.03722e-12	20.1429
CAPN1	0.607251	8.78915	7.84761	1.47384e-13	1.03722e-12	20.1428
NFASC	-0.219548	6.19804	-7.84744	1.47535e-13	1.03771e-12	20.1418
LEPREL1	-0.341056	6.9223	-7.84708	1.47879e-13	1.03954e-12	20.1395
ACN9	0.467809	5.80779	7.84591	1.48972e-13	1.04664e-12	20.1323
PSG4	-0.277595	7.26438	-7.84233	1.52382e-13	1.07e-12	20.1101
IDH1	0.946151	9.02515	7.84136	1.53316e-13	1.07595e-12	20.1041
MLPH	-0.392422	8.35796	-7.84101	1.53659e-13	1.07776e-12	20.1019
CA7	-0.263473	7.71268	-7.84074	1.53918e-13	1.07897e-12	20.1003
PKP1	-0.282279	6.51553	-7.83794	1.56663e-13	1.09714e-12	20.0829
KCNK15	-0.244493	5.16009	-7.83786	1.56749e-13	1.09714e-12	20.0824
CADM3-AS1	-0.328273	6.57821	-7.83783	1.56771e-13	1.09714e-12	20.0822
PPP1R14B	0.573288	8.93323	7.83588	1.58716e-13	1.11013e-12	20.0702
WNT2	-0.325164	7.02681	-7.83463	1.5998e-13	1.11834e-12	20.0624
GLUD1	0.558581	10.0416	7.83445	1.60156e-13	1.11895e-12	20.0613
ANP32A	0.529885	9.40966	7.83338	1.61239e-13	1.12589e-12	20.0547
ITIH5	-0.329437	6.50634	-7.83259	1.62047e-13	1.13091e-12	20.0498
HAND1	-0.300803	7.01536	-7.83219	1.62462e-13	1.13317e-12	20.0473
LOC399491	0.401703	11.449	7.83079	1.63899e-13	1.14256e-12	20.0386
PLA1A	-0.413983	6.1994	-7.82936	1.6539e-13	1.15231e-12	20.0297
CDK5RAP3	0.477684	10.3083	7.82888	1.65888e-13	1.15514e-12	20.0268
PSMC6	0.599071	10.207	7.82692	1.6795e-13	1.16885e-12	20.0147
DTX3	-0.208953	6.81947	-7.82658	1.68316e-13	1.17075e-12	20.0125
DEFA5	-0.298836	6.76677	-7.82632	1.68593e-13	1.17202e-12	20.0109
CA1	-0.864282	9.00202	-7.82535	1.69622e-13	1.17852e-12	20.005
KIZ	0.594257	8.94723	7.82481	1.70202e-13	1.18086e-12	20.0016
METTL1	0.39471	8.38387	7.82478	1.70239e-13	1.18086e-12	20.0014
BGN	-0.246451	6.57238	-7.82478	1.70241e-13	1.18086e-12	20.0014
CAPN9	-0.222228	6.28083	-7.82441	1.70637e-13	1.18296e-12	19.9991
CHRNA4	-0.192306	6.08433	-7.82427	1.70781e-13	1.18331e-12	19.9983
UPK2	-0.288868	6.71289	-7.82308	1.7207e-13	1.19157e-12	19.9909
CDH18	-0.334095	6.77987	-7.82283	1.7235e-13	1.19285e-12	19.9893
IL1RN	-0.456814	7.01376	-7.82273	1.72457e-13	1.19294e-12	19.9887
SYNM	-0.439248	6.99077	-7.82101	1.74331e-13	1.20523e-12	19.9781
PSMB10	0.877824	9.53855	7.82061	1.74775e-13	1.20764e-12	19.9756
CMC2	0.438434	10.2774	7.82	1.75446e-13	1.21161e-12	19.9718
PSMA7	0.583059	9.76943	7.81959	1.75905e-13	1.21411e-12	19.9693
FAM172A	0.629937	8.62562	7.81802	1.77649e-13	1.22548e-12	19.9596
REPIN1	0.54613	10.4326	7.81727	1.78493e-13	1.23062e-12	19.9549
KCNQ3	-0.320272	7.04294	-7.81704	1.78754e-13	1.23174e-12	19.9535
KCNQ1DN	-0.294866	7.19506	-7.8135	1.82785e-13	1.25883e-12	19.9316
IL1A	-0.315291	5.8383	-7.81227	1.8421e-13	1.26795e-12	19.924
MAU2	-0.140822	6.62799	-7.8116	1.84997e-13	1.27267e-12	19.9198
SLC22A18AS	-0.260595	8.25957	-7.81142	1.85201e-13	1.27337e-12	19.9187
CD40LG	-0.303342	7.78613	-7.81118	1.8548e-13	1.27459e-12	19.9173
CBR4	0.44235	6.85243	7.811	1.85695e-13	1.27535e-12	19.9161
EPB41L5	-0.332415	6.58787	-7.81091	1.85794e-13	1.27535e-12	19.9156
CPA4	-0.342961	7.71851	-7.81001	1.86853e-13	1.28192e-12	19.91
USP48	0.397783	8.73672	7.80893	1.88135e-13	1.28937e-12	19.9033
DDHD2	0.666435	8.77383	7.80892	1.88144e-13	1.28937e-12	19.9033
FBLN1	-0.285977	7.1107	-7.80739	1.89971e-13	1.30118e-12	19.8938
PAMR1	-0.346876	7.62243	-7.80661	1.90898e-13	1.30681e-12	19.889
SRP72	0.376761	9.56548	7.80638	1.91185e-13	1.30806e-12	19.8876
KCNJ5	-0.249777	7.63319	-7.80594	1.91717e-13	1.31099e-12	19.8848
VILL	0.402029	7.87583	7.80529	1.92501e-13	1.31563e-12	19.8808
SFMBT1	-0.495903	7.28298	-7.80447	1.9349e-13	1.32168e-12	19.8758
SLC34A1	-0.209542	6.59813	-7.80428	1.93731e-13	1.3226e-12	19.8746
MOS	-0.228478	6.31085	-7.80248	1.95938e-13	1.33694e-12	19.8635
CD70	-0.262699	7.58213	-7.80097	1.9781e-13	1.34898e-12	19.8541
CASD1	0.606707	6.77191	7.79719	2.0258e-13	1.38076e-12	19.8308
RCN3	-0.214447	7.19094	-7.79621	2.03826e-13	1.38788e-12	19.8247
IL36G	-0.252833	5.6777	-7.7962	2.03846e-13	1.38788e-12	19.8246
UQCRC1	0.679367	10.2376	7.79536	2.04929e-13	1.3945e-12	19.8194
TRIM46	-0.230865	5.87694	-7.79467	2.0582e-13	1.3998e-12	19.8152
CRLF2	-0.435002	7.33013	-7.79244	2.0872e-13	1.41815e-12	19.8015
CDC14B	-0.31748	5.98506	-7.79243	2.08745e-13	1.41815e-12	19.8013
MAPK8IP1	-0.274514	5.83187	-7.79145	2.10034e-13	1.42614e-12	19.7953
FAM111A	0.608973	9.75855	7.791	2.10632e-13	1.42943e-12	19.7925
C2orf72	-0.233853	6.80536	-7.79034	2.11498e-13	1.43453e-12	19.7885
TRIP13	0.583109	7.78047	7.79	2.11962e-13	1.4369e-12	19.7863
PRSS8	-0.236315	6.70328	-7.78834	2.14185e-13	1.45118e-12	19.7761
GSTTP1	-0.286192	7.32817	-7.78697	2.16043e-13	1.46298e-12	19.7676
AHSG	-0.209651	6.43294	-7.7851	2.18588e-13	1.47942e-12	19.7562
CNTF	-0.307077	6.34698	-7.78461	2.19276e-13	1.48327e-12	19.7531
MACROD1	0.456386	7.09945	7.78431	2.19679e-13	1.4852e-12	19.7513
MPST	0.550302	9.44255	7.78275	2.21848e-13	1.49905e-12	19.7416
MET	-0.380334	6.17305	-7.78252	2.2217e-13	1.50042e-12	19.7402
WDR6	0.526003	9.74111	7.78231	2.22468e-13	1.50087e-12	19.7389
SLC2A4	-0.207278	5.64655	-7.7823	2.22475e-13	1.50087e-12	19.7389
CHI3L2	-0.322378	6.74702	-7.78209	2.22771e-13	1.50186e-12	19.7376
NEFL	-0.202779	5.40828	-7.78203	2.22862e-13	1.50186e-12	19.7372
WDR3	0.500122	7.88477	7.78169	2.23332e-13	1.50359e-12	19.7351
OR7C2	-0.33309	7.42051	-7.78167	2.23358e-13	1.50359e-12	19.735
GABARAPL1	-0.683736	8.38804	-7.78121	2.24008e-13	1.50716e-12	19.7321
MYO10	-0.27998	5.9097	-7.78111	2.2415e-13	1.50731e-12	19.7315
PLD2	-0.275048	8.09851	-7.78044	2.251e-13	1.51289e-12	19.7274
AGTR2	-0.220371	5.55905	-7.77928	2.26747e-13	1.52314e-12	19.7202
MAPK7	-0.512796	8.58426	-7.77824	2.28231e-13	1.5318e-12	19.7138
CTSV	-0.41767	6.58757	-7.77821	2.28281e-13	1.5318e-12	19.7136
PSG6	-0.344614	6.98136	-7.77299	2.35901e-13	1.58208e-12	19.6814
EIF2B5	0.296245	8.58923	7.77118	2.3859e-13	1.59927e-12	19.6703
HCN4	-0.238665	5.97485	-7.7703	2.39917e-13	1.60731e-12	19.6648
SYDE1	-0.262564	7.79919	-7.76766	2.43934e-13	1.63334e-12	19.6485
MS4A5	-0.304338	6.71885	-7.76536	2.47482e-13	1.65622e-12	19.6344
DAAM2	-0.416405	7.27	-7.76526	2.47636e-13	1.65636e-12	19.6338
MUC3B	-0.288128	7.51532	-7.76174	2.53169e-13	1.69247e-12	19.6121
UBE2V2	0.674309	9.40536	7.76164	2.5334e-13	1.69271e-12	19.6114
SPR	-0.273858	8.05251	-7.76126	2.53938e-13	1.6958e-12	19.6091
TGM2	-0.390676	7.18865	-7.76019	2.55656e-13	1.70637e-12	19.6025
CHAF1A	0.307332	7.82172	7.75984	2.56209e-13	1.70849e-12	19.6004
S100A2	-0.26386	6.63821	-7.75982	2.56247e-13	1.70849e-12	19.6002
HSD11B2	-0.266263	5.81553	-7.75965	2.56517e-13	1.70939e-12	19.5992
MMP11	-0.239996	6.87236	-7.75864	2.58158e-13	1.71941e-12	19.5929
HOXC10	-0.381157	6.13506	-7.75853	2.58337e-13	1.71969e-12	19.5923
EXT2	0.507076	8.78745	7.75801	2.59183e-13	1.7244e-12	19.5891
GNAO1	-0.221976	6.42982	-7.75771	2.59662e-13	1.72668e-12	19.5872
SLC28A1	-0.323995	6.66562	-7.75743	2.60117e-13	1.72879e-12	19.5855
CD3G	-0.532247	6.78957	-7.75693	2.60939e-13	1.73333e-12	19.5824
KRT1	-1.05604	7.81238	-7.75684	2.61087e-13	1.7334e-12	19.5819
PPP4R4	-0.212252	5.11134	-7.75658	2.61519e-13	1.73534e-12	19.5803
IP6K1	-0.555051	8.98379	-7.75598	2.62507e-13	1.74098e-12	19.5766
TNFSF8	-0.401737	7.624	-7.7551	2.6396e-13	1.7494e-12	19.5711
ARRB1	0.444286	9.04015	7.75504	2.64055e-13	1.7494e-12	19.5708
OR2S2	-0.28191	7.35302	-7.75438	2.65155e-13	1.75576e-12	19.5667
ERI2	0.822862	7.42009	7.75334	2.66894e-13	1.76634e-12	19.5603
NADSYN1	0.545331	8.76055	7.75286	2.67685e-13	1.77064e-12	19.5574
PLEKHO2	-0.638817	10.0922	-7.75172	2.69618e-13	1.78249e-12	19.5503
TULP2	-0.244361	6.5397	-7.74971	2.7304e-13	1.80416e-12	19.538
FBXO40	-0.266916	6.05285	-7.74925	2.73828e-13	1.80842e-12	19.5351
PLIN1	-0.327579	7.76281	-7.74771	2.76479e-13	1.82497e-12	19.5257
ADCY7	0.936353	7.8826	7.74647	2.78652e-13	1.83834e-12	19.518
DDX23	0.472889	7.95049	7.74622	2.79076e-13	1.84017e-12	19.5165
CX3CL1	-0.214525	6.68955	-7.74475	2.81678e-13	1.85635e-12	19.5074
PSG9	-0.276603	7.05772	-7.74441	2.82265e-13	1.85924e-12	19.5054
C10orf95	-0.308902	7.03804	-7.74331	2.8422e-13	1.87049e-12	19.4986
TM2D1	0.373736	7.49319	7.74326	2.84316e-13	1.87049e-12	19.4983
ARMCX3	0.730186	7.68677	7.7432	2.84419e-13	1.87049e-12	19.4979
PTPRJ	-0.177302	5.8304	-7.74303	2.84726e-13	1.87153e-12	19.4969
BTBD2	0.535212	8.14809	7.74198	2.86615e-13	1.88295e-12	19.4904
NHLH1	-0.350591	7.94949	-7.73991	2.90351e-13	1.9065e-12	19.4777
TST	0.70559	9.29957	7.7395	2.91095e-13	1.91039e-12	19.4752
UBAP1	-0.491674	10.3233	-7.7384	2.93108e-13	1.92259e-12	19.4684
FAM66D	-0.297441	6.37034	-7.73728	2.95172e-13	1.93512e-12	19.4615
CDK10	0.344553	7.66026	7.73616	2.97258e-13	1.94777e-12	19.4546
ICOS	-0.552574	6.2354	-7.73462	3.00138e-13	1.96562e-12	19.4452
CLDN14	-0.174937	5.99413	-7.73399	3.01341e-13	1.97247e-12	19.4412
SGCD	-0.182255	5.93064	-7.73387	3.01559e-13	1.97287e-12	19.4405
HLTF	0.863787	9.15255	7.73333	3.02583e-13	1.97854e-12	19.4372
PRPSAP2	0.46884	9.35157	7.73287	3.0346e-13	1.98324e-12	19.4344
SLC4A2	0.396793	7.80562	7.73063	3.07736e-13	2.00973e-12	19.4206
DDX46	0.523441	10.9277	7.73058	3.07835e-13	2.00973e-12	19.4203
PSG2	-0.411062	6.27719	-7.72983	3.09293e-13	2.0182e-12	19.4157
DOC2B	-0.266467	7.72494	-7.72858	3.11716e-13	2.03296e-12	19.408
SLC35A5	0.774107	7.28545	7.72751	3.13812e-13	2.04557e-12	19.4015
PIK3IP1	-0.547713	9.25798	-7.72709	3.14642e-13	2.04991e-12	19.3989
KRTAP5-8	-0.316457	8.73745	-7.72697	3.14882e-13	2.05041e-12	19.3981
PSMA2	0.430149	10.3519	7.7259	3.17002e-13	2.06314e-12	19.3915
FCGR2C	-0.531126	8.31123	-7.72501	3.18778e-13	2.07363e-12	19.3861
TRAC	-0.548344	8.45023	-7.72449	3.19807e-13	2.07924e-12	19.3829
TUB	-0.219298	6.69172	-7.72407	3.20648e-13	2.08363e-12	19.3803
CYP4A11	-0.293678	7.0606	-7.72325	3.22306e-13	2.09332e-12	19.3753
SERPINA7	-0.214789	5.87583	-7.72271	3.23404e-13	2.09937e-12	19.3719
EIF3I	0.509659	10.5766	7.72214	3.24565e-13	2.10582e-12	19.3684
CDK5R1	-0.330721	6.01143	-7.72159	3.25684e-13	2.11198e-12	19.365
SLIT3	-0.209955	6.41845	-7.72063	3.27643e-13	2.12359e-12	19.3592
TFAP4	-0.306111	8.05468	-7.71952	3.29923e-13	2.13726e-12	19.3524
KCNH6	-0.159473	5.31559	-7.71914	3.30711e-13	2.14126e-12	19.35
INHBC	-0.405921	7.69226	-7.71827	3.32523e-13	2.15188e-12	19.3447
XYLT2	0.396259	6.75123	7.71788	3.33324e-13	2.15595e-12	19.3423
TEX13A	-0.290247	6.2686	-7.71589	3.37515e-13	2.18194e-12	19.3301
DNAJB5	-0.263312	6.55238	-7.71417	3.41168e-13	2.20442e-12	19.3195
HTR4	-0.213626	6.58821	-7.714	3.41523e-13	2.20557e-12	19.3185
TRIM26	-0.37004	9.25328	-7.71327	3.431e-13	2.21462e-12	19.314
POLRMT	0.319747	7.06206	7.71227	3.45247e-13	2.22733e-12	19.3078
GPRIN2	-0.327281	8.31804	-7.71213	3.45551e-13	2.22815e-12	19.307
SIGMAR1	0.33509	7.34766	7.71202	3.45788e-13	2.22853e-12	19.3063
KIAA0485	-0.324717	5.98543	-7.71117	3.47622e-13	2.2392e-12	19.3011
LRP5	0.506751	6.04009	7.71017	3.49819e-13	2.25219e-12	19.2949
PIWIL2	-0.267538	6.45949	-7.70997	3.50255e-13	2.25385e-12	19.2937
ATP9B	0.325468	7.81934	7.70821	3.54123e-13	2.27757e-12	19.2829
SOX9	-0.232757	5.29921	-7.70794	3.54736e-13	2.28034e-12	19.2812
FOXP3	-0.255936	6.33553	-7.70607	3.58913e-13	2.30601e-12	19.2698
KCNJ14	-0.325653	6.4923	-7.70483	3.61699e-13	2.32273e-12	19.2622
TFEC	1.15767	9.25051	7.70419	3.63145e-13	2.33082e-12	19.2583
NTNG1	-0.352471	6.83783	-7.70387	3.63883e-13	2.33344e-12	19.2563
PECR	-0.396705	6.47413	-7.70385	3.63926e-13	2.33344e-12	19.2562
SMAD5-AS1	-0.236621	6.02366	-7.70295	3.65985e-13	2.34545e-12	19.2506
MLXIPL	-0.349058	7.62809	-7.70121	3.69984e-13	2.36986e-12	19.24
SLC18A3	-0.243827	6.43357	-7.69923	3.74595e-13	2.39817e-12	19.2278
HCRTR2	-0.355036	6.38647	-7.69895	3.75242e-13	2.40109e-12	19.2261
ALDOB	-0.180196	5.93473	-7.69877	3.75677e-13	2.40265e-12	19.225
ARL3	0.271633	7.11777	7.69823	3.76948e-13	2.40955e-12	19.2217
BPTF	0.485638	9.31964	7.69782	3.77913e-13	2.41449e-12	19.2192
DNAH3	-0.333184	7.16169	-7.69762	3.78393e-13	2.41632e-12	19.2179
CYP11B2	-0.367269	7.3437	-7.69491	3.84858e-13	2.45636e-12	19.2013
ABCF2	0.289281	7.24991	7.6943	3.86309e-13	2.46437e-12	19.1976
ADAM18	-0.245863	5.61966	-7.694	3.87043e-13	2.46684e-12	19.1958
MAP3K4	0.423815	9.18491	7.69398	3.87089e-13	2.46684e-12	19.1957
ERVMER34-1	-0.246678	5.7983	-7.69382	3.87477e-13	2.46805e-12	19.1947
NR0B2	-0.279407	7.63677	-7.69367	3.87838e-13	2.4691e-12	19.1938
ZBTB7A	-0.172493	6.39847	-7.69347	3.88316e-13	2.47088e-12	19.1926
PRMT2	0.247052	6.91299	7.69314	3.8913e-13	2.47481e-12	19.1905
SLC8A2	-0.313878	7.39911	-7.69199	3.91934e-13	2.49138e-12	19.1835
TFAP2C	-0.192995	5.89379	-7.69038	3.95889e-13	2.51525e-12	19.1736
AHSA2	0.810825	7.71251	7.68923	3.98751e-13	2.53129e-12	19.1665
ELP6	-0.218157	5.85494	-7.6892	3.98818e-13	2.53129e-12	19.1664
SLCO2B1	-0.257037	6.98043	-7.68785	4.02209e-13	2.55153e-12	19.1581
PGM5	-0.258013	7.15919	-7.68759	4.0285e-13	2.5543e-12	19.1565
PTPRF	-0.22809	6.25705	-7.68717	4.03908e-13	2.55972e-12	19.1539
CHEK2	0.426906	7.82051	7.68558	4.07959e-13	2.58409e-12	19.1442
HMGN1	0.338046	12.9517	7.68545	4.0828e-13	2.58481e-12	19.1434
OR10H3	-0.387851	7.32417	-7.68457	4.10545e-13	2.59784e-12	19.138
CTLA4	-0.390334	7.22613	-7.68423	4.11394e-13	2.6019e-12	19.1359
C16orf3	-0.28423	6.79315	-7.684	4.11987e-13	2.60434e-12	19.1345
TMED9	0.413057	10.9551	7.68357	4.13105e-13	2.61009e-12	19.1319
ITPK1	-0.179044	7.98611	-7.68181	4.17664e-13	2.63757e-12	19.1211
MAP1B	-0.224241	5.65583	-7.6817	4.17959e-13	2.6381e-12	19.1204
VBP1	0.572809	10.9216	7.68128	4.19051e-13	2.64367e-12	19.1179
SCAMP5	-0.308878	8.40119	-7.68113	4.1946e-13	2.6446e-12	19.1169
PPM1F	0.528961	10.4336	7.681	4.19793e-13	2.6446e-12	19.1161
DES	-0.219182	5.77732	-7.68098	4.19832e-13	2.6446e-12	19.116
ZKSCAN1	0.376265	6.76881	7.68044	4.21266e-13	2.65231e-12	19.1127
CDSN	-0.26711	6.79113	-7.67943	4.23932e-13	2.66775e-12	19.1065
MED16	0.365452	7.84615	7.67865	4.2599e-13	2.67936e-12	19.1018
STX7	0.520059	7.7495	7.67666	4.3131e-13	2.71146e-12	19.0896
PARP4	0.591903	10.0614	7.67589	4.33383e-13	2.72313e-12	19.0849
PTPN21	-0.183122	5.90553	-7.67503	4.35716e-13	2.73642e-12	19.0796
THRB	-0.240817	7.49009	-7.67361	4.39609e-13	2.75948e-12	19.0709
[truncated: 10,549 more rows]

## Sheet: C2 VS C3
Table S1 18 genes upon the p<0.01 threshold
	logFC	AveExpr	t	P.Value	adj.P.Val	B
DNMT3B	1.43796	8.47186	24.7253	2.09926e-72	2.63415e-68	151.724
KIAA0125	1.98205	8.93575	14.2109	6.88675e-35	4.32075e-31	68.1566
ARHGAP22	1.29907	7.39979	12.4527	1.2511e-28	5.23293e-25	54.106
ABCC1	0.769368	9.02348	11.3419	8.62849e-25	2.70676e-21	45.4852
AMD1	0.604859	10.9576	11.206	2.49614e-24	6.26431e-21	44.4492
GPR56	0.909203	8.47795	11.0997	5.70998e-24	1.19415e-20	43.6422
ANGPT1	1.60406	8.1217	11.0088	1.15627e-23	2.07269e-20	42.954
ZMIZ1	0.661138	11.3969	10.8502	3.93593e-23	6.17351e-20	41.7594
CLIP2	1.10353	8.15893	10.7149	1.11312e-22	1.45431e-19	40.7456
MAP7	1.00901	8.1487	10.7097	1.159e-22	1.45431e-19	40.7063
KDELC1	1.24806	6.53968	10.3146	2.33973e-21	2.4724e-18	37.7762
TARBP1	0.643799	10.3529	10.3132	2.36442e-21	2.4724e-18	37.766
ENTPD1	-0.966308	7.50963	-10.2862	2.89829e-21	2.79752e-18	37.5675
SV2A	0.73916	8.37404	10.1688	7.00725e-21	6.2805e-18	36.7068
NYNRIN	0.745738	7.81354	10.107	1.11275e-20	9.30853e-18	36.256
ATP6V0D1	-0.632292	11.3144	-9.8521	7.40477e-20	5.80719e-17	34.4088
SLC22A4	-0.94905	8.63596	-9.73867	1.70862e-19	1.26116e-16	33.5939
LPIN1	0.662821	8.68655	9.4645	1.26473e-18	8.81654e-16	31.6437
SLC36A1	-0.607551	8.40093	-9.42813	1.64594e-18	1.08701e-15	31.387
LRBA	0.780157	8.90621	9.40657	1.92375e-18	1.20696e-15	31.2351
CDK2AP1	0.475981	11.8693	9.37636	2.39281e-18	1.42976e-15	31.0226
LILRA2	-0.987188	8.54869	-9.30368	4.03865e-18	2.20836e-15	30.5128
KLF3-AS1	0.646923	5.54164	9.30337	4.04784e-18	2.20836e-15	30.5105
GUCY1A3	1.32644	9.29914	9.29538	4.28687e-18	2.24132e-15	30.4547
TRAF5	1.11465	8.46354	9.23144	6.78154e-18	3.40379e-15	30.008
TCEAL4	0.777716	10.167	9.2194	7.39167e-18	3.56734e-15	29.9241
PPM1F	0.562704	10.3762	9.13778	1.32377e-17	6.1521e-15	29.3567
PDXK	-0.511068	8.48964	-9.03346	2.77681e-17	1.24441e-14	28.6354
ZSCAN18	0.599651	7.72941	9.01877	3.08083e-17	1.33304e-14	28.5343
TEX30	0.809906	9.09193	9.00317	3.44017e-17	1.43891e-14	28.4269
CEP290	0.364309	6.58432	8.97507	4.19533e-17	1.69816e-14	28.2337
LGALS3	-1.28205	10.9814	-8.91802	6.27028e-17	2.45873e-14	27.8426
SDR39U1	0.377841	10.0132	8.81402	1.29985e-16	4.94258e-14	27.1331
HK3	-1.26135	9.21743	-8.76102	1.8813e-16	6.94311e-14	26.7733
TSPYL4	0.62124	10.1072	8.7257	2.40526e-16	8.6232e-14	26.5342
LAPTM4B	1.45652	9.37473	8.69937	2.88781e-16	1.00656e-13	26.3563
DENR	0.51522	10.4037	8.69507	2.97523e-16	1.00901e-13	26.3273
SIRPA	-0.529521	8.23773	-8.66358	3.70079e-16	1.22204e-13	26.115
PHC1	0.574466	9.48639	8.63488	4.51304e-16	1.45204e-13	25.922
LILRA6	-0.738987	8.65361	-8.60969	5.37027e-16	1.68465e-13	25.7528
P2RY2	-0.917496	7.98168	-8.59957	5.75844e-16	1.73044e-13	25.6849
NGFRAP1	1.41871	10.786	8.59873	5.79205e-16	1.73044e-13	25.6792
FCGR2C	-0.562687	8.36735	-8.59093	6.1119e-16	1.78354e-13	25.6269
FAN1	0.469961	8.33075	8.56764	7.17478e-16	2.04612e-13	25.471
ERMP1	0.574608	9.71446	8.51948	9.9874e-16	2.78493e-13	25.1493
BBS1	0.442794	8.83871	8.49764	1.16004e-15	3.16437e-13	25.0037
MNDA	-1.56892	10.4657	-8.47411	1.36264e-15	3.62291e-13	24.8471
TCEAL1	0.470055	8.85946	8.47164	1.38588e-15	3.62291e-13	24.8307
DDHD2	0.589929	8.77889	8.46688	1.43168e-15	3.66626e-13	24.7991
ST13	0.350149	11.0312	8.45936	1.50714e-15	3.68813e-13	24.7491
MAST4	0.399296	7.59723	8.45465	1.55639e-15	3.68813e-13	24.7178
SDPR	0.76898	6.33343	8.45436	1.55947e-15	3.68813e-13	24.7159
CEP70	0.777002	7.30821	8.45268	1.57751e-15	3.68813e-13	24.7047
DOCK1	0.637166	7.87268	8.45178	1.58718e-15	3.68813e-13	24.6988
COX11	0.334267	7.42035	8.44702	1.63962e-15	3.74071e-13	24.6672
FAM60A	0.533571	11.0367	8.43504	1.77922e-15	3.98672e-13	24.5877
PHTF1	0.349257	7.56336	8.41519	2.03697e-15	4.44081e-13	24.4562
NADK	-0.355985	8.25384	-8.41406	2.05265e-15	4.44081e-13	24.4487
CHD9	0.366722	6.85949	8.39327	2.36462e-15	5.02903e-13	24.3111
NCF1	-1.42832	9.23514	-8.36493	2.86657e-15	5.97375e-13	24.124
TCEA2	0.609184	7.85036	8.36302	2.90404e-15	5.97375e-13	24.1114
CCNB1IP1	0.670542	11.085	8.35529	3.0603e-15	6.19365e-13	24.0604
PRKCQ	0.545169	8.80095	8.33904	3.4166e-15	6.805e-13	23.9533
DDX50	0.326311	10.8687	8.32686	3.71046e-15	7.27481e-13	23.8731
CECR1	-1.18013	11.3495	-8.31976	3.89296e-15	7.5152e-13	23.8264
LYRM1	0.599647	10.3791	8.31058	4.14248e-15	7.87574e-13	23.766
WBP5	1.39463	8.22186	8.29691	4.54328e-15	8.50881e-13	23.6763
RAB27A	-0.757869	10.3894	-8.2792	5.12038e-15	9.44861e-13	23.56
IL17RA	-0.668744	9.74121	-8.25827	5.89604e-15	1.07222e-12	23.4229
P4HB	-0.665687	11.6277	-8.2236	7.44511e-15	1.33459e-12	23.1962
FCGRT	-0.918242	9.454	-8.20546	8.40965e-15	1.48626e-12	23.0778
EHBP1	0.367174	7.32914	8.19376	9.09646e-15	1.56378e-12	23.0015
GGA2	-0.292578	7.84725	-8.19374	9.09757e-15	1.56378e-12	23.0014
PLEKHA5	0.923697	7.15796	8.12973	1.39606e-14	2.34415e-12	22.5852
ZNF329	0.665777	7.56357	8.12919	1.40111e-14	2.34415e-12	22.5817
SERPINB10	-1.12184	7.76389	-8.1199	1.49069e-14	2.46121e-12	22.5215
SPINK2	1.86242	10.4266	8.10064	1.69493e-14	2.76208e-12	22.3967
ZNF512B	0.407355	7.57354	8.09263	1.78775e-14	2.87598e-12	22.3449
SCPEP1	-1.19443	10.3748	-8.06186	2.19363e-14	3.48426e-12	22.1462
HERC2	0.646358	8.47507	8.05157	2.34877e-14	3.68405e-12	22.0798
DAPK1	0.567057	8.15039	8.03884	2.55562e-14	3.959e-12	21.9978
C14orf166	0.232261	12.6518	8.00557	3.18563e-14	4.87479e-12	21.7837
METTL8	0.393673	7.44493	7.97379	3.92967e-14	5.8707e-12	21.5798
CD164	0.440842	10.478	7.97378	3.93002e-14	5.8707e-12	21.5798
REEP5	-0.742202	9.38284	-7.95947	4.319e-14	6.37586e-12	21.4881
THEMIS2	-0.902951	10.0724	-7.95197	4.53772e-14	6.62084e-12	21.4401
ZNHIT6	0.574082	8.86021	7.94552	4.73476e-14	6.79201e-12	21.3988
ZNF334	0.250808	4.69789	7.94461	4.76329e-14	6.79201e-12	21.393
ARHGAP26	-0.275327	6.54131	-7.9256	5.39786e-14	7.61038e-12	21.2715
SEPT6	0.698183	9.23391	7.91079	5.9494e-14	8.29479e-12	21.1771
MKL2	0.559639	7.84736	7.89229	6.71734e-14	9.26254e-12	21.0592
NOTCH1	0.533823	8.09761	7.87101	7.72204e-14	1.05322e-11	20.9238
TSPAN32	0.581923	8.96532	7.86837	7.85683e-14	1.06008e-11	20.907
S100A11	-1.08534	9.64414	-7.86279	8.14922e-14	1.08783e-11	20.8715
CARHSP1	-0.403893	9.18457	-7.86008	8.29478e-14	1.09561e-11	20.8544
SERPINB8	-0.673022	8.40389	-7.83312	9.89252e-14	1.29303e-11	20.6833
XYLT1	0.812802	8.79668	7.82676	1.03119e-13	1.33395e-11	20.643
MACF1	0.481215	9.22227	7.8215	1.06718e-13	1.36642e-11	20.6097
BST1	-0.992991	9.11718	-7.79878	1.23747e-13	1.56847e-11	20.466
RABGAP1	0.346659	7.72501	7.78206	1.37965e-13	1.73057e-11	20.3604
UPP1	-0.929482	8.331	-7.78058	1.39295e-13	1.73057e-11	20.3511
UBE2E1	0.331005	12.4861	7.77693	1.42646e-13	1.75482e-11	20.328
RSL1D1	0.413781	8.7738	7.76005	1.59172e-13	1.92606e-11	20.2216
ZNF43	0.595589	8.33736	7.7596	1.59635e-13	1.92606e-11	20.2188
ATP1B1	1.16843	9.34373	7.74442	1.76146e-13	2.10503e-11	20.1233
OBSL1	0.551903	7.38616	7.73713	1.84667e-13	2.18604e-11	20.0774
CNIH4	-0.768524	8.33321	-7.71971	2.06717e-13	2.42419e-11	19.9679
PKD2	0.64511	7.56139	7.70621	2.25576e-13	2.62085e-11	19.8832
NPDC1	0.934819	7.96757	7.66101	3.01924e-13	3.47573e-11	19.6003
ZNF84	0.527496	8.29111	7.65293	3.18054e-13	3.62813e-11	19.5498
CYBB	-0.857682	7.44593	-7.64457	3.35619e-13	3.79401e-11	19.4976
SCARF1	0.37135	5.47607	7.63489	3.57164e-13	4.00151e-11	19.4373
OLA1	0.310345	11.8916	7.6285	3.72119e-13	4.13217e-11	19.3975
NAB1	0.301572	7.16235	7.62165	3.88862e-13	4.28021e-11	19.3548
ALOX5AP	-1.10743	11.3736	-7.61234	4.12779e-13	4.50396e-11	19.2969
FAM124B	0.633611	7.84264	7.6045	4.34059e-13	4.68831e-11	19.2481
GRPEL1	-0.493065	9.52498	-7.6034	4.37147e-13	4.68831e-11	19.2412
DOK4	0.232904	6.893	7.59719	4.54876e-13	4.8371e-11	19.2027
URI1	0.36499	9.26289	7.57683	5.18184e-13	5.46401e-11	19.0762
SSBP2	0.862284	9.18232	7.57068	5.38975e-13	5.63589e-11	19.0381
FCER1G	-1.11724	10.8303	-7.56631	5.5423e-13	5.7475e-11	19.011
TMEM5	0.469643	7.64652	7.56336	5.64765e-13	5.80875e-11	18.9927
GATA2	0.476183	8.43535	7.53973	6.56669e-13	6.69909e-11	18.8465
TIMM9	0.338501	9.26018	7.52665	7.13738e-13	7.22257e-11	18.7657
ZBTB20	0.486731	6.91898	7.52488	7.21815e-13	7.24586e-11	18.7548
TUBA4A	-0.842567	10.5353	-7.52165	7.36805e-13	7.33764e-11	18.7348
GTF3A	0.314215	12.982	7.51982	7.45443e-13	7.36521e-11	18.7235
BLOC1S1	-0.444113	9.785	-7.50822	8.02557e-13	7.86757e-11	18.6519
CDA	-1.23162	8.71096	-7.50356	8.26662e-13	8.04105e-11	18.6232
CEL	0.509749	6.4505	7.47277	1.00511e-12	9.70162e-11	18.4337
PSAP	-0.590086	11.9883	-7.46809	1.03535e-12	9.91724e-11	18.4049
ZNF135	0.257363	5.04557	7.46306	1.06888e-12	1.01346e-10	18.374
ATF7IP2	0.435502	8.07039	7.46227	1.0742e-12	1.01346e-10	18.3692
NCF2	-1.27346	10.2078	-7.45615	1.11669e-12	1.04569e-10	18.3316
GRK5	-0.438866	7.41766	-7.45372	1.13397e-12	1.054e-10	18.3167
FBP1	-1.16617	8.79536	-7.44881	1.16972e-12	1.07924e-10	18.2866
FCGR2A	-1.09933	8.85732	-7.44657	1.18641e-12	1.08319e-10	18.2729
CKAP4	-1.07108	8.97636	-7.44593	1.19127e-12	1.08319e-10	18.2689
BTBD3	0.732598	9.29789	7.4228	1.37868e-12	1.24458e-10	18.1272
ZNF571	0.717316	6.24793	7.4178	1.4229e-12	1.27533e-10	18.0966
GRN	-0.828365	11.4215	-7.40942	1.50012e-12	1.32572e-10	18.0454
TRMT61B	0.415487	8.67004	7.4094	1.50025e-12	1.32572e-10	18.0453
IGF2BP3	0.534929	5.8606	7.4075	1.51836e-12	1.33234e-10	18.0337
RPARP-AS1	0.216095	6.11209	7.40489	1.54357e-12	1.34505e-10	18.0177
ERG	0.454024	7.33376	7.40252	1.56678e-12	1.35586e-10	18.0033
SIRT7	-0.296162	8.89189	-7.38812	1.71549e-12	1.47438e-10	17.9153
SPECC1L	0.316468	9.26236	7.38464	1.75351e-12	1.4968e-10	17.8941
CEBPD	-1.09471	9.16962	-7.38147	1.78874e-12	1.50933e-10	17.8748
LCT	0.499694	7.19561	7.38116	1.79224e-12	1.50933e-10	17.8729
CEP68	0.482896	7.81561	7.37465	1.86711e-12	1.5619e-10	17.8332
CARF	0.369553	5.01561	7.36348	2.00287e-12	1.65888e-10	17.7652
STX11	-0.969608	8.19086	-7.36296	2.00948e-12	1.65888e-10	17.762
SUPT3H	0.372488	7.28411	7.36154	2.0274e-12	1.66135e-10	17.7534
LILRB1	-0.693293	8.49737	-7.36064	2.03895e-12	1.66135e-10	17.7479
ZNF195	0.522802	8.30732	7.35112	2.16444e-12	1.75222e-10	17.69
CTSB	-0.602396	9.89717	-7.33727	2.36071e-12	1.89886e-10	17.6059
RWDD1	0.328509	10.0951	7.32888	2.48811e-12	1.98767e-10	17.5549
PIK3C2B	0.501868	8.89164	7.32794	2.5028e-12	1.98767e-10	17.5492
PILRA	-0.895463	7.75057	-7.32153	2.60525e-12	2.05601e-10	17.5104
TP53BP1	0.325145	8.96105	7.31746	2.67234e-12	2.08408e-10	17.4857
CRISPLD2	-0.902936	8.4615	-7.31736	2.67403e-12	2.08408e-10	17.4851
MS4A6A	-1.32692	9.53536	-7.31602	2.69658e-12	2.08869e-10	17.477
MLLT11	1.00435	8.64993	7.30791	2.83681e-12	2.18382e-10	17.4278
RNH1	-0.498493	10.5151	-7.30601	2.87068e-12	2.19642e-10	17.4163
ZNF165	0.737975	5.94736	7.30155	2.95183e-12	2.23935e-10	17.3893
LOC100129361	0.372002	10.585	7.30097	2.96248e-12	2.23935e-10	17.3858
PLAGL1	0.651837	9.151	7.29604	3.05507e-12	2.29551e-10	17.356
TMEM135	0.616209	7.87089	7.2759	3.46386e-12	2.58717e-10	17.2343
IL4R	-0.551381	9.00064	-7.27347	3.51673e-12	2.61112e-10	17.2196
SLC11A1	-0.506427	8.32576	-7.26173	3.78338e-12	2.78478e-10	17.1488
ZNF85	0.432488	9.11796	7.26124	3.795e-12	2.78478e-10	17.1458
CD4	-0.356468	7.27971	-7.2476	4.13089e-12	3.01362e-10	17.0637
BLVRA	-0.531752	8.49931	-7.24385	4.22848e-12	3.06699e-10	17.041
DDX54	0.284184	8.69089	7.23669	4.42064e-12	3.18794e-10	16.998
PIBF1	0.61657	7.73311	7.22833	4.65628e-12	3.32971e-10	16.9477
SGSH	-0.544356	7.94154	-7.22784	4.6703e-12	3.32971e-10	16.9448
KAT2A	0.362881	9.46882	7.22353	4.79678e-12	3.40057e-10	16.9189
LILRB3	-0.539474	9.62079	-7.21205	5.15074e-12	3.63098e-10	16.8499
BZW2	0.418579	12.0121	7.20581	5.35376e-12	3.75302e-10	16.8125
PSMA1	0.218124	12.4709	7.18432	6.11462e-12	4.26257e-10	16.6837
ZNF529	0.697182	7.35346	7.16716	6.79844e-12	4.71309e-10	16.5811
PRKACB	0.756126	9.87495	7.16279	6.9841e-12	4.81519e-10	16.555
RPL22	0.204757	13.4151	7.15991	7.1091e-12	4.87459e-10	16.5378
VWA8	0.330805	7.35487	7.1538	7.38183e-12	5.03409e-10	16.5013
MYCN	0.388817	6.94669	7.13588	8.24336e-12	5.59122e-10	16.3944
G0S2	-1.43429	9.26157	-7.13434	8.32182e-12	5.6141e-10	16.3852
PRKCI	0.345824	7.34545	7.12981	8.55706e-12	5.74193e-10	16.3582
PRDX6	0.241833	11.7501	7.12564	8.77888e-12	5.85944e-10	16.3335
CUTA	0.2877	11.5829	7.11753	9.2274e-12	6.11927e-10	16.2852
REV3L	0.460769	9.24979	7.11686	9.26571e-12	6.11927e-10	16.2812
ATP2C1	0.406209	8.08096	7.11445	9.40373e-12	6.17791e-10	16.2669
ZNF222	0.561366	7.88021	7.09641	1.05043e-11	6.84849e-10	16.1597
R3HDM1	0.15542	7.98423	7.09596	1.05336e-11	6.84849e-10	16.157
BTF3	0.19044	12.8984	7.09375	1.06771e-11	6.906e-10	16.1439
ADAP1	-0.379156	9.07441	-7.08044	1.15837e-11	7.45397e-10	16.065
CD82	0.45956	10.207	7.07534	1.1951e-11	7.65109e-10	16.0348
RPL30	0.0817347	14.295	7.04241	1.46139e-11	9.30842e-10	15.84
ASUN	0.478697	9.0315	7.03318	1.54598e-11	9.79743e-10	15.7856
ARRB2	-0.61752	10.042	-7.00256	1.86267e-11	1.17451e-09	15.6052
LZTFL1	0.580133	8.50832	7.00109	1.87932e-11	1.17908e-09	15.5966
CEP83	0.549568	6.65482	6.99225	1.98296e-11	1.23792e-09	15.5446
BCL11A	0.641044	9.25118	6.99139	1.99335e-11	1.23825e-09	15.5396
INPP4B	0.829584	5.79118	6.98982	2.01241e-11	1.24393e-09	15.5304
GNA15	0.776319	11.2632	6.98712	2.04576e-11	1.25834e-09	15.5145
ATP5C1	0.207942	11.292	6.96715	2.30888e-11	1.41326e-09	15.3974
ZNF432	0.516774	7.77032	6.9597	2.41546e-11	1.47132e-09	15.3537
IQSEC1	-0.456087	8.58273	-6.94902	2.5767e-11	1.55869e-09	15.2912
TLR4	-0.852857	8.10293	-6.94856	2.58374e-11	1.55869e-09	15.2885
CACNA2D3	-1.1204	7.15132	-6.94485	2.64244e-11	1.58648e-09	15.2668
LOC100506469	0.291444	8.30536	6.94236	2.68248e-11	1.60285e-09	15.2522
KLHDC2	0.362009	10.7707	6.93964	2.72687e-11	1.62165e-09	15.2364
LARS	0.410644	9.51543	6.93717	2.7679e-11	1.63828e-09	15.2219
SOX4	0.703254	9.40329	6.91915	3.08572e-11	1.81782e-09	15.1167
KPNA5	0.329529	5.47836	6.90457	3.36904e-11	1.97546e-09	15.0318
RNF2	0.22168	6.11479	6.89952	3.47289e-11	2.02688e-09	15.0024
MLX	-0.261348	8.85437	-6.89726	3.52048e-11	2.04514e-09	14.9892
ZNF133	0.315071	7.26929	6.89242	3.62447e-11	2.09584e-09	14.9611
TSPYL1	0.448501	10.153	6.88498	3.79029e-11	2.18168e-09	14.9178
CLPB	-0.345212	8.12571	-6.88255	3.84587e-11	2.20356e-09	14.9037
FAM105A	-0.534089	7.17996	-6.87976	3.91086e-11	2.23061e-09	14.8875
UBAP2	0.316413	9.46989	6.87106	4.1205e-11	2.33955e-09	14.837
PDE4A	-0.246142	6.32538	-6.8651	4.27063e-11	2.41387e-09	14.8024
KDM7A	-0.577653	7.99782	-6.86145	4.36507e-11	2.45619e-09	14.7812
ARHGAP32	0.535765	6.86859	6.86051	4.38973e-11	2.45903e-09	14.7758
SIGLEC9	-0.293972	6.73557	-6.8593	4.42167e-11	2.46592e-09	14.7688
CCR1	-0.931036	8.11579	-6.85853	4.44208e-11	2.46634e-09	14.7643
CBFA2T3	0.736703	8.72971	6.85638	4.49963e-11	2.48728e-09	14.7519
GSE1	0.448387	9.39523	6.84745	4.74696e-11	2.6125e-09	14.7001
AAMDC	0.184186	6.89871	6.84556	4.80101e-11	2.6307e-09	14.6892
EMID1	0.47314	8.93593	6.83907	4.99102e-11	2.72293e-09	14.6516
OGT	0.369256	8.71794	6.83042	5.2559e-11	2.84949e-09	14.6016
TRAPPC2	0.410973	8.44164	6.83002	5.26841e-11	2.84949e-09	14.5993
TXK	0.613862	6.3215	6.82474	5.43728e-11	2.9282e-09	14.5688
MRPS30	0.290691	8.90171	6.82357	5.4754e-11	2.93612e-09	14.562
PTAFR	-0.656982	8.49816	-6.81371	5.80713e-11	3.10076e-09	14.5052
ZNF669	0.269702	7.08214	6.81028	5.92716e-11	3.15144e-09	14.4854
YWHAQ	0.225437	12.688	6.80882	5.97915e-11	3.15766e-09	14.4769
FCAR	-0.555452	6.61706	-6.80854	5.98919e-11	3.15766e-09	14.4753
MARCO	-0.574498	7.47618	-6.80251	6.20841e-11	3.25954e-09	14.4406
TFPI	0.784477	7.34646	6.7988	6.34695e-11	3.3184e-09	14.4192
LYST	-0.630073	8.76336	-6.78153	7.03407e-11	3.64957e-09	14.3198
GLRX	-0.491578	10.0218	-6.78143	7.03854e-11	3.64957e-09	14.3192
EFHC2	0.373838	5.79889	6.77943	7.12256e-11	3.67402e-09	14.3077
ZNF587	0.340699	8.77518	6.77884	7.14746e-11	3.67402e-09	14.3044
DARS	0.367115	10.2932	6.77818	7.17556e-11	3.67402e-09	14.3006
DPH5	0.275848	7.74075	6.77755	7.20282e-11	3.67402e-09	14.2969
ZDHHC3	-0.336366	8.51032	-6.77666	7.24068e-11	3.67838e-09	14.2918
VPS37C	-0.439772	9.00861	-6.76489	7.76504e-11	3.92886e-09	14.2242
IPO9	0.233493	8.47675	6.75896	8.04316e-11	4.05324e-09	14.1902
CEACAM4	-0.283556	7.26196	-6.74076	8.95987e-11	4.49714e-09	14.0859
RPS15A	0.10292	14.4466	6.73486	9.27787e-11	4.6382e-09	14.0522
HLA-J	-0.413666	10.353	-6.73415	9.31738e-11	4.63946e-09	14.0481
TWISTNB	0.493626	6.79057	6.72401	9.89337e-11	4.9068e-09	13.9901
ACVR1B	-0.176061	7.01871	-6.72205	1.00082e-10	4.94416e-09	13.9789
MID1IP1	-0.539521	10.4337	-6.72139	1.00475e-10	4.94416e-09	13.9752
TSC22D1	0.950487	11.4666	6.71966	1.01507e-10	4.97544e-09	13.9653
APLP2	-0.459324	10.8567	-6.71441	1.04705e-10	5.11222e-09	13.9353
FAIM	0.697119	6.55289	6.70973	1.07638e-10	5.23507e-09	13.9086
LINC01278	0.177174	7.24693	6.70381	1.11469e-10	5.40046e-09	13.8748
IFT74	0.304101	5.26616	6.6938	1.18245e-10	5.70667e-09	13.8178
NARS2	0.520377	8.98971	6.69313	1.18712e-10	5.70726e-09	13.814
ZNF587B	0.3704	7.29189	6.68598	1.23818e-10	5.93003e-09	13.7733
SERPINB2	-1.53745	8.88118	-6.68471	1.24749e-10	5.94594e-09	13.766
ANAPC15	-0.265479	9.10736	-6.68424	1.25098e-10	5.94594e-09	13.7633
IFNGR2	-0.427292	9.67539	-6.68144	1.27173e-10	6.02175e-09	13.7474
CCDC6	0.487857	8.23575	6.67923	1.28842e-10	6.07785e-09	13.7348
ZNF345	0.197606	5.08625	6.67695	1.30582e-10	6.13687e-09	13.7219
ELANE	-1.51344	12.117	-6.67196	1.3447e-10	6.29602e-09	13.6935
UBA5	0.30438	9.1495	6.66799	1.37648e-10	6.42084e-09	13.6709
NPM1	0.25454	12.7458	6.66698	1.38463e-10	6.43495e-09	13.6652
GMDS	0.4875	8.22098	6.6659	1.39352e-10	6.45237e-09	13.6591
CXCR4	-0.540856	12.3401	-6.66369	1.41167e-10	6.51239e-09	13.6465
MMP17	-0.201523	7.25721	-6.66162	1.42894e-10	6.5679e-09	13.6348
MAPKBP1	0.303909	7.74593	6.658	1.45964e-10	6.68452e-09	13.6143
GOLGA8A	0.641166	7.84809	6.65539	1.48226e-10	6.76341e-09	13.5994
AURKB	-0.514568	7.716	-6.65456	1.4895e-10	6.77185e-09	13.5947
ASAP1	-0.580055	8.89632	-6.65081	1.5226e-10	6.89731e-09	13.5735
CSTA	-1.13589	11.8263	-6.64118	1.61112e-10	7.27208e-09	13.5189
WT1	0.744933	7.45737	6.63921	1.62976e-10	7.32983e-09	13.5078
CASP6	0.526213	8.52827	6.63437	1.67664e-10	7.51374e-09	13.4804
SLC15A3	-0.729207	8.59582	-6.63319	1.6883e-10	7.53909e-09	13.4737
NME7	0.554976	8.67529	6.63212	1.69896e-10	7.55978e-09	13.4676
TOLLIP	-0.302504	8.04204	-6.63091	1.71102e-10	7.56373e-09	13.4607
ZNF665	0.279953	8.16007	6.63082	1.71191e-10	7.56373e-09	13.4602
RCN2	0.446743	9.16411	6.62805	1.73994e-10	7.66064e-09	13.4446
C11orf63	0.283752	5.5475	6.62498	1.77147e-10	7.77219e-09	13.4272
SPATS2	0.33438	6.815	6.62324	1.7896e-10	7.82435e-09	13.4174
SYNJ2	0.257807	7.31879	6.62124	1.81064e-10	7.86734e-09	13.4061
C5AR1	-1.4394	9.69132	-6.62111	1.81197e-10	7.86734e-09	13.4054
HMOX1	-0.931593	9.33482	-6.61899	1.83458e-10	7.91202e-09	13.3934
LILRB4	-0.686939	6.53386	-6.61897	1.83487e-10	7.91202e-09	13.3932
C11orf21	0.729011	9.39757	6.61553	1.87213e-10	8.04502e-09	13.3738
TYMP	-0.545306	7.60593	-6.61493	1.87875e-10	8.04591e-09	13.3704
TRMT11	0.466876	8.09929	6.61323	1.8975e-10	8.0986e-09	13.3608
TFB2M	0.530573	9.81339	6.61166	1.91497e-10	8.14542e-09	13.352
AGFG1	-0.299755	7.46165	-6.60758	1.96118e-10	8.31381e-09	13.3289
AHDC1	0.306358	7.24893	6.60333	2.0105e-10	8.4942e-09	13.3049
PARP16	0.303242	9.18146	6.59956	2.05515e-10	8.65368e-09	13.2837
SEC31B	0.343721	8.22679	6.59887	2.06346e-10	8.65961e-09	13.2798
KPTN	0.292826	8.3865	6.59679	2.0887e-10	8.73634e-09	13.2681
ARRB1	0.362991	9.06321	6.59118	2.15817e-10	8.9969e-09	13.2365
ITPR2	0.419755	7.3091	6.5848	2.24e-10	9.30714e-09	13.2005
EXTL2	0.565542	8.83393	6.58344	2.25773e-10	9.34984e-09	13.1929
DPPA4	0.521939	5.36054	6.58203	2.27642e-10	9.39622e-09	13.185
S100A9	-1.3451	12.6742	-6.57741	2.33846e-10	9.62067e-09	13.159
SERPINA1	-0.97944	8.1184	-6.57383	2.38775e-10	9.79133e-09	13.1388
PPAT	0.35237	7.45264	6.56835	2.46515e-10	1.00758e-08	13.108
FAM179B	0.511499	7.43732	6.56773	2.47402e-10	1.00792e-08	13.1046
TAOK3	0.321817	8.46898	6.56032	2.58294e-10	1.04889e-08	13.063
ADA	0.767367	10.0151	6.55895	2.60368e-10	1.0506e-08	13.0552
MAPK7	-0.375216	8.5292	-6.55893	2.60389e-10	1.0506e-08	13.0552
SRSF11	0.358004	8.57968	6.55778	2.62145e-10	1.05429e-08	13.0487
TNFRSF1B	-0.952009	9.62636	-6.54554	2.81454e-10	1.12533e-08	12.98
GAA	-0.587198	8.84668	-6.54545	2.81602e-10	1.12533e-08	12.9795
CYP7B1	0.384702	5.54025	6.53659	2.96459e-10	1.18094e-08	12.9299
ALDH3B1	-0.36301	8.86688	-6.53482	2.99501e-10	1.18928e-08	12.92
SPATA7	0.359898	6.21168	6.53373	3.01413e-10	1.1931e-08	12.9139
ZNF14	0.617323	7.76139	6.53001	3.07978e-10	1.21525e-08	12.8931
NAA40	0.242229	6.865	6.52889	3.09989e-10	1.21936e-08	12.8868
CD14	-1.5242	9.22389	-6.52815	3.11319e-10	1.22076e-08	12.8827
ARPC4	-0.252637	9.396	-6.52634	3.14601e-10	1.22979e-08	12.8725
DGKD	-0.302645	10.164	-6.52532	3.16463e-10	1.23322e-08	12.8668
ARMCX1	0.765086	7.32514	6.52441	3.18136e-10	1.2359e-08	12.8618
NR1H3	0.577739	7.93243	6.52339	3.20013e-10	1.23864e-08	12.8561
KDM5B	0.407761	8.5221	6.52293	3.20872e-10	1.23864e-08	12.8535
COTL1	-0.733713	10.893	-6.52243	3.21801e-10	1.23864e-08	12.8507
SOCS5	0.562726	8.37069	6.51526	3.35434e-10	1.28717e-08	12.8106
ZNF22	0.432253	9.39118	6.51323	3.39386e-10	1.29648e-08	12.7993
ATR	0.437249	7.66405	6.51296	3.39929e-10	1.29648e-08	12.7978
INTS8	0.396601	10.3521	6.51095	3.43905e-10	1.30767e-08	12.7866
AZU1	-1.39194	11.4278	-6.50867	3.48455e-10	1.32097e-08	12.7739
MTMR11	-0.843901	7.58282	-6.50487	3.56195e-10	1.34625e-08	12.7527
ATP6V0B	-0.382575	11.175	-6.5036	3.58818e-10	1.35209e-08	12.7456
TREM1	-1.01614	10.0124	-6.50286	3.60367e-10	1.35386e-08	12.7414
APOBEC3B	-0.747527	8.15375	-6.48932	3.89666e-10	1.45814e-08	12.666
TEC	0.323619	7.58046	6.48897	3.9045e-10	1.45814e-08	12.664
DPY19L4	0.59825	6.83246	6.48775	3.93215e-10	1.46119e-08	12.6572
PLBD1	-1.54747	10.218	-6.48758	3.93594e-10	1.46119e-08	12.6563
HOPX	1.44058	9.75964	6.47557	4.21813e-10	1.56133e-08	12.5895
TOX	0.617649	6.41159	6.4713	4.32307e-10	1.59547e-08	12.5657
PPM1H	0.604458	6.32629	6.46706	4.42987e-10	1.63009e-08	12.5422
MINK1	-0.209158	8.51162	-6.46223	4.55471e-10	1.66694e-08	12.5154
SLC1A4	-0.456935	8.71484	-6.46181	4.56579e-10	1.66694e-08	12.513
KIZ	0.425871	9.01686	6.46165	4.56988e-10	1.66694e-08	12.5121
DUSP14	0.486256	8.72689	6.45341	4.79162e-10	1.74103e-08	12.4664
FTL	-0.215867	13.7034	-6.45308	4.80074e-10	1.74103e-08	12.4646
CD300C	-0.461177	7.66864	-6.44876	4.92144e-10	1.77966e-08	12.4406
C2CD2	0.504027	7.94004	6.44491	5.03141e-10	1.8142e-08	12.4193
USP20	0.394349	8.45929	6.44357	5.0703e-10	1.82298e-08	12.4119
CD101	-0.315432	6.23207	-6.4358	5.30156e-10	1.90068e-08	12.3688
HLA-G	-0.36206	11.1141	-6.4267	5.58544e-10	1.99676e-08	12.3185
FAM35A	0.362975	10.3575	6.42454	5.65489e-10	2.01584e-08	12.3066
CPM	-0.342869	6.28552	-6.41886	5.84185e-10	2.07659e-08	12.2752
TRIAP1	0.271224	10.5635	6.41528	5.96297e-10	2.11365e-08	12.2554
ALDH5A1	0.443348	7.22152	6.41095	6.11255e-10	2.15479e-08	12.2315
SIGLEC7	-0.37056	7.32481	-6.41093	6.11338e-10	2.15479e-08	12.2313
UBTD1	-0.214074	6.90782	-6.40934	6.16894e-10	2.1637e-08	12.2226
ITGA6	0.649243	8.05213	6.40899	6.18147e-10	2.1637e-08	12.2207
CTSL	-0.810243	8.92125	-6.40874	6.19036e-10	2.1637e-08	12.2193
HERPUD1	-0.49905	11.5442	-6.40789	6.22052e-10	2.1682e-08	12.2146
YEATS2	0.372418	8.19936	6.40727	6.24257e-10	2.16985e-08	12.2112
EVI2B	-0.520589	11.4146	-6.4063	6.27736e-10	2.17592e-08	12.2058
SLC29A2	0.248407	6.13425	6.40427	6.35056e-10	2.19523e-08	12.1946
MEGF9	-0.678952	8.15162	-6.39955	6.5241e-10	2.24902e-08	12.1686
DCAF17	0.336758	5.81111	6.39686	6.6253e-10	2.27161e-08	12.1538
B4GALT6	0.53987	6.71934	6.39684	6.62583e-10	2.27161e-08	12.1537
ABCG1	0.37529	6.73443	6.39602	6.65697e-10	2.27607e-08	12.1492
RBM47	-1.00447	7.66954	-6.39323	6.76382e-10	2.30632e-08	12.1338
WIPI1	-0.562524	6.94916	-6.38809	6.96536e-10	2.3686e-08	12.1055
HLA-C	-0.276668	12.9562	-6.38045	7.27538e-10	2.46734e-08	12.0635
ACTB	-0.278915	13.7889	-6.37288	7.59611e-10	2.56916e-08	12.0219
S100A12	-1.53547	10.6885	-6.36719	7.84656e-10	2.64674e-08	11.9906
HP	-1.02308	9.41082	-6.3652	7.93584e-10	2.66968e-08	11.9797
ZNF592	-0.201436	8.31711	-6.36112	8.12228e-10	2.72509e-08	11.9573
MAP3K3	-0.342339	9.20864	-6.35779	8.27771e-10	2.76983e-08	11.939
CMTR1	0.230235	8.97871	6.35724	8.30344e-10	2.76984e-08	11.936
FRAT2	-0.520298	9.21207	-6.35685	8.32188e-10	2.76984e-08	11.9338
EIF3E	0.214192	13.247	6.3507	8.61789e-10	2.86077e-08	11.9001
ATRX	0.324164	7.98748	6.34597	8.85273e-10	2.93098e-08	11.8742
ALMS1	0.221753	7.60902	6.34497	8.90301e-10	2.93827e-08	11.8687
PFDN4	0.15697	7.98855	6.34461	8.9216e-10	2.93827e-08	11.8667
FCGR1B	-0.877936	8.59525	-6.34155	9.0775e-10	2.98179e-08	11.85
PGAM1	-0.361892	12.6784	-6.33697	9.31703e-10	3.05248e-08	11.8249
PLXNA3	0.252559	7.20829	6.32391	1.00326e-09	3.27837e-08	11.7535
SIRPB1	-0.312292	7.16171	-6.32216	1.01326e-09	3.29537e-08	11.744
HIST1H2AC	0.799301	10.4138	6.32208	1.01372e-09	3.29537e-08	11.7435
ZNF611	0.295243	7.89564	6.32074	1.02146e-09	3.31196e-08	11.7362
C9orf9	0.319325	7.08121	6.31928	1.02992e-09	3.33078e-08	11.7283
SH3BGR	0.240141	6.92493	6.31623	1.04789e-09	3.3802e-08	11.7116
GM2A	-0.291307	8.0561	-6.31292	1.06772e-09	3.43532e-08	11.6935
TMEM134	0.291656	7.69746	6.30647	1.10739e-09	3.55383e-08	11.6583
THBS4	-0.430385	7.42689	-6.29626	1.17319e-09	3.7554e-08	11.6027
UPF3A	0.281574	8.78455	6.2896	1.21811e-09	3.88575e-08	11.5664
PCMTD2	0.412967	10.1459	6.28931	1.2201e-09	3.88575e-08	11.5649
RPL7	0.108889	13.9919	6.28458	1.25311e-09	3.98078e-08	11.5391
TPD52	0.713801	6.35804	6.28408	1.25667e-09	3.98201e-08	11.5364
SRBD1	0.505573	8.75036	6.27889	1.29397e-09	4.08985e-08	11.5082
CD1D	-1.3715	7.59239	-6.2775	1.30412e-09	4.11159e-08	11.5007
VPS37B	0.507653	9.64054	6.26199	1.42316e-09	4.47565e-08	11.4165
HHAT	0.328909	6.15611	6.2603	1.43679e-09	4.50722e-08	11.4073
KRT18	1.08237	8.49064	6.25768	1.45809e-09	4.55369e-08	11.3931
ACSM3	0.61595	7.24443	6.25759	1.45887e-09	4.55369e-08	11.3926
ABCA2	0.198168	7.05548	6.25168	1.50811e-09	4.69573e-08	11.3606
WDR60	0.248689	7.50468	6.24733	1.54546e-09	4.80012e-08	11.337
IMPDH2	0.436719	12.3474	6.24273	1.58583e-09	4.91335e-08	11.3121
ARHGEF10L	-0.315989	7.25896	-6.24176	1.59449e-09	4.92799e-08	11.3069
PDCD2	0.241091	7.78315	6.23482	1.65788e-09	5.11132e-08	11.2693
SETMAR	0.439168	7.64107	6.23407	1.66483e-09	5.12016e-08	11.2653
ADAM28	0.473166	7.30271	6.23274	1.67733e-09	5.146e-08	11.2581
GTDC1	0.184195	7.35966	6.22273	1.77412e-09	5.42967e-08	11.204
SLC7A6	0.270361	7.55981	6.22054	1.79594e-09	5.48308e-08	11.1922
HTR1F	0.516264	6.46871	6.21752	1.82657e-09	5.56305e-08	11.1759
APEX2	-0.254333	8.27879	-6.20208	1.99134e-09	6.05019e-08	11.0927
E2F5	0.305989	6.28754	6.2004	2.01017e-09	6.09265e-08	11.0837
NGLY1	0.182637	8.54521	6.19506	2.07105e-09	6.26205e-08	11.0549
FANCL	0.645	7.19218	6.19362	2.08766e-09	6.29711e-08	11.0472
FLJ42627	0.221778	7.62773	6.18561	2.18317e-09	6.56941e-08	11.0041
VANGL1	0.659403	7.04771	6.18446	2.19723e-09	6.58706e-08	10.9979
MAPRE2	0.196138	7.77581	6.18427	2.19954e-09	6.58706e-08	10.9969
RPL31	0.330304	11.6721	6.18292	2.21618e-09	6.62109e-08	10.9897
NPIPA1	0.291915	12.1675	6.18103	2.23964e-09	6.6753e-08	10.9795
PHC2	-0.293038	10.4485	-6.17914	2.26336e-09	6.73e-08	10.9694
SFI1	0.181801	7.64912	6.17469	2.32013e-09	6.88252e-08	10.9455
YTHDF2	0.344341	11.1119	6.17339	2.33707e-09	6.9164e-08	10.9385
FASTKD2	0.249517	7.25445	6.17039	2.37637e-09	7.01616e-08	10.9224
MOSPD3	-0.217182	8.70882	-6.16934	2.39035e-09	7.04088e-08	10.9168
RPS6KC1	0.435942	8.65368	6.16842	2.40261e-09	7.05331e-08	10.9118
DFFB	0.578422	7.41668	6.16818	2.40581e-09	7.05331e-08	10.9106
ARHGEF11	-0.214486	6.93309	-6.16668	2.426e-09	7.09591e-08	10.9025
FGR	-1.02881	10.1632	-6.16524	2.44547e-09	7.13621e-08	10.8948
CTSF	0.353862	8.01336	6.1619	2.49139e-09	7.25334e-08	10.8769
UNC119B	0.508556	9.87893	6.1599	2.51928e-09	7.31757e-08	10.8662
IL12A	0.417017	6.56843	6.15824	2.54256e-09	7.36814e-08	10.8573
LOC399491	0.2519	11.5194	6.15656	2.56644e-09	7.4202e-08	10.8483
GYG1	-0.488473	10.963	-6.156	2.57445e-09	7.42624e-08	10.8453
SCAI	0.183446	4.68739	6.15385	2.60544e-09	7.49118e-08	10.8338
AOAH	-0.825997	9.48486	-6.15347	2.61087e-09	7.49118e-08	10.8318
TTLL5	0.107614	6.44079	6.1532	2.61487e-09	7.49118e-08	10.8303
ZNF614	0.178756	6.80962	6.15227	2.62836e-09	7.51268e-08	10.8253
TPP1	-0.302257	10.1322	-6.1365	2.8689e-09	8.18157e-08	10.741
SERPING1	0.996892	8.53814	6.13458	2.89957e-09	8.24363e-08	10.7308
SNF8	-0.297904	9.41925	-6.13398	2.90913e-09	8.24363e-08	10.7276
IL18	0.689262	8.50014	6.13391	2.91037e-09	8.24363e-08	10.7272
PIAS3	0.300965	7.55468	6.12851	2.99873e-09	8.46249e-08	10.6984
PSIP1	0.35939	9.52242	6.12837	3.00112e-09	8.46249e-08	10.6976
PARP2	0.242425	9.1428	6.12737	3.0178e-09	8.49044e-08	10.6923
PMM1	-0.426272	7.37218	-6.12306	3.09065e-09	8.67594e-08	10.6693
FLOT1	-0.261792	8.51488	-6.12131	3.12073e-09	8.74082e-08	10.66
RASSF4	-0.450353	7.04661	-6.12084	3.12886e-09	8.74408e-08	10.6575
MAPK12	0.455502	7.62596	6.11826	3.17391e-09	8.85028e-08	10.6437
STXBP2	-0.476829	9.52157	-6.11361	3.25649e-09	9.06042e-08	10.619
P2RY13	-1.03078	7.86807	-6.10979	3.32617e-09	9.2338e-08	10.5986
S100P	-1.41241	11.208	-6.10895	3.34161e-09	9.24399e-08	10.5941
EVL	0.58113	8.864	6.10879	3.34457e-09	9.24399e-08	10.5933
ZNF292	0.437398	7.58916	6.10653	3.38658e-09	9.32041e-08	10.5812
PITRM1	0.333155	9.76814	6.1065	3.38708e-09	9.32041e-08	10.5811
CD58	-0.361954	7.86825	-6.09608	3.58776e-09	9.85103e-08	10.5257
FAM98A	0.437779	8.96004	6.09503	3.60855e-09	9.88649e-08	10.5201
CALCRL	0.300918	6.50604	6.08884	3.73407e-09	1.02081e-07	10.4872
ADCY9	-0.313817	6.79123	-6.08562	3.80086e-09	1.03681e-07	10.4701
PNISR	0.358734	9.54495	6.08336	3.8485e-09	1.04753e-07	10.4581
ABCE1	0.377249	9.50877	6.08024	3.91535e-09	1.06342e-07	10.4416
IL1RN	-0.29454	6.9389	-6.07861	3.95058e-09	1.07067e-07	10.4329
PRMT3	0.39898	7.98107	6.07614	4.00467e-09	1.08299e-07	10.4198
PEX1	0.250341	6.55284	6.07278	4.07944e-09	1.10084e-07	10.402
FPR1	-0.557912	7.15586	-6.07072	4.12591e-09	1.11098e-07	10.3911
CDKN2D	-0.266244	7.62495	-6.0695	4.15368e-09	1.11607e-07	10.3847
GAS7	-0.483192	8.51185	-6.06679	4.21606e-09	1.13041e-07	10.3703
S100A6	-0.602865	11.5198	-6.06458	4.26763e-09	1.1418e-07	10.3586
AHSA2	0.551523	7.82671	6.05738	4.44001e-09	1.18539e-07	10.3205
TRMT12	0.310204	8.54143	6.0561	4.47134e-09	1.19122e-07	10.3137
FRMD4B	0.212365	5.5824	6.05321	4.5429e-09	1.20557e-07	10.2985
B3GALT4	-0.146519	6.63748	-6.05315	4.54443e-09	1.20557e-07	10.2981
EMILIN2	-0.271044	7.01546	-6.04766	4.68343e-09	1.23783e-07	10.2691
TLR8	-0.56124	6.62664	-6.04757	4.68575e-09	1.23783e-07	10.2687
FCN1	-1.41284	10.3717	-6.04552	4.73883e-09	1.24695e-07	10.2578
USP34	0.160496	8.06387	6.04546	4.74016e-09	1.24695e-07	10.2575
IPO7	0.345106	9.31234	6.04504	4.75123e-09	1.24725e-07	10.2553
KLHL9	0.359066	8.38804	6.04403	4.77756e-09	1.25065e-07	10.25
CYP1B1	-0.688709	6.56927	-6.04378	4.78413e-09	1.25065e-07	10.2487
MMP25	-0.271852	7.57471	-6.04092	4.85979e-09	1.26779e-07	10.2336
ZNF134	0.415298	8.74332	6.03734	4.95617e-09	1.29025e-07	10.2147
GPR37L1	-0.149772	6.70796	-6.03694	4.96714e-09	1.29043e-07	10.2125
STS	-0.342942	6.55401	-6.03501	5.01985e-09	1.30143e-07	10.2024
POLB	0.288234	9.94989	6.03189	5.10644e-09	1.32081e-07	10.1859
MIR3916	0.308501	6.43254	6.03121	5.12553e-09	1.32081e-07	10.1823
ALG13	0.359916	7.96048	6.03118	5.12618e-09	1.32081e-07	10.1822
PARP1	0.423925	10.4077	6.03023	5.15293e-09	1.32498e-07	10.1772
CYB561	0.170794	7.60566	6.02872	5.19579e-09	1.33089e-07	10.1692
ZNF254	0.337991	5.44571	6.02867	5.19714e-09	1.33089e-07	10.169
ZZZ3	0.418462	9.21014	6.02288	5.36453e-09	1.37096e-07	10.1385
HLA-B	-0.447182	13.0438	-6.02129	5.4114e-09	1.38013e-07	10.1301
MTMR3	-0.239906	8.02305	-6.01754	5.52353e-09	1.40587e-07	10.1104
ARSB	-0.384223	7.0875	-6.01396	5.63265e-09	1.43074e-07	10.0915
ZNF493	0.240416	5.10618	6.0123	5.6842e-09	1.44092e-07	10.0828
DZIP3	0.222891	6.19468	6.0111	5.72139e-09	1.44742e-07	10.0765
HAUS5	0.141876	8.08244	6.01013	5.75175e-09	1.45073e-07	10.0714
ZNF10	0.480267	7.02436	6.00964	5.76726e-09	1.45073e-07	10.0688
NUBPL	0.27416	6.05771	6.00958	5.76915e-09	1.45073e-07	10.0685
IDS	0.29452	7.94797	6.00745	5.83677e-09	1.4648e-07	10.0573
INPP5F	0.306232	7.59136	6.00412	5.94395e-09	1.48872e-07	10.0398
ACSL1	-0.692677	10.0836	-6.00091	6.04891e-09	1.51199e-07	10.0229
GCFC2	0.303332	7.44345	5.99948	6.09633e-09	1.52081e-07	10.0154
PTPN18	-0.360891	9.35009	-5.99846	6.13026e-09	1.52624e-07	10.0101
HDAC4	-0.512763	7.67207	-5.99688	6.18348e-09	1.53644e-07	10.0018
TIAL1	0.137172	8.26523	5.99385	6.2865e-09	1.55895e-07	9.98586
UPF2	0.343548	9.57771	5.99248	6.33358e-09	1.56753e-07	9.97869
DROSHA	0.415377	9.34582	5.9908	6.39172e-09	1.57684e-07	9.96989
LAPTM4A	0.265754	12.3075	5.99067	6.39633e-09	1.57684e-07	9.9692
RBPMS	0.730993	6.55998	5.98855	6.47067e-09	1.59204e-07	9.95808
MTSS1	-0.30738	7.15342	-5.98334	6.65707e-09	1.63469e-07	9.93076
THUMPD1	0.351181	8.9103	5.98073	6.75228e-09	1.65484e-07	9.9171
DYNC2LI1	0.350349	6.79273	5.97989	6.78311e-09	1.65915e-07	9.91272
NOL7	0.211591	10.1299	5.97907	6.81349e-09	1.66334e-07	9.90842
WDYHV1	0.36332	8.23425	5.97856	6.83234e-09	1.6647e-07	9.90576
MARC1	-0.617057	9.62496	-5.97219	7.07325e-09	1.72006e-07	9.87243
RANBP6	0.469733	9.02386	5.96705	7.27377e-09	1.7654e-07	9.84554
TUBA1A	0.322198	13.0163	5.96397	7.39656e-09	1.79174e-07	9.82943
LRP1	-0.255546	7.5507	-5.96306	7.43303e-09	1.7971e-07	9.8247
RHOH	0.655283	9.99396	5.96099	7.51738e-09	1.814e-07	9.81385
IFT140	0.249301	5.88846	5.95274	7.86139e-09	1.89337e-07	9.77081
TMEM242	0.314137	8.75132	5.95205	7.89103e-09	1.89687e-07	9.76719
AIM1	-0.694733	9.58739	-5.95097	7.93753e-09	1.9044e-07	9.76154
OSBPL3	0.484419	6.97982	5.95002	7.97839e-09	1.91055e-07	9.7566
BIRC5	-0.400432	8.39185	-5.9492	8.01376e-09	1.91537e-07	9.75235
RETN	-0.996813	8.7965	-5.94249	8.31073e-09	1.98257e-07	9.71735
MSRB1	-0.635597	10.2866	-5.93683	8.56983e-09	2.0405e-07	9.68783
PEX3	0.310269	6.71006	5.93641	8.58889e-09	2.04116e-07	9.68569
DVL2	0.205271	7.92698	5.93488	8.6607e-09	2.05434e-07	9.67769
VPS51	0.327441	11.5154	5.93153	8.81916e-09	2.08793e-07	9.66025
SLC24A1	0.14658	6.43472	5.93095	8.8466e-09	2.08793e-07	9.65726
CST4	-0.193681	7.12518	-5.93084	8.85222e-09	2.08793e-07	9.65665
NAE1	0.290801	10.8556	5.92908	8.93663e-09	2.10388e-07	9.64753
TRIM68	0.429851	8.29539	5.92623	9.07556e-09	2.13259e-07	9.63269
TPP2	0.315031	9.01268	5.92479	9.14671e-09	2.14529e-07	9.62518
ARAF	-0.221005	9.59457	-5.92414	9.17846e-09	2.14872e-07	9.62185
UBQLN2	0.459113	9.81739	5.92345	9.21307e-09	2.15133e-07	9.61823
PAQR3	0.476774	7.19275	5.92323	9.22389e-09	2.15133e-07	9.6171
NRIP1	0.870942	9.95557	5.92133	9.31913e-09	2.16951e-07	9.60723
NID1	-0.689494	6.78052	-5.91582	9.60076e-09	2.23093e-07	9.5786
ADRBK1	-0.218307	9.35323	-5.91509	9.63889e-09	2.23344e-07	9.57479
POMT1	0.285118	7.356	5.91462	9.66309e-09	2.23344e-07	9.57238
TMBIM6	-0.22752	12.0303	-5.91459	9.66496e-09	2.23344e-07	9.57219
TMEM104	-0.274443	7.98614	-5.91371	9.71058e-09	2.23986e-07	9.56766
INSR	-0.267928	7.83329	-5.91287	9.75506e-09	2.24599e-07	9.56327
QPRT	0.504458	8.092	5.90674	1.00829e-08	2.31723e-07	9.53149
CTPS2	0.287418	6.98604	5.89649	1.06563e-08	2.44451e-07	9.47832
RALGAPA1	0.199321	6.90891	5.8943	1.07825e-08	2.46896e-07	9.46699
INVS	0.157159	5.80955	5.89377	1.08133e-08	2.47133e-07	9.46425
CCNC	0.264003	10.6664	5.89344	1.08323e-08	2.47133e-07	9.46257
CA5BP1	-0.225024	8.298	-5.88985	1.10442e-08	2.51511e-07	9.44394
FAM64A	-0.251028	6.93939	-5.88318	1.14474e-08	2.6022e-07	9.40947
CMAHP	0.648783	8.36125	5.88257	1.14849e-08	2.60602e-07	9.40633
KPNB1	0.328787	9.53801	5.87955	1.16731e-08	2.64393e-07	9.39071
GRAMD1C	0.196813	4.82207	5.87839	1.17465e-08	2.65511e-07	9.38468
SPAG4	-0.223148	6.59882	-5.8781	1.17648e-08	2.65511e-07	9.38318
TUSC2	-0.177916	8.1882	-5.87371	1.20453e-08	2.71355e-07	9.36053
AP2S1	-0.340557	10.3415	-5.87276	1.21069e-08	2.72078e-07	9.35563
CR1	-0.374727	6.34199	-5.87234	1.21346e-08	2.72078e-07	9.35343
DOK3	-0.222786	7.60175	-5.87222	1.21425e-08	2.72078e-07	9.35281
CST3	-0.943893	11.1327	-5.86792	1.24261e-08	2.77938e-07	9.33061
HESX1	0.381813	6.96611	5.8649	1.26287e-08	2.81791e-07	9.31507
FBXW4	0.262614	8.85318	5.86469	1.26433e-08	2.81791e-07	9.31396
SCAPER	0.186834	6.99257	5.86238	1.28011e-08	2.84802e-07	9.30204
PHF14	0.283391	4.76171	5.86024	1.29486e-08	2.87573e-07	9.29103
ABLIM1	0.519627	7.72209	5.85906	1.30314e-08	2.889e-07	9.28491
F2R	0.591554	5.66386	5.8559	1.32539e-08	2.93316e-07	9.26863
ACACA	0.203626	8.27979	5.85099	1.36072e-08	3.00604e-07	9.24335
CCT4	0.274788	12.5791	5.84191	1.42853e-08	3.15031e-07	9.19661
TSPO	-0.554859	11.4317	-5.82568	1.558e-08	3.42979e-07	9.11325
AURKAIP1	-0.240628	10.0589	-5.82404	1.57169e-08	3.45386e-07	9.10485
NEK9	0.209419	8.59964	5.81452	1.65361e-08	3.62753e-07	9.05603
ATXN10	0.274011	10.543	5.81202	1.6758e-08	3.66979e-07	9.04323
ZNF606	0.236743	7.37204	5.8084	1.70841e-08	3.73469e-07	9.02471
PGD	-0.488493	10.6858	-5.80635	1.7272e-08	3.7692e-07	9.0142
TK1	-0.435	8.86704	-5.80586	1.73173e-08	3.77252e-07	9.01169
CLEC5A	-1.11724	7.82682	-5.80189	1.76875e-08	3.84649e-07	8.99137
B4GALT5	-0.579525	10.0166	-5.801	1.77713e-08	3.85804e-07	8.98682
IQCB1	0.223305	8.84404	5.79919	1.79433e-08	3.88864e-07	8.97757
ITGA7	-0.310145	7.17384	-5.79669	1.81836e-08	3.93393e-07	8.9648
DDX10	0.33157	9.33836	5.79231	1.86129e-08	4.01987e-07	8.94238
CENPA	-0.241648	7.5335	-5.79175	1.86678e-08	4.02481e-07	8.93955
ARL3	0.193897	7.15009	5.78951	1.88914e-08	4.06351e-07	8.92812
TAF10	-0.301546	11.4232	-5.78931	1.89121e-08	4.06351e-07	8.92706
SUPT7L	0.210583	8.07839	5.78741	1.91039e-08	4.09771e-07	8.91737
BEND5	0.359168	7.01736	5.78708	1.91369e-08	4.09777e-07	8.91571
RASGRP3	0.803893	7.10971	5.78606	1.92415e-08	4.11316e-07	8.91048
CTSH	-1.03869	9.63596	-5.77987	1.98845e-08	4.24338e-07	8.87891
MTMR14	-0.285628	9.68596	-5.77726	2.01624e-08	4.29538e-07	8.86557
BCKDHB	0.291782	8.04539	5.77612	2.02848e-08	4.31197e-07	8.85976
PNN	0.242164	10.8287	5.77589	2.0309e-08	4.31197e-07	8.85862
ASF1B	-0.414584	8.59336	-5.77549	2.03527e-08	4.31395e-07	8.85655
MLC1	0.606193	8.85404	5.77509	2.03953e-08	4.31568e-07	8.85455
ANKRD36B	0.583375	7.39621	5.77156	2.07805e-08	4.3898e-07	8.83657
RPL9	0.0874097	14.0154	5.76847	2.11243e-08	4.45492e-07	8.82082
SETD6	0.2727	6.49764	5.75996	2.20986e-08	4.65258e-07	8.77751
HAL	-0.731024	8.24348	-5.75943	2.21608e-08	4.65786e-07	8.77481
NAP1L1	0.309698	11.8216	5.75766	2.23698e-08	4.6893e-07	8.7658
LTBP3	0.750761	7.95282	5.75753	2.23852e-08	4.6893e-07	8.76514
AGTPBP1	-0.446354	9.09845	-5.75514	2.26698e-08	4.74101e-07	8.75301
POU2F2	-0.181731	7.21384	-5.75105	2.31666e-08	4.83684e-07	8.73219
NPR3	0.872742	8.39112	5.74956	2.335e-08	4.86705e-07	8.72462
UBE2C	-0.548893	9.82596	-5.74759	2.35944e-08	4.90982e-07	8.71463
LDHB	0.236723	13.3194	5.74575	2.38252e-08	4.94965e-07	8.70528
DEAF1	0.437174	8.26543	5.74066	2.44747e-08	5.07618e-07	8.67945
DDX52	0.24956	7.66064	5.7386	2.47416e-08	5.12306e-07	8.66904
MTA1	0.279757	8.43739	5.73829	2.47833e-08	5.12323e-07	8.66742
ZNF573	0.50748	5.65861	5.73598	2.50866e-08	5.17741e-07	8.65574
IQGAP1	-0.562093	9.74305	-5.73485	2.52376e-08	5.20002e-07	8.64998
TBC1D8	-0.284714	6.93455	-5.73416	2.53296e-08	5.21042e-07	8.64649
ACVR1	0.566177	7.99239	5.73175	2.5654e-08	5.26852e-07	8.63427
ZNF83	0.432143	7.33054	5.73137	2.57042e-08	5.2702e-07	8.63239
LY86	-1.06272	10.3026	-5.72672	2.63437e-08	5.3925e-07	8.6088
SEPP1	1.29763	9.78021	5.72228	2.69671e-08	5.51113e-07	8.58635
KIAA0368	0.225369	8.19086	5.72126	2.71124e-08	5.5236e-07	8.58119
ZMYM3	0.343862	9.392	5.72115	2.71281e-08	5.5236e-07	8.58064
NLRP1	-0.341847	7.11383	-5.72091	2.71632e-08	5.5236e-07	8.57939
SMARCA5	0.285649	8.84304	5.72062	2.72042e-08	5.5236e-07	8.57795
TDRD3	0.238991	6.8942	5.72024	2.72582e-08	5.52563e-07	8.57604
UBR5	0.328901	8.70955	5.71463	2.80757e-08	5.68215e-07	8.54768
EIF3M	0.193619	9.66449	5.7136	2.82292e-08	5.70403e-07	8.54244
C11orf95	0.540549	8.49436	5.7131	2.83036e-08	5.70986e-07	8.53992
LILRA5	-0.273736	6.50829	-5.7121	2.84524e-08	5.73067e-07	8.53488
GUSB	-0.353132	11.7867	-5.70699	2.92276e-08	5.87654e-07	8.50908
HLA-F	-0.330837	10.3378	-5.70672	2.92703e-08	5.87654e-07	8.50768
ZNF304	0.47252	6.34796	5.70519	2.95062e-08	5.91444e-07	8.49998
MAP2K1	-0.450314	10.3132	-5.70412	2.9673e-08	5.93839e-07	8.49456
DEPTOR	0.781484	9.35061	5.70363	2.97487e-08	5.93872e-07	8.49212
TFDP2	0.51013	9.41352	5.7035	2.97693e-08	5.93872e-07	8.49145
ZBED5	0.379443	10.3778	5.69877	3.05189e-08	6.0786e-07	8.46758
INTS3	0.157135	7.61868	5.69678	3.08396e-08	6.13274e-07	8.45755
STX3	-0.306193	7.56596	-5.69644	3.08951e-08	6.13404e-07	8.45583
BBS9	0.153034	6.16538	5.69124	3.17507e-08	6.29396e-07	8.42961
HDAC2	0.283155	10.3221	5.68859	3.21956e-08	6.37208e-07	8.41626
HLF	0.267057	5.64135	5.68828	3.22478e-08	6.37237e-07	8.4147
RNASE3	-1.02553	11.6435	-5.68555	3.27133e-08	6.45418e-07	8.40095
HOOK2	0.253815	7.864	5.68462	3.28725e-08	6.47541e-07	8.39629
MGAT1	-0.330557	10.14	-5.68395	3.29883e-08	6.48805e-07	8.39291
MYO1B	0.217862	5.9688	5.68321	3.31167e-08	6.5031e-07	8.38919
FUT4	-0.523073	10.3607	-5.68041	3.36068e-08	6.58903e-07	8.37509
FGL2	-1.20208	8.40268	-5.67991	3.36939e-08	6.5958e-07	8.3726
KATNB1	0.3152	8.90788	5.67755	3.41146e-08	6.66775e-07	8.3607
USP11	0.400188	9.76529	5.67463	3.46401e-08	6.75993e-07	8.34603
RFX7	0.301617	5.86221	5.67256	3.50168e-08	6.81729e-07	8.33565
SEPT11	0.344566	7.47382	5.67242	3.50427e-08	6.81729e-07	8.33494
POMGNT1	0.241397	8.08707	5.67159	3.51962e-08	6.83656e-07	8.33075
SAMHD1	-0.784788	9.5895	-5.66921	3.56372e-08	6.91151e-07	8.3188
FAM208B	0.431405	8.92561	5.66711	3.60307e-08	6.97706e-07	8.30826
RCAN1	-0.232248	7.19732	-5.66571	3.62955e-08	7.01558e-07	8.30123
CHST15	-0.772441	7.73454	-5.66537	3.63603e-08	7.01558e-07	8.29952
UPF3B	0.395644	9.46875	5.66518	3.63974e-08	7.01558e-07	8.29855
LAIR1	-0.428776	9.696	-5.66353	3.67117e-08	7.06017e-07	8.29029
AP1G2	0.181244	7.76602	5.66338	3.67412e-08	7.06017e-07	8.28952
HMGN3	0.398579	12.0965	5.65939	3.75152e-08	7.19786e-07	8.26952
CD69	0.791005	11.1735	5.65346	3.86958e-08	7.41305e-07	8.2398
ATP11A	-0.186855	6.2039	-5.64509	4.04255e-08	7.73261e-07	8.19784
ASMTL	0.377737	8.76913	5.64467	4.05141e-08	7.73776e-07	8.19574
PADI2	-0.511436	8.41039	-5.64296	4.08773e-08	7.79525e-07	8.18718
TEX2	-0.404898	9.41829	-5.64068	4.13657e-08	7.87643e-07	8.17579
PACS2	0.268987	8.67332	5.63927	4.16717e-08	7.92268e-07	8.16872
WDR62	-0.19668	7.74611	-5.63657	4.22625e-08	8.02284e-07	8.15521
GOLGA8N	0.487127	12.2421	5.63525	4.25537e-08	8.06592e-07	8.14863
PRSS2	0.406515	6.47643	5.63361	4.29202e-08	8.12311e-07	8.1404
GNB2	-0.373477	9.94511	-5.62889	4.39868e-08	8.31244e-07	8.11685
KDSR	0.151947	6.71379	5.62435	4.50381e-08	8.49832e-07	8.0942
NUP50	-0.232151	7.89154	-5.62198	4.55993e-08	8.58015e-07	8.08232
CAMLG	0.386915	9.91575	5.62194	4.56086e-08	8.58015e-07	8.08213
LYZ	-0.524898	12.887	-5.61748	4.66781e-08	8.76822e-07	8.0599
MMRN1	0.929694	6.02039	5.617	4.67947e-08	8.77698e-07	8.0575
YLPM1	0.157726	9.04156	5.61646	4.69269e-08	8.78863e-07	8.0548
PTPLA	0.643713	9.25332	5.61349	4.76563e-08	8.91194e-07	8.04001
RHOBTB1	0.496845	6.01736	5.61313	4.77451e-08	8.91526e-07	8.03822
MAP4K3	0.534254	6.55886	5.60795	4.90473e-08	9.14481e-07	8.01241
NPRL2	0.158685	8.20538	5.60712	4.92598e-08	9.1708e-07	8.00827
VPS13C	0.229717	8.2765	5.60679	4.93449e-08	9.17303e-07	8.00661
ANKRD28	0.630659	9.5015	5.60468	4.98884e-08	9.26035e-07	7.99611
RPL10A	0.179717	13.589	5.59692	5.19373e-08	9.62643e-07	7.95751
BCAT1	0.536291	7.21391	5.59398	5.2735e-08	9.75987e-07	7.9429
FYB	-0.448373	8.48648	-5.58893	5.41334e-08	1.00039e-06	7.9178
CFP	-0.7527	9.79721	-5.58589	5.49904e-08	1.01473e-06	7.90274
ZNF443	0.142352	6.59165	5.58541	5.51293e-08	1.0158e-06	7.90032
PRPF39	0.339615	7.51782	5.58379	5.55935e-08	1.02286e-06	7.89228
ZMYM1	0.396068	6.43796	5.58127	5.63226e-08	1.03475e-06	7.87979
RRM2	-0.705922	10.0287	-5.57831	5.7191e-08	1.04917e-06	7.86512
BSPRY	0.436091	8.45736	5.57054	5.95345e-08	1.09057e-06	7.82662
FOXJ3	0.193972	8.45657	5.56982	5.97585e-08	1.09308e-06	7.82302
OSTF1	-0.396648	8.94282	-5.56909	5.99828e-08	1.09558e-06	7.81943
CYTL1	1.22775	9.48554	5.56758	6.04534e-08	1.10257e-06	7.81194
IGSF6	-0.733878	6.906	-5.56272	6.19903e-08	1.12896e-06	7.78787
ZFAND1	0.385432	9.94029	5.55915	6.31425e-08	1.14828e-06	7.77022
METAP1	0.245863	9.91968	5.55765	6.36319e-08	1.1555e-06	7.76282
MAP2K5	0.117645	6.61236	5.55315	6.51252e-08	1.18091e-06	7.74059
RAB31	-0.9713	9.82468	-5.5517	6.56137e-08	1.18805e-06	7.73342
MYBL2	-0.358705	9.30418	-5.55056	6.60014e-08	1.19335e-06	7.72777
ORC4	0.283862	8.43886	5.54964	6.63138e-08	1.19547e-06	7.72325
SRGN	-0.2544	13.5501	-5.54958	6.63347e-08	1.19547e-06	7.72295
EIF1AX	0.299131	9.51901	5.54938	6.64047e-08	1.19547e-06	7.72194
LEPREL4	0.232496	6.06714	5.54699	6.72263e-08	1.20853e-06	7.71015
GLO1	0.304757	11.5108	5.54483	6.79794e-08	1.22032e-06	7.69947
SLC7A7	-0.887363	9.9125	-5.54415	6.82158e-08	1.22282e-06	7.69615
S100PBP	0.457998	8.48261	5.54353	6.84349e-08	1.225e-06	7.69307
COX8A	-0.31956	11.6006	-5.54054	6.94954e-08	1.24221e-06	7.67833
ARHGAP19	-0.305031	8.25939	-5.53771	7.05167e-08	1.25867e-06	7.66435
CCDC109B	-0.726774	8.70975	-5.53235	7.24869e-08	1.292e-06	7.63795
TGIF2	0.296743	7.42518	5.52652	7.46902e-08	1.32938e-06	7.60925
CDC42EP4	-0.258681	7.68505	-5.526	7.4889e-08	1.33103e-06	7.6067
VWF	0.718399	6.65814	5.52545	7.5103e-08	1.33295e-06	7.60397
GNB5	0.305827	7.21427	5.52441	7.55021e-08	1.33814e-06	7.59889
ABCD4	0.147221	7.64471	5.52314	7.59974e-08	1.34501e-06	7.59263
CLTCL1	-0.451641	8.16418	-5.52185	7.65016e-08	1.35203e-06	7.58629
TRO	0.187068	5.78188	5.52146	7.66548e-08	1.35279e-06	7.58437
TOM1	-0.3404	7.94932	-5.5212	7.676e-08	1.35279e-06	7.58306
MS4A3	-1.17332	11.398	-5.51794	7.80515e-08	1.37362e-06	7.56707
NOP14	0.225094	9.30818	5.51688	7.84789e-08	1.37921e-06	7.56184
SPAG5	-0.344388	8.68661	-5.51037	8.11435e-08	1.42404e-06	7.52985
ARGLU1	0.240306	11.212	5.50881	8.17945e-08	1.43346e-06	7.52219
SDF2L1	-0.395243	9.23221	-5.50502	8.33989e-08	1.45954e-06	7.50358
SPON1	0.496905	6.39046	5.50303	8.42541e-08	1.47245e-06	7.49381
SMARCD3	-0.605958	7.44346	-5.5019	8.47417e-08	1.47891e-06	7.48828
ANKRD10	0.387347	9.362	5.4964	8.71602e-08	1.51901e-06	7.46132
CRYZ	0.602951	8.03471	5.4951	8.77393e-08	1.52698e-06	7.45498
MAGED1	0.576389	10.4616	5.49465	8.7942e-08	1.52839e-06	7.45277
NOL9	0.200887	9.60646	5.49279	8.87822e-08	1.54086e-06	7.44366
SETD4	0.177967	7.68646	5.48903	9.05047e-08	1.56858e-06	7.42525
TIMP2	-0.426664	10.0582	-5.48592	9.19586e-08	1.59158e-06	7.40998
TMSB4X	-0.20303	12.9864	-5.47834	9.55842e-08	1.65205e-06	7.37295
GTF3C4	0.282025	8.9275	5.47641	9.65333e-08	1.66616e-06	7.36348
SENP6	0.316392	7.55911	5.47431	9.75722e-08	1.68005e-06	7.35323
MYCBP2	0.341648	10.7169	5.47424	9.76059e-08	1.68005e-06	7.3529
GPI	-0.432873	11.7787	-5.47204	9.8709e-08	1.69671e-06	7.34214
ISYNA1	0.522951	8.33386	5.46537	1.02119e-07	1.75293e-06	7.30961
HDHD1	-0.454443	8.36814	-5.46461	1.02514e-07	1.7573e-06	7.30591
AP1S2	-0.465322	8.49807	-5.46207	1.03851e-07	1.77779e-06	7.2935
POLI	0.429356	6.75714	5.45805	1.05999e-07	1.81209e-06	7.2739
PLA2G16	-0.71259	7.80971	-5.45416	1.08113e-07	1.84572e-06	7.25499
SF1	0.296436	10.3079	5.44796	1.11579e-07	1.9023e-06	7.22477
HMBOX1	0.391389	9.86254	5.447	1.12125e-07	1.90902e-06	7.22009
MDN1	0.314882	9.01471	5.44667	1.12313e-07	1.90963e-06	7.21849
FNBP1	0.348913	11.0473	5.44387	1.13918e-07	1.9343e-06	7.2049
MED17	0.468579	9.59961	5.43961	1.16412e-07	1.97397e-06	7.18417
ADAMTS2	-0.333838	6.77332	-5.43886	1.16858e-07	1.97885e-06	7.18051
ANKRD36	0.37752	6.67757	5.43684	1.18058e-07	1.99648e-06	7.17073
ST3GAL4	0.244184	6.73796	5.43557	1.18824e-07	2.00477e-06	7.16454
COL5A1	0.402559	6.54817	5.4355	1.18867e-07	2.00477e-06	7.16419
RFTN1	0.493179	10.026	5.43424	1.19628e-07	2.01489e-06	7.15808
SMARCC2	0.197033	8.97121	5.42995	1.22257e-07	2.05642e-06	7.13727
CHD1L	0.244922	9.29075	5.42333	1.26431e-07	2.12377e-06	7.10513
BCL2	0.233579	7.36646	5.42162	1.2753e-07	2.13937e-06	7.09685
SMARCC1	0.258827	9.18202	5.42071	1.28117e-07	2.14635e-06	7.09245
MALT1	-0.391489	7.64882	-5.41853	1.2954e-07	2.1673e-06	7.08187
MYNN	0.248422	8.62332	5.41567	1.31425e-07	2.1959e-06	7.06805
TOPORS	0.501444	8.42886	5.4151	1.31807e-07	2.19936e-06	7.06527
ZNF26	0.301962	8.57393	5.41259	1.33493e-07	2.22453e-06	7.05311
SMPDL3B	0.330196	6.09425	5.41105	1.34531e-07	2.23885e-06	7.04569
CEBPE	-0.515746	7.20279	-5.41047	1.34928e-07	2.24249e-06	7.04287
HINT1	0.274335	12.5141	5.40855	1.36243e-07	2.26135e-06	7.03359
RHOG	-0.287159	11.739	-5.40587	1.38099e-07	2.28694e-06	7.02063
VNN2	-0.873061	8.13657	-5.4058	1.3815e-07	2.28694e-06	7.02029
TAGLN	-0.275534	6.48032	-5.40169	1.41048e-07	2.33095e-06	7.00041
FAM168A	0.223666	6.86625	5.40151	1.4118e-07	2.33095e-06	6.99952
NDUFA5	0.220801	7.36607	5.39801	1.4369e-07	2.36785e-06	6.98265
NUP214	-0.131715	8.45363	-5.39787	1.43792e-07	2.36785e-06	6.98197
AQP9	-0.788234	8.42082	-5.39684	1.4454e-07	2.37431e-06	6.97701
IL16	-0.265239	7.9823	-5.39681	1.44563e-07	2.37431e-06	6.97686
PLEC	-0.333281	8.09	-5.39522	1.45734e-07	2.39041e-06	6.96914
PDE2A	-0.358532	7.54111	-5.39471	1.46105e-07	2.39337e-06	6.9667
TLR2	-0.564796	10.0366	-5.38763	1.51413e-07	2.47632e-06	6.93255
ZNF32	0.377535	8.1945	5.38744	1.51563e-07	2.47632e-06	6.93161
GOLM1	-0.63354	6.92496	-5.38556	1.53006e-07	2.49665e-06	6.92254
ZCCHC24	-0.360632	7.42084	-5.38429	1.53984e-07	2.50933e-06	6.91644
PKMYT1	-0.25314	8.77393	-5.38304	1.54958e-07	2.52193e-06	6.91041
NACC2	-0.748077	6.85268	-5.38246	1.55409e-07	2.526e-06	6.90763
TGFBI	-0.853697	8.50225	-5.37935	1.57863e-07	2.56257e-06	6.89263
EIF3H	0.185447	13.1608	5.3741	1.6209e-07	2.62779e-06	6.86735
IRS2	-0.544458	11.8269	-5.37358	1.62512e-07	2.63122e-06	6.86487
SHC1	-0.249521	9.26775	-5.37224	1.6361e-07	2.64558e-06	6.85842
GUCY1B3	0.550294	6.56277	5.37194	1.63861e-07	2.64624e-06	6.85696
CD244	0.485408	8.83918	5.36953	1.65855e-07	2.675e-06	6.84538
MTHFD2L	0.331491	6.01014	5.36853	1.66688e-07	2.68499e-06	6.84059
EVI5	-0.115018	5.7169	-5.36778	1.67323e-07	2.69161e-06	6.83695
CTSV	-0.347512	6.56996	-5.36753	1.67528e-07	2.69161e-06	6.83578
EFHC1	0.454686	7.99139	5.36699	1.67983e-07	2.69546e-06	6.83319
FOCAD	0.525149	8.08957	5.36309	1.71307e-07	2.7453e-06	6.81444
SLC37A1	0.310416	8.26425	5.36181	1.72416e-07	2.75953e-06	6.80827
IFT81	0.274215	6.01982	5.36024	1.7378e-07	2.77782e-06	6.80073
WARS	-0.408273	10.0276	-5.359	1.74864e-07	2.79159e-06	6.79478
IFT88	0.262064	7.57139	5.35725	1.76404e-07	2.8126e-06	6.78639
ACSL5	0.38905	8.90018	5.35417	1.79152e-07	2.85279e-06	6.7716
CDC16	0.290696	9.75081	5.35379	1.79496e-07	2.85464e-06	6.76977
CDC34	-0.389294	8.54171	-5.35345	1.79802e-07	2.85589e-06	6.76814
ASAP2	0.760965	6.68711	5.34585	1.86785e-07	2.96306e-06	6.73169
VCAN	-1.38631	8.87614	-5.34222	1.90208e-07	3.01115e-06	6.71432
VDR	-0.296281	7.45299	-5.34213	1.90296e-07	3.01115e-06	6.71388
PTP4A3	0.285937	7.54458	5.34153	1.9087e-07	3.01641e-06	6.711
CTNNAL1	-0.553799	9.29221	-5.33234	1.99855e-07	3.15445e-06	6.667
HIST1H2BD	0.619553	10.216	5.33134	2.00848e-07	3.16613e-06	6.66227
RGS3	0.196279	7.27471	5.33072	2.01474e-07	3.17202e-06	6.65929
CNNM1	0.150432	6.52661	5.3287	2.03517e-07	3.20016e-06	6.64964
VPS13B	0.225742	7.72291	5.32439	2.07951e-07	3.26247e-06	6.62903
SLA	-0.485946	9.60745	-5.32434	2.07999e-07	3.26247e-06	6.62881
SCYL3	0.317355	7.09096	5.32279	2.09614e-07	3.28369e-06	6.62142
TAF1D	0.434976	7.66971	5.31712	2.15631e-07	3.37374e-06	6.59435
TUG1	0.230395	10.5182	5.31587	2.16982e-07	3.39065e-06	6.58838
ESPL1	-0.348976	8.36923	-5.31392	2.19102e-07	3.41952e-06	6.57908
HSPA6	-0.573622	7.95459	-5.31356	2.19504e-07	3.42154e-06	6.57733
CCNI	0.147535	12.9744	5.31244	2.20731e-07	3.4364e-06	6.572
NFYB	0.295437	7.4549	5.31176	2.21481e-07	3.4438e-06	6.56876
WBP2	-0.331452	9.40861	-5.30941	2.24088e-07	3.48002e-06	6.55757
RC3H2	0.203422	7.46686	5.30893	2.24621e-07	3.48398e-06	6.5553
POR	-0.345322	7.08079	-5.30763	2.26087e-07	3.50239e-06	6.54908
KAT6B	0.248171	8.54675	5.30528	2.28747e-07	3.53923e-06	6.5379
ARAP3	-0.398932	7.65829	-5.29901	2.36e-07	3.64696e-06	6.50805
RPS4X	0.0835126	14.4268	5.29344	2.42633e-07	3.74485e-06	6.48155
ACTR6	0.449239	8.19932	5.29303	2.43122e-07	3.74778e-06	6.47963
BAG2	0.706342	7.07771	5.29204	2.44332e-07	3.76182e-06	6.47488
BLK	-0.136629	6.10963	-5.28841	2.48772e-07	3.82548e-06	6.45767
TMEM123	0.306688	11.4001	5.28668	2.5092e-07	3.85378e-06	6.44945
CFLAR	-0.190059	7.98742	-5.28471	2.53391e-07	3.88697e-06	6.44008
BCL6	-0.616181	9.77052	-5.28399	2.54301e-07	3.89618e-06	6.43665
ALOX5	-0.556727	7.56914	-5.28065	2.5855e-07	3.95644e-06	6.42082
CD93	-0.70739	9.06123	-5.27988	2.59539e-07	3.96674e-06	6.41717
FSCN1	0.528626	7.74604	5.27901	2.60667e-07	3.97913e-06	6.41302
PCBP1	-0.203509	12.2586	-5.27656	2.63852e-07	4.02056e-06	6.40141
HN1	-0.39759	9.19568	-5.27643	2.64021e-07	4.02056e-06	6.4008
KIT	0.881028	9.96754	5.27539	2.65388e-07	4.03273e-06	6.39587
ADAP2	-0.475887	7.80514	-5.27533	2.65463e-07	4.03273e-06	6.39559
CLEC7A	-0.864042	8.39418	-5.27097	2.71265e-07	4.11201e-06	6.37493
MCM3AP-AS1	0.236115	5.74989	5.27092	2.71338e-07	4.11201e-06	6.37468
DOPEY1	0.133454	5.78407	5.26981	2.7283e-07	4.12964e-06	6.36943
ALDH3A2	-0.331596	8.59676	-5.26523	2.79085e-07	4.21316e-06	6.34777
KIF22	-0.214219	7.1798	-5.26513	2.79232e-07	4.21316e-06	6.34727
YARS2	0.238917	7.34021	5.26504	2.79355e-07	4.21316e-06	6.34685
SCO2	-0.537316	9.34293	-5.26306	2.82104e-07	4.24951e-06	6.33749
ZNF337	0.155204	8.38396	5.26169	2.84025e-07	4.27331e-06	6.331
ZBED4	0.231754	7.58977	5.2613	2.84578e-07	4.27651e-06	6.32914
ARHGEF17	0.213673	8.5005	5.26079	2.8529e-07	4.28209e-06	6.32676
ZNF8	0.270228	8.46425	5.25565	2.92643e-07	4.3872e-06	6.30244
BEX4	0.721546	9.39446	5.25212	2.97791e-07	4.45505e-06	6.28578
RALGDS	0.295965	9.65757	5.25206	2.97879e-07	4.45505e-06	6.28549
ASL	-0.425589	8.45643	-5.24897	3.02472e-07	4.51835e-06	6.27088
SCAF4	0.416197	7.59713	5.24684	3.05667e-07	4.56066e-06	6.26083
TULP2	-0.120392	6.4755	-5.24657	3.0608e-07	4.56139e-06	6.25954
TOP2B	0.285565	10.6777	5.24272	3.11947e-07	4.64331e-06	6.2414
NOD2	-0.578375	7.30411	-5.24236	3.125e-07	4.64603e-06	6.23971
PAFAH2	-0.118921	6.46934	-5.23938	3.17134e-07	4.70935e-06	6.22565
MCCC1	0.302347	9.18154	5.23905	3.17652e-07	4.71146e-06	6.22409
TRANK1	0.310848	7.44264	5.23608	3.22333e-07	4.77524e-06	6.21011
CDK16	-0.18797	8.18936	-5.2317	3.29378e-07	4.87387e-06	6.18946
ZNF33B	0.300149	7.45654	5.23097	3.30556e-07	4.88215e-06	6.18605
OSBPL9	0.27011	10.743	5.23088	3.30716e-07	4.88215e-06	6.18558
DOCK10	-0.309729	6.10245	-5.22936	3.33197e-07	4.91299e-06	6.17844
EXD2	0.219215	7.26343	5.22781	3.35742e-07	4.94471e-06	6.17118
MS4A4A	-0.993752	5.98257	-5.226	3.38759e-07	4.98329e-06	6.16263
TPM2	0.295993	6.06684	5.22547	3.39648e-07	4.99051e-06	6.16013
ASB9	0.423336	6.86718	5.22514	3.40192e-07	4.99267e-06	6.1586
POTEKP	-0.209513	8.76271	-5.22217	3.45195e-07	5.06018e-06	6.14465
SLC12A9	-0.240942	8.52529	-5.22092	3.47337e-07	5.08493e-06	6.13874
SIKE1	0.123467	6.30944	5.22071	3.47694e-07	5.08493e-06	6.13776
HIST1H2BK	0.408972	11.9304	5.22005	3.48828e-07	5.09557e-06	6.13465
PIGP	0.337284	10.0925	5.21878	3.51014e-07	5.12154e-06	6.12869
SFPQ	0.29425	10.4279	5.21766	3.52944e-07	5.14373e-06	6.12345
SH3D21	0.378783	8.28461	5.21697	3.54152e-07	5.15133e-06	6.12018
TRPM2	-0.290283	7.83807	-5.21689	3.54287e-07	5.15133e-06	6.11982
LILRB2	-0.839859	8.4055	-5.21604	3.55768e-07	5.16381e-06	6.11584
CLN8	-0.142131	6.70866	-5.21593	3.55969e-07	5.16381e-06	6.1153
ZNF223	0.200911	6.16471	5.2144	3.58644e-07	5.19662e-06	6.10815
ATP6V1E1	-0.254568	10.4349	-5.2127	3.61662e-07	5.2343e-06	6.10014
PABPC3	0.129922	13.3144	5.20693	3.72056e-07	5.37853e-06	6.07308
ZMYM2	0.324453	7.71812	5.20386	3.77708e-07	5.45394e-06	6.05868
ITGB3BP	0.333234	9.5835	5.19947	3.85945e-07	5.56649e-06	6.03808
IFNGR1	-0.497751	10.1661	-5.19779	3.89129e-07	5.60597e-06	6.03023
FAM49A	-0.481637	7.67934	-5.19728	3.90104e-07	5.61356e-06	6.02785
TTC27	0.479827	9.24036	5.19596	3.92631e-07	5.64209e-06	6.02168
ATG7	-0.383069	7.91675	-5.19578	3.92986e-07	5.64209e-06	6.02082
KBTBD11	-0.682378	8.26375	-5.19385	3.9672e-07	5.68919e-06	6.01179
ITPR1	0.333472	7.82192	5.18751	4.09245e-07	5.86211e-06	5.98211
PIEZO2	0.500306	6.92868	5.1845	4.15313e-07	5.94224e-06	5.96805
BANP	0.277936	9.71404	5.17958	4.25421e-07	6.07994e-06	5.94509
GPR125	0.471405	7.79604	5.17905	4.26525e-07	6.08878e-06	5.94262
PKIG	0.492637	8.81407	5.17406	4.3706e-07	6.23208e-06	5.91933
CD86	-0.616881	7.47162	-5.1737	4.37844e-07	6.23617e-06	5.91762
GRB10	0.371381	7.77546	5.17262	4.40162e-07	6.25566e-06	5.91257
MPL	0.321601	6.92014	5.17259	4.40209e-07	6.25566e-06	5.91247
FAM216A	0.544741	8.18571	5.16965	4.46595e-07	6.33922e-06	5.89872
TIMM13	0.349027	9.5765	5.16893	4.48159e-07	6.35423e-06	5.89539
NBAS	0.343791	8.90654	5.16769	4.50888e-07	6.38572e-06	5.88959
F5	-0.576405	7.50471	-5.1639	4.59311e-07	6.49767e-06	5.87192
ACP6	0.437951	8.68768	5.16292	4.61509e-07	6.52141e-06	5.86737
NKG7	-0.604294	10.1107	-5.16178	4.64083e-07	6.5448e-06	5.86206
AGO3	0.358383	7.04664	5.16172	4.64207e-07	6.5448e-06	5.8618
WASF1	0.765471	8.20989	5.15947	4.69328e-07	6.60957e-06	5.85133
C11orf57	0.255887	8.82857	5.15783	4.73107e-07	6.65496e-06	5.84368
FCER2	-0.363748	6.29195	-5.15761	4.73612e-07	6.65496e-06	5.84266
CYFIP2	0.540805	9.60766	5.15463	4.80529e-07	6.74461e-06	5.82882
LINC00342	0.35325	6.13886	5.15412	4.81745e-07	6.75412e-06	5.82641
IQCH	0.0917582	4.66393	5.15261	4.85295e-07	6.79424e-06	5.8194
CDKN3	-0.584521	8.633	-5.15244	4.8569e-07	6.79424e-06	5.81862
REC8	0.364152	9.03075	5.15158	4.87733e-07	6.81519e-06	5.81462
OTUD3	0.273297	7.33736	5.15135	4.88273e-07	6.81519e-06	5.81356
WWOX	0.161463	8.33699	5.14806	4.96166e-07	6.91261e-06	5.79826
GABARAP	-0.225918	12.6052	-5.14798	4.96355e-07	6.91261e-06	5.79789
KIF2C	-0.385632	8.09459	-5.14619	5.00705e-07	6.96546e-06	5.78956
SLC25A32	0.366295	9.20436	5.144	5.06068e-07	7.03228e-06	5.7794
TYROBP	-0.669584	10.4991	-5.14335	5.07671e-07	7.04675e-06	5.77638
PSMC6	0.291554	10.3667	5.14032	5.15204e-07	7.14341e-06	5.76232
LUC7L3	0.388027	10.077	5.13913	5.18189e-07	7.17686e-06	5.75681
MPHOSPH9	0.306574	7.86598	5.13805	5.20933e-07	7.20691e-06	5.75177
CORO1A	-0.546805	11.291	-5.13692	5.23799e-07	7.23858e-06	5.74653
CENPM	-0.321091	8.49861	-5.13631	5.25363e-07	7.25221e-06	5.74369
IKBKG	-0.132661	9.28796	-5.13299	5.33901e-07	7.36196e-06	5.72831
CCDC88C	-0.40387	7.55139	-5.12862	5.45333e-07	7.51135e-06	5.70809
CDC25B	-0.295973	9.68146	-5.12736	5.48695e-07	7.54563e-06	5.70223
EMC9	-0.221531	8.19175	-5.12723	5.49024e-07	7.54563e-06	5.70165
E2F1	-0.165624	7.97255	-5.12565	5.53251e-07	7.5954e-06	5.69434
KIAA0907	0.375557	8.76364	5.12326	5.59722e-07	7.67584e-06	5.68324
AKR1A1	0.31927	10.9884	5.12265	5.61381e-07	7.69018e-06	5.68042
ZMYM5	0.252572	6.50073	5.12194	5.63314e-07	7.70824e-06	5.67714
IRF8	-0.908485	10.2165	-5.1198	5.6919e-07	7.77898e-06	5.66724
UGCG	-0.649317	7.62496	-5.11961	5.69723e-07	7.77898e-06	5.66634
GNS	-0.479935	9.28682	-5.11767	5.75094e-07	7.84378e-06	5.65739
CDKN2C	-0.456954	8.60957	-5.11041	5.95674e-07	8.11565e-06	5.62385
ABCB1	0.59321	5.78768	5.11005	5.96721e-07	8.12109e-06	5.62218
MON1B	-0.22084	8.25089	-5.10784	6.03133e-07	8.19241e-06	5.61198
IFT46	0.253006	7.31289	5.10779	6.03267e-07	8.19241e-06	5.61177
BEST1	-0.235141	6.95468	-5.10724	6.04891e-07	8.20559e-06	5.6092
CAPN2	-0.327618	8.95484	-5.10621	6.07914e-07	8.23343e-06	5.60445
S100A10	-0.827292	12.1847	-5.10609	6.08255e-07	8.23343e-06	5.60391
KCNK12	-0.202449	5.60914	-5.10564	6.09574e-07	8.24239e-06	5.60185
MKI67	-0.451852	8.29421	-5.10522	6.10827e-07	8.25044e-06	5.59989
ZMYM4	0.296211	8.8129	5.10366	6.15466e-07	8.29844e-06	5.59267
HSD17B12	0.316209	11.3259	5.10358	6.15704e-07	8.29844e-06	5.5923
REXO4	0.222025	8.61007	5.1003	6.25536e-07	8.42192e-06	5.57719
GLMN	0.271421	7.28725	5.09894	6.29673e-07	8.46853e-06	5.5709
EPS8L2	0.203462	7.48989	5.08934	6.59539e-07	8.8607e-06	5.52671
DIRAS3	0.548721	5.90711	5.08856	6.62022e-07	8.88455e-06	5.52312
DHX40	0.320911	9.30957	5.08311	6.79667e-07	9.11161e-06	5.49804
IL13RA1	-0.648887	7.83981	-5.08259	6.81356e-07	9.1245e-06	5.49567
GSPT2	0.593556	7.98725	5.0794	6.91935e-07	9.25629e-06	5.48098
DHRS7B	-0.359733	7.36893	-5.07879	6.93956e-07	9.27344e-06	5.4782
KTN1	0.269686	10.4469	5.07578	7.04089e-07	9.39884e-06	5.46437
ENOSF1	0.275275	8.52107	5.07325	7.12736e-07	9.50415e-06	5.45274
GSK3A	-0.112955	9.25648	-5.072	7.17009e-07	9.55099e-06	5.44704
ZNF74	0.209207	6.70218	5.06975	7.24831e-07	9.64495e-06	5.43669
PEX11A	0.154823	6.3638	5.06928	7.26483e-07	9.65668e-06	5.43452
SPTBN1	0.207707	7.45409	5.06775	7.31846e-07	9.71768e-06	5.42751
PRR7	0.28252	6.71932	5.06712	7.34066e-07	9.73685e-06	5.42462
ZNF302	0.470479	6.35868	5.06668	7.3562e-07	9.74715e-06	5.4226
URB1	0.128566	6.57769	5.06641	7.36557e-07	9.74928e-06	5.42139
ASGR2	-0.445691	7.93654	-5.06415	7.44631e-07	9.84577e-06	5.41099
KIF3A	0.163336	5.24975	5.06327	7.47767e-07	9.87126e-06	5.40699
PECR	-0.243352	6.40104	-5.06317	7.48133e-07	9.87126e-06	5.40652
BASP1	-1.02403	10.4595	-5.06205	7.52183e-07	9.91428e-06	5.40137
NOL11	0.308548	10.4676	5.05787	7.67424e-07	1.01045e-05	5.38225
RASSF2	-0.397111	10.7563	-5.05715	7.70091e-07	1.0129e-05	5.37894
PIGG	0.336358	9.27086	5.05649	7.72544e-07	1.01507e-05	5.37591
SLC35B1	-0.231758	10.0749	-5.05524	7.77198e-07	1.02011e-05	5.37019
DEFA4	-1.27897	11.3258	-5.0549	7.7844e-07	1.02068e-05	5.36866
CACNB1	-0.118223	6.68375	-5.05426	7.80834e-07	1.02275e-05	5.36574
KRR1	0.32199	8.19412	5.05218	7.88683e-07	1.03195e-05	5.3562
EZR	-0.368688	8.35301	-5.05158	7.90977e-07	1.03261e-05	5.35343
NMUR1	-0.136444	5.53389	-5.05123	7.92303e-07	1.03261e-05	5.35184
SLC1A3	-0.357724	7.38507	-5.05122	7.92337e-07	1.03261e-05	5.3518
PITPNC1	-0.370589	8.89639	-5.05118	7.92482e-07	1.03261e-05	5.35162
HIST2H2BE	0.693501	10.5437	5.05023	7.96096e-07	1.03625e-05	5.34728
RSL24D1	0.238014	11.5168	5.04778	8.05503e-07	1.0474e-05	5.33609
RPS17	0.078765	14.4082	5.04755	8.06389e-07	1.04747e-05	5.33504
MRPL57	0.221597	10.3973	5.04501	8.16263e-07	1.0592e-05	5.32344
COLGALT1	-0.294765	9.89139	-5.04415	8.19638e-07	1.06248e-05	5.31951
RAD23A	-0.330247	10.2872	-5.04188	8.28638e-07	1.07304e-05	5.3091
TM7SF3	0.504152	7.26546	5.04106	8.31861e-07	1.0761e-05	5.3054
HS2ST1	0.321395	7.20273	5.03971	8.37293e-07	1.08201e-05	5.29919
ZNF268	0.340934	6.39268	5.0391	8.39741e-07	1.08406e-05	5.29641
KCNK5	0.430981	7.33568	5.03773	8.45274e-07	1.08982e-05	5.29015
PDCD6	0.140597	8.14157	5.03756	8.45937e-07	1.08982e-05	5.2894
C19orf10	-0.301817	10.0355	-5.03661	8.49786e-07	1.09365e-05	5.28508
PUM1	0.212684	10.7021	5.03443	8.58718e-07	1.10402e-05	5.27511
RNASE6	-1.05121	9.17043	-5.03394	8.60736e-07	1.10548e-05	5.27287
FCGR2B	-0.658469	6.97739	-5.03141	8.71212e-07	1.11779e-05	5.26135
LRPPRC	0.280043	10.3496	5.03064	8.74413e-07	1.12003e-05	5.25785
LSM7	0.355086	10.7666	5.03056	8.74745e-07	1.12003e-05	5.25749
NSMAF	0.330157	9.73979	5.02947	8.79336e-07	1.12476e-05	5.2525
TKT	-0.375216	12.4028	-5.02872	8.82514e-07	1.12768e-05	5.24906
SH3YL1	0.439278	9.08171	5.02743	8.87936e-07	1.13345e-05	5.24323
DEFB1	-1.10598	7.64307	-5.02422	9.01682e-07	1.14983e-05	5.22859
MYO5C	0.665699	8.64393	5.02388	9.03139e-07	1.15052e-05	5.22705
VASP	-0.328171	9.10668	-5.02297	9.0707e-07	1.15335e-05	5.22291
EPS15	0.349231	9.53979	5.02294	9.072e-07	1.15335e-05	5.22277
TOM1L1	0.573509	5.51304	5.02223	9.10317e-07	1.15614e-05	5.2195
RPS19	0.117108	14.3076	5.0215	9.13487e-07	1.15899e-05	5.21619
HLA-A	-0.173548	13.7664	-5.01945	9.22475e-07	1.16921e-05	5.20686
HEXB	-0.505801	10.7735	-5.01865	9.25982e-07	1.17247e-05	5.20325
ACTR1B	0.214286	9.88357	5.01354	9.48833e-07	1.2002e-05	5.18002
ETAA1	0.21314	5.89779	5.01303	9.51148e-07	1.20191e-05	5.1777
PGLYRP1	-0.844513	8.51832	-5.01256	9.53304e-07	1.20343e-05	5.17554
PJA1	0.316232	8.80343	5.01228	9.54566e-07	1.20381e-05	5.17428
NAGA	-0.442735	8.66155	-5.01147	9.58249e-07	1.20724e-05	5.17061
PPWD1	0.297088	8.87332	5.01075	9.61561e-07	1.2102e-05	5.16732
CCNG1	0.345408	11.9223	5.01047	9.62832e-07	1.21058e-05	5.16606
FAM160B2	0.203556	8.52646	5.00999	9.65063e-07	1.21169e-05	5.16386
NACAP1	0.102096	10.8392	5.00986	9.65641e-07	1.21169e-05	5.16329
PIK3CD	-0.209863	8.90212	-5.00776	9.7539e-07	1.2227e-05	5.15372
PKM	-0.32075	9.52787	-5.0073	9.77525e-07	1.22415e-05	5.15163
LPPR2	-0.198885	7.75729	-5.00702	9.78797e-07	1.22452e-05	5.1504
PIK3R5	-0.214168	7.91054	-5.00545	9.86156e-07	1.2325e-05	5.14326
TDRD7	-0.481593	8.54161	-5.00419	9.92112e-07	1.23871e-05	5.13752
GRAMD4	0.364812	9.28818	5.00259	9.99683e-07	1.24671e-05	5.13028
LRRC1	0.130385	5.67204	5.00242	1.00051e-06	1.24671e-05	5.12949
TIPRL	0.298752	7.54846	5.00209	1.0021e-06	1.24719e-05	5.12798
HIBCH	0.506613	7.35009	5.00192	1.00288e-06	1.24719e-05	5.12724
NBEA	0.39394	5.27343	5.00125	1.00608e-06	1.24993e-05	5.1242
DIAPH1	-0.204932	9.70018	-4.99851	1.0193e-06	1.2651e-05	5.11177
CAAP1	0.317245	9.18104	4.99672	1.028e-06	1.27464e-05	5.10367
DBP	-0.12644	6.84698	-4.9953	1.035e-06	1.28205e-05	5.09721
FAM149B1	0.139974	6.19888	4.99459	1.0385e-06	1.28234e-05	5.09399
PRKACA	-0.138014	7.13961	-4.9945	1.03893e-06	1.28234e-05	5.0936
AGBL2	0.177457	5.45629	4.99425	1.04018e-06	1.28234e-05	5.09245
RAB5C	-0.261032	9.03702	-4.99407	1.04107e-06	1.28234e-05	5.09163
NDST1	-0.133834	7.3497	-4.99403	1.04128e-06	1.28234e-05	5.09145
MXD3	-0.168744	8.9505	-4.99401	1.04136e-06	1.28234e-05	5.09137
OGFR	-0.144505	7.89125	-4.99337	1.04455e-06	1.285e-05	5.08846
NRBP1	-0.309333	8.68239	-4.98814	1.07082e-06	1.31603e-05	5.0648
USP9Y	0.371633	5.03436	4.98714	1.07592e-06	1.32101e-05	5.06027
LAMB3	-0.197959	5.78214	-4.9854	1.08486e-06	1.33067e-05	5.05239
PXMP4	-0.179451	8.69807	-4.98452	1.08941e-06	1.33495e-05	5.04841
IGF2R	-0.618312	7.54675	-4.98207	1.10217e-06	1.34927e-05	5.03731
ZNF574	0.229176	8.85389	4.97811	1.12308e-06	1.37353e-05	5.01942
OTUD4	0.181332	8.30649	4.97652	1.13158e-06	1.38257e-05	5.01224
GAPDH	-0.188943	13.9386	-4.97576	1.13569e-06	1.38624e-05	5.00879
LRRC47	0.259804	10.2637	4.97494	1.14009e-06	1.39026e-05	5.0051
PTPRCAP	0.406593	8.49286	4.97289	1.15123e-06	1.40247e-05	4.99584
LUZP1	0.483952	9.52155	4.97269	1.15233e-06	1.40247e-05	4.99493
XPO1	0.310495	11.6575	4.97243	1.15374e-06	1.40283e-05	4.99376
ITM2A	0.947547	10.4563	4.97166	1.15794e-06	1.40657e-05	4.99031
IPO5	0.270518	9.141	4.97007	1.1667e-06	1.41583e-05	4.98313
METTL1	0.227551	8.46607	4.96814	1.17741e-06	1.42745e-05	4.97443
ZNF711	0.552316	5.09018	4.96636	1.1874e-06	1.43817e-05	4.96639
ANXA2	-0.697352	12.1165	-4.96521	1.19391e-06	1.44444e-05	4.96118
FZD7	0.314502	5.8117	4.96503	1.19488e-06	1.44444e-05	4.96041
RCN3	-0.105181	7.13429	-4.96449	1.19798e-06	1.44647e-05	4.95794
TIE1	0.653783	6.80086	4.96426	1.19924e-06	1.44647e-05	4.95693
SMARCE1	0.223289	10.4571	4.96413	1.20001e-06	1.44647e-05	4.95632
CORO2A	-0.334929	7.83464	-4.9638	1.2019e-06	1.44648e-05	4.95483
PHKA1	0.215989	6.38104	4.96372	1.20233e-06	1.44648e-05	4.95449
FRAT1	-0.402002	9.16304	-4.96308	1.20599e-06	1.4495e-05	4.95159
TNFSF4	0.470385	7.49568	4.95922	1.22819e-06	1.47477e-05	4.93422
IKZF1	-0.139604	7.50863	-4.95744	1.2386e-06	1.48584e-05	4.92619
MYD88	-0.304246	11.4872	-4.95703	1.24102e-06	1.4871e-05	4.92433
MPRIP	0.201201	9.62885	4.95684	1.24212e-06	1.4871e-05	4.92348
RNF144A	0.393179	9.02882	4.95666	1.2432e-06	1.4871e-05	4.92266
PRR14	0.196947	10.6449	4.95628	1.24544e-06	1.48836e-05	4.92094
TLK1	0.188318	7.83042	4.95588	1.24779e-06	1.48975e-05	4.91915
IKBKAP	0.191986	7.15261	4.9545	1.25591e-06	1.49802e-05	4.91297
CSDE1	0.158356	11.6077	4.95352	1.26175e-06	1.50356e-05	4.90856
TRIM32	0.371915	6.31264	4.95122	1.27558e-06	1.51859e-05	4.89818
MPI	0.306381	8.33004	4.94785	1.29603e-06	1.54148e-05	4.88304
NCK1	0.326134	8.85362	4.94736	1.29901e-06	1.54356e-05	4.88085
LY9	-0.315071	6.87857	-4.94692	1.30176e-06	1.54536e-05	4.87884
RNF126P1	-0.144702	6.89518	-4.94603	1.30718e-06	1.55034e-05	4.87488
GNG5	-0.148972	12.5256	-4.94513	1.31276e-06	1.55548e-05	4.87083
TMEM185B	0.414906	7.96725	4.94364	1.32205e-06	1.56501e-05	4.86412
ANGPT2	0.178736	5.16561	4.94309	1.3255e-06	1.56761e-05	4.86163
IMPA1	0.375534	11.0518	4.93804	1.35747e-06	1.60391e-05	4.83895
ALDH18A1	0.342496	9.34564	4.93761	1.36017e-06	1.60507e-05	4.83705
NDRG1	-0.320934	10.6143	-4.93748	1.36101e-06	1.60507e-05	4.83647
ZNF415	0.298226	5.37564	4.93723	1.36263e-06	1.60548e-05	4.83533
VEGFA	-0.381381	8.11032	-4.93291	1.39069e-06	1.637e-05	4.81594
BSG	-0.489584	10.0107	-4.93108	1.4027e-06	1.64958e-05	4.80775
TBL1X	-0.266655	7.29598	-4.93063	1.4057e-06	1.65157e-05	4.80572
AGO4	-0.253038	7.51182	-4.93039	1.40726e-06	1.65185e-05	4.80466
TTC28	0.381209	7.7265	4.92574	1.43844e-06	1.68539e-05	4.78381
UTP11L	0.24259	9.73936	4.92572	1.43852e-06	1.68539e-05	4.78375
GLG1	-0.238616	9.57473	-4.9233	1.45506e-06	1.70242e-05	4.77288
OARD1	0.292747	9.03757	4.92319	1.45576e-06	1.70242e-05	4.77241
CLNS1A	0.338516	11.0693	4.92169	1.4661e-06	1.71291e-05	4.76568
MBOAT7	0.187571	9.36573	4.92117	1.46969e-06	1.71551e-05	4.76335
PPARD	-0.133741	6.30367	-4.91992	1.47833e-06	1.72399e-05	4.75777
KIF26B	-0.190047	5.88629	-4.91944	1.4817e-06	1.72631e-05	4.75561
MLH3	0.141125	6.72007	4.91739	1.49603e-06	1.74139e-05	4.74645
ZNF500	0.107831	6.98215	4.91601	1.50579e-06	1.7503e-05	4.74026
MTMR2	0.247664	7.90511	4.91591	1.50647e-06	1.7503e-05	4.73983
CD63	-0.274168	12.4767	-4.9142	1.51859e-06	1.76274e-05	4.73221
ZNF395	0.509074	9.76614	4.91388	1.52087e-06	1.76376e-05	4.73078
PRKCA	-0.239619	6.85259	-4.91342	1.52423e-06	1.76602e-05	4.72868
SOCS2	0.957578	8.40584	4.91256	1.53034e-06	1.77147e-05	4.72487
FBXW4P1	0.358132	7.31936	4.90893	1.55664e-06	1.79752e-05	4.70866
RPL32	0.0772449	14.6227	4.90886	1.55717e-06	1.79752e-05	4.70833
EIF2AK2	0.273693	9.3248	4.90882	1.5575e-06	1.79752e-05	4.70813
SCAP	0.282653	9.88321	4.90853	1.55959e-06	1.79752e-05	4.70686
E2F4	-0.138049	9.14759	-4.90847	1.56001e-06	1.79752e-05	4.7066
CFL1	-0.0975118	14.0939	-4.90784	1.56464e-06	1.80121e-05	4.70378
ATXN2	0.311272	8.459	4.90753	1.56692e-06	1.80217e-05	4.7024
N4BP2L2	0.237476	8.67827	4.90664	1.57348e-06	1.80806e-05	4.69842
PMS1	0.512323	9.19464	4.90604	1.57795e-06	1.81154e-05	4.69572
ANGEL2	0.197381	7.50146	4.90536	1.58295e-06	1.81562e-05	4.69271
MFF	0.318493	9.73757	4.90459	1.58872e-06	1.82057e-05	4.68925
ORM1	-0.937543	7.20175	-4.90416	1.59191e-06	1.82256e-05	4.68734
ERP44	-0.12881	8.26158	-4.90077	1.61743e-06	1.8501e-05	4.67221
ARPP19	0.283653	9.24076	4.89935	1.62824e-06	1.86076e-05	4.66587
ORAI3	0.347433	10.299	4.89682	1.64766e-06	1.88124e-05	4.6546
SEMA4A	-0.393854	10.1197	-4.89632	1.65147e-06	1.88387e-05	4.6524
RNASEH2B	0.240522	8.16652	4.89379	1.67116e-06	1.9046e-05	4.64112
SOX12	0.283367	6.43561	4.89218	1.68381e-06	1.91728e-05	4.63395
C19orf66	0.220985	9.27784	4.89135	1.69037e-06	1.92301e-05	4.63025
CDC20	-0.60697	8.81086	-4.89081	1.69464e-06	1.92612e-05	4.62785
MR1	-0.118173	6.8462	-4.89058	1.69652e-06	1.9265e-05	4.6268
MTF1	-0.252857	8.74721	-4.88883	1.71046e-06	1.94059e-05	4.61901
NUFIP1	0.202433	7.66631	4.88696	1.72547e-06	1.95584e-05	4.6107
ZNF506	0.16011	6.64379	4.88394	1.75003e-06	1.98189e-05	4.59726
MEN1	0.321837	9.36264	4.88159	1.76932e-06	2.00193e-05	4.58683
CAPN3	-0.521243	7.13449	-4.88138	1.77108e-06	2.00212e-05	4.58589
SLC38A1	0.804144	10.0313	4.88102	1.77402e-06	2.00353e-05	4.58431
LRPAP1	-0.337904	10.4181	-4.88084	1.77552e-06	2.00353e-05	4.5835
AKR1C3	0.853579	9.72364	4.87966	1.78533e-06	2.01279e-05	4.57826
PRPF19	0.255016	10.3547	4.87655	1.81145e-06	2.0404e-05	4.56445
MICU1	-0.254027	9.37675	-4.87391	1.83398e-06	2.06392e-05	4.55269
GNPDA1	-0.463281	8.0895	-4.87213	1.84923e-06	2.07922e-05	4.54482
GPSM3	-0.270114	9.9492	-4.87173	1.85268e-06	2.08123e-05	4.54305
LONRF3	-0.211915	7.37764	-4.86763	1.88845e-06	2.11953e-05	4.52486
F2RL1	0.437155	6.6732	4.86729	1.89148e-06	2.12103e-05	4.52333
TESPA1	0.213925	6.70136	4.86546	1.90771e-06	2.13732e-05	4.51521
MAPK1	-0.261354	8.9707	-4.86361	1.92419e-06	2.15385e-05	4.50703
PEX16	-0.106871	8.24402	-4.86331	1.92693e-06	2.15501e-05	4.50568
PLCG1	-0.16529	8.18229	-4.86196	1.93905e-06	2.16662e-05	4.49972
SACS	0.553878	7.55814	4.86058	1.95152e-06	2.17861e-05	4.49362
NSUN6	0.201272	5.96764	4.85944	1.96197e-06	2.18834e-05	4.48854
ZBTB7A	-0.101364	6.36379	-4.85529	2.00027e-06	2.22749e-05	4.47016
DPF2	0.263344	9.45679	4.85525	2.00062e-06	2.22749e-05	4.46999
ARHGAP1	-0.100586	8.66276	-4.85417	2.01068e-06	2.2367e-05	4.46523
MEIS1	0.942057	8.0845	4.85356	2.01637e-06	2.24105e-05	4.46254
SAP30L	-0.279144	7.91318	-4.85244	2.02692e-06	2.24975e-05	4.45758
FAM214B	-0.245612	8.68618	-4.85235	2.02779e-06	2.24975e-05	4.45717
COL4A5	1.02243	7.04807	4.8502	2.04819e-06	2.27038e-05	4.44765
RPP40	0.411915	9.01736	4.84998	2.05023e-06	2.27064e-05	4.44671
GPR1	0.0910361	4.4145	4.84608	2.08775e-06	2.31015e-05	4.42947
PHKB	0.360973	8.64414	4.8457	2.09143e-06	2.31218e-05	4.42779
CYBA	-0.540518	10.3331	-4.84263	2.12146e-06	2.34252e-05	4.41424
UBE4B	0.208261	7.90116	4.84252	2.12261e-06	2.34252e-05	4.41373
ANXA2P2	-0.551797	9.19275	-4.83988	2.14875e-06	2.36929e-05	4.40209
GABBR1	-0.366217	7.99029	-4.83654	2.18231e-06	2.40418e-05	4.38736
SDC2	-0.36803	6.28289	-4.83202	2.22853e-06	2.45295e-05	4.36744
MICALL1	0.229109	8.94623	4.83141	2.23489e-06	2.45779e-05	4.36473
CCNB2	-0.501633	9.67657	-4.82652	2.28616e-06	2.51197e-05	4.34317
CYP2C8	0.097033	4.99979	4.82539	2.2981e-06	2.52289e-05	4.33822
GPX3	-0.311998	7.26877	-4.82488	2.30356e-06	2.52667e-05	4.33597
EPM2AIP1	0.258815	9.47289	4.82151	2.33981e-06	2.56418e-05	4.32113
PIAS2	0.118987	6.16677	4.8176	2.38246e-06	2.60865e-05	4.30396
TTLL1	0.320612	7.76721	4.81694	2.3898e-06	2.61441e-05	4.30104
ST3GAL5	-0.319223	8.45596	-4.81415	2.42081e-06	2.64602e-05	4.28879
ARID3A	-0.197834	6.699	-4.81378	2.42492e-06	2.64821e-05	4.28718
PCTP	-0.393077	9.37121	-4.81201	2.44483e-06	2.66763e-05	4.27941
BRIX1	0.195612	6.91918	4.81167	2.44876e-06	2.66959e-05	4.27788
RXRA	-0.406692	8.72205	-4.81146	2.45114e-06	2.66987e-05	4.27696
ANXA5	-0.963218	9.91436	-4.81033	2.46391e-06	2.68145e-05	4.27202
HFE	-0.087676	6.94238	-4.80951	2.47333e-06	2.68684e-05	4.2684
EDRF1	0.212773	7.40993	4.80936	2.47495e-06	2.68684e-05	4.26777
EIF3L	0.159168	13.2674	4.80933	2.47529e-06	2.68684e-05	4.26764
CELF1	0.203587	9.248	4.80673	2.50526e-06	2.71702e-05	4.25621
SMPDL3A	-0.714466	6.52104	-4.80634	2.50977e-06	2.71956e-05	4.2545
AGL	0.466013	8.46893	4.80475	2.52829e-06	2.73728e-05	4.24751
UTP14A	0.178163	6.61379	4.80436	2.53279e-06	2.73978e-05	4.24582
FKBP3	0.344529	10.2907	4.80382	2.53912e-06	2.74427e-05	4.24345
INPP5E	0.208705	8.89046	4.80354	2.54244e-06	2.74548e-05	4.24221
LETMD1	0.2281	10.1786	4.802	2.56053e-06	2.76264e-05	4.23548
RPL3	0.160495	14.3242	4.80034	2.58028e-06	2.78156e-05	4.22818
SSPN	0.149863	5.57402	4.79713	2.61876e-06	2.82061e-05	4.21411
REST	0.205848	8.72268	4.7924	2.67644e-06	2.88027e-05	4.19342
LANCL1	0.185181	9.12157	4.79197	2.68171e-06	2.88347e-05	4.19155
ZNF136	0.331743	8.48529	4.79109	2.69268e-06	2.89279e-05	4.18767
UFM1	0.261099	10.5674	4.79086	2.69554e-06	2.89338e-05	4.18666
PRDX1	0.436138	11.366	4.78903	2.71829e-06	2.91093e-05	4.17868
GSR	-0.292418	8.32579	-4.78885	2.72061e-06	2.91093e-05	4.17787
APEX1	0.241695	12.3901	4.78884	2.72064e-06	2.91093e-05	4.17786
RBM26	0.0986944	6.43235	4.7888	2.72117e-06	2.91093e-05	4.17767
RNASE2	-0.699529	12.965	-4.78741	2.73868e-06	2.92717e-05	4.17158
OBFC1	0.364592	9.52975	4.78715	2.7419e-06	2.92812e-05	4.17046
KCTD12	-0.925389	8.13941	-4.78528	2.76559e-06	2.9509e-05	4.16229
CASD1	0.368524	6.88607	4.78386	2.78373e-06	2.96773e-05	4.15608
YES1	0.394278	6.13239	4.78353	2.78795e-06	2.96971e-05	4.15464
BBS10	0.258728	4.92693	4.78299	2.79488e-06	2.97457e-05	4.15228
FFAR2	-0.31905	6.34218	-4.78192	2.80873e-06	2.98612e-05	4.14759
LOX	0.284398	5.75368	4.78178	2.81049e-06	2.98612e-05	4.147
ZFP64	0.157806	7.43023	4.78097	2.82105e-06	2.9948e-05	4.14343
ARMCX5	0.342786	8.38454	4.78046	2.82759e-06	2.99921e-05	4.14123
SF3A3	0.232159	9.63889	4.7779	2.86117e-06	3.03226e-05	4.13002
TSPAN13	0.74843	9.90679	4.77716	2.87086e-06	3.03996e-05	4.12681
KLK1	-0.168909	7.68989	-4.77686	2.87483e-06	3.0416e-05	4.1255
EXO5	0.138093	5.22218	4.7763	2.88223e-06	3.04686e-05	4.12306
WDR6	0.293854	9.85675	4.77493	2.90048e-06	3.06357e-05	4.11706
FOXM1	-0.423375	8.76836	-4.7709	2.95463e-06	3.11814e-05	4.0995
TLE1	-0.270366	6.78407	-4.76964	2.9717e-06	3.13199e-05	4.09403
CHST2	-0.690479	8.75789	-4.7695	2.97366e-06	3.13199e-05	4.0934
TERF1	0.257473	8.53264	4.76939	2.97524e-06	3.13199e-05	4.0929
HTATSF1	0.187319	8.70202	4.76795	2.99486e-06	3.15e-05	4.08666
TOE1	0.207936	9.49739	4.76751	3.00092e-06	3.15373e-05	4.08474
MUM1	0.35759	7.35318	4.767	3.00803e-06	3.15844e-05	4.08249
ARNTL	-0.265534	7.18525	-4.76677	3.01117e-06	3.15844e-05	4.0815
CTSW	0.711491	10.1739	4.76664	3.01296e-06	3.15844e-05	4.08093
WT1-AS	0.20522	7.13018	4.76578	3.0249e-06	3.16831e-05	4.07718
DUSP10	0.46615	9.62384	4.76503	3.03529e-06	3.17655e-05	4.07392
RP11-769O8.3	0.144223	4.93064	4.76431	3.04527e-06	3.18434e-05	4.07081
PSMB3	-0.284545	10.9426	-4.76295	3.06435e-06	3.20162e-05	4.06488
SH3TC2	0.214168	6.07446	4.76217	3.07531e-06	3.21015e-05	4.06148
NAT10	0.267378	9.85529	4.76201	3.07763e-06	3.21015e-05	4.06077
YKT6	-0.248151	8.23048	-4.75864	3.12558e-06	3.25745e-05	4.04609
IL10RB	-0.455675	7.98782	-4.7574	3.14339e-06	3.2733e-05	4.0407
TASP1	0.324922	7.88768	4.75716	3.14683e-06	3.27416e-05	4.03966
CDC42EP3	-0.602501	8.56057	-4.75567	3.16839e-06	3.29386e-05	4.03318
ZNF814	0.0695173	5.03645	4.75409	3.19134e-06	3.31497e-05	4.02632
OAZ1	-0.208379	12.9262	-4.75174	3.22582e-06	3.34802e-05	4.01612
TGM3	-0.175377	7.16746	-4.75046	3.24475e-06	3.36488e-05	4.01057
VNN3	-0.443477	7.19346	-4.74968	3.2564e-06	3.37418e-05	4.00716
BBX	0.377696	8.0098	4.74864	3.27196e-06	3.3875e-05	4.00264
NFU1	0.273846	9.21486	4.74825	3.27771e-06	3.39066e-05	4.00097
B3GNT1	0.314843	8.02239	4.74761	3.28738e-06	3.39786e-05	3.99818
DCTPP1	0.251837	10.0239	4.74648	3.3045e-06	3.41274e-05	3.99324
RBM8A	0.27136	8.33272	4.74422	3.33871e-06	3.44525e-05	3.98347
SLC25A40	-0.197826	7.52318	-4.74381	3.34494e-06	3.4475e-05	3.9817
SIPA1L3	0.139027	7.33086	4.74372	3.3464e-06	3.4475e-05	3.98128
HJURP	-0.439859	8.17264	-4.74071	3.39273e-06	3.49237e-05	3.96823
PLCB2	0.156342	8.26629	4.73914	3.41722e-06	3.5147e-05	3.9614
PGAP2	0.206142	8.75509	4.73882	3.42216e-06	3.51689e-05	3.96003
C1orf27	0.248148	8.1185	4.73712	3.44885e-06	3.54142e-05	3.95266
MAP1A	0.157449	6.70344	4.73313	3.51227e-06	3.60021e-05	3.93537
CUTC	0.268203	9.41261	4.7331	3.51262e-06	3.60021e-05	3.93527
SLPI	-0.787763	9.79225	-4.73297	3.51471e-06	3.60021e-05	3.93471
DNAJB1	-0.457712	10.3174	-4.73265	3.51992e-06	3.6026e-05	3.9333
P2RY6	-0.12281	5.84279	-4.73221	3.52691e-06	3.60682e-05	3.93142
RAB27B	0.288391	5.48346	4.73019	3.5596e-06	3.63729e-05	3.92266
SMCO4	-0.662692	8.15004	-4.72967	3.56806e-06	3.64296e-05	3.92041
OGDH	-0.364725	8.34493	-4.72621	3.62481e-06	3.6979e-05	3.90543
ZNF682	0.0829592	4.66761	4.72577	3.63212e-06	3.70234e-05	3.90352
ZNF638	0.350612	9.81914	4.72531	3.63976e-06	3.70596e-05	3.90153
UNC119	-0.240934	9.16089	-4.7252	3.64157e-06	3.70596e-05	3.90105
PNMA1	0.445188	9.24461	4.72486	3.64713e-06	3.70861e-05	3.89961
WWP2	-0.114827	8.98168	-4.72277	3.68209e-06	3.73755e-05	3.89056
CEACAM21	-0.229996	6.94123	-4.72271	3.68307e-06	3.73755e-05	3.8903
BIRC2	0.224168	11.1958	4.72249	3.68673e-06	3.73755e-05	3.88936
CLTB	-0.161523	8.14264	-4.72245	3.68751e-06	3.73755e-05	3.88916
FUBP1	0.240599	8.47172	4.72073	3.71645e-06	3.76385e-05	3.88174
FKBP15	-0.230005	7.88481	-4.71756	3.77044e-06	3.81544e-05	3.86806
ATP8B2	0.129906	8.17107	4.71463	3.82105e-06	3.86354e-05	3.85541
C20orf27	-0.35821	9.06921	-4.71408	3.83058e-06	3.87005e-05	3.85304
CPT1A	0.204062	8.07134	4.71316	3.84668e-06	3.8832e-05	3.84906
FHIT	0.336068	7.77554	4.71057	3.89222e-06	3.92601e-05	3.83789
RBM7	0.321986	10.1763	4.71003	3.90182e-06	3.93253e-05	3.83556
C2CD3	0.181695	7.897	4.70964	3.90878e-06	3.93639e-05	3.83387
NAPA	-0.2877	8.87389	-4.70848	3.92941e-06	3.95399e-05	3.82887
MMP9	-0.94029	9.82354	-4.708	3.93793e-06	3.95653e-05	3.82682
CXCL3	0.951334	9.13714	4.70799	3.93825e-06	3.95653e-05	3.82674
CDIPT	0.18354	11.7525	4.70696	3.95668e-06	3.97187e-05	3.82231
UBE2L6	0.310071	10.2147	4.70652	3.96453e-06	3.97657e-05	3.82043
PIP4K2B	0.150506	8.23237	4.70618	3.97072e-06	3.9796e-05	3.81895
DNM3	0.297433	5.58932	4.70513	3.98963e-06	3.99536e-05	3.81444
TARS	0.265879	10.5079	4.70293	4.02975e-06	4.03232e-05	3.80495
INPP5K	-0.151562	8.45454	-4.70163	4.05352e-06	4.05288e-05	3.79937
IGK	-0.23971	7.03561	-4.69966	4.09002e-06	4.08611e-05	3.79087
SPOCK1	-0.29325	5.805	-4.69694	4.14085e-06	4.13172e-05	3.77915
PWP1	0.20438	9.60593	4.69686	4.14225e-06	4.13172e-05	3.77883
MAFB	-1.17701	10.0126	-4.69581	4.16216e-06	4.14827e-05	3.77428
ZNF184	0.512096	7.86775	4.69336	4.2086e-06	4.18891e-05	3.76376
LPP	0.150259	7.66873	4.6933	4.20961e-06	4.18891e-05	3.76353
MTR	0.364325	8.07696	4.69266	4.222e-06	4.19792e-05	3.76074
C22orf24	-0.117347	6.60393	-4.68819	4.30832e-06	4.28034e-05	3.74155
TRIM37	0.247849	9.59186	4.68663	4.33881e-06	4.30723e-05	3.73486
PAIP1	0.312449	9.63207	4.68596	4.35204e-06	4.31596e-05	3.73197
ZNF544	0.361743	8.09507	4.68584	4.35448e-06	4.31596e-05	3.73144
ERP29	-0.229349	11.7528	-4.68496	4.37187e-06	4.32977e-05	3.72766
ATP13A2	0.313736	7.44107	4.68329	4.40494e-06	4.35515e-05	3.72051
KIF20A	-0.459584	7.70904	-4.68317	4.40731e-06	4.35515e-05	3.72
GOLGB1	0.191185	8.57604	4.68314	4.40791e-06	4.35515e-05	3.71988
BMS1	0.21044	8.9325	4.68161	4.43866e-06	4.38208e-05	3.71328
SLC2A9	-0.334286	7.83014	-4.68016	4.46768e-06	4.40727e-05	3.7071
NDUFA2	-0.164097	8.46207	-4.67958	4.47957e-06	4.41552e-05	3.70458
RAPGEF1	-0.12073	7.08011	-4.67864	4.4985e-06	4.4307e-05	3.70058
ZNF160	0.278289	8.18779	4.67829	4.50565e-06	4.43427e-05	3.69908
SPI1	-0.341954	7.90696	-4.67371	4.6e-06	4.52357e-05	3.67943
TSEN34	0.239019	9.86954	4.67353	4.60375e-06	4.52372e-05	3.67865
RBM39	0.209976	12.2306	4.67311	4.61245e-06	4.52872e-05	3.67686
CDKN1C	0.461921	7.31924	4.67215	4.63259e-06	4.54494e-05	3.67273
POLG2	0.211185	7.80089	4.67153	4.64543e-06	4.55397e-05	3.67011
CNOT7	0.211852	11.0225	4.6705	4.66716e-06	4.5717e-05	3.66568
DDAH2	0.399158	9.85031	4.66941	4.69007e-06	4.59056e-05	3.66104
P4HA1	0.278524	9.381	4.6686	4.70726e-06	4.6038e-05	3.65757
HYAL2	-0.212135	7.54636	-4.6684	4.71159e-06	4.60444e-05	3.6567
PHIP	0.254549	10.3126	4.66689	4.74381e-06	4.63232e-05	3.65024
EMP3	-0.499655	10.901	-4.66362	4.81444e-06	4.69763e-05	3.63623
NPM3	0.280275	8.88854	4.65951	4.90446e-06	4.78175e-05	3.61866
CDC25C	-0.112964	6.34673	-4.65759	4.94699e-06	4.81947e-05	3.61048
RNF125	0.495314	8.05254	4.65651	4.97112e-06	4.83923e-05	3.60586
EIF4EBP2	-0.124392	9.12152	-4.65447	5.01713e-06	4.88023e-05	3.59713
ANKMY2	0.313697	10.3887	4.65217	5.06925e-06	4.92692e-05	3.58734
FOXC1	0.707535	8.40643	4.65201	5.07299e-06	4.92692e-05	3.58664
CEBPZ	0.249969	9.02579	4.65114	5.0929e-06	4.94244e-05	3.58292
RPS25	0.130801	13.0553	4.64929	5.13538e-06	4.97981e-05	3.57505
ADNP	0.329608	10.3237	4.64638	5.20298e-06	5.03766e-05	3.56265
MST4	0.319655	10.6496	4.64623	5.20663e-06	5.03766e-05	3.56199
FANCF	0.271122	6.76846	4.64621	5.20708e-06	5.03766e-05	3.56191
FXYD1	-0.137543	6.74461	-4.64473	5.24177e-06	5.06731e-05	3.55561
ITGAM	-0.782732	10.6943	-4.6435	5.27084e-06	5.08781e-05	3.55037
RCHY1	0.250351	8.46414	4.64349	5.27108e-06	5.08781e-05	3.55033
SDHB	-0.128858	7.61891	-4.64319	5.27818e-06	5.09074e-05	3.54905
ZBTB10	0.684458	7.97714	4.64147	5.31929e-06	5.12541e-05	3.5417
FKTN	0.232229	6.85436	4.64134	5.32229e-06	5.12541e-05	3.54117
LOC647070	0.142363	7.60818	4.64013	5.35142e-06	5.14951e-05	3.53599
SNAPC4	0.13604	8.3852	4.63845	5.3919e-06	5.18449e-05	3.52885
PNOC	-0.278469	7.04611	-4.63745	5.41623e-06	5.2039e-05	3.52458
ESD	0.19856	11.3057	4.63645	5.44053e-06	5.22324e-05	3.52034
RGP1	0.160408	7.81614	4.63451	5.4882e-06	5.26498e-05	3.51207
RAB38	0.477826	7.63982	4.63099	5.57541e-06	5.34456e-05	3.49714
MAPK8IP1	-0.135691	5.76004	-4.63055	5.5866e-06	5.3512e-05	3.49524
ETS2	0.482174	10.149	4.62964	5.60937e-06	5.36891e-05	3.49138
C11orf71	0.311845	7.15046	4.62936	5.61639e-06	5.37153e-05	3.4902
TSPAN14	-0.279835	9.18761	-4.62719	5.67131e-06	5.41992e-05	3.48098
TM6SF1	-0.594553	7.97279	-4.62699	5.67647e-06	5.42072e-05	3.48012
C1QTNF3	0.165408	7.18646	4.62455	5.73883e-06	5.47611e-05	3.46976
SAV1	0.344396	7.609	4.62341	5.76816e-06	5.49991e-05	3.46493
SIRT5	0.163458	7.66488	4.62321	5.77335e-06	5.50068e-05	3.46408
MUTYH	0.169246	9.05979	4.62172	5.81201e-06	5.53331e-05	3.45776
KCNQ1	-0.249537	8.06546	-4.62076	5.83719e-06	5.55307e-05	3.45366
LYRM4	0.298878	9.57675	4.61967	5.86576e-06	5.57602e-05	3.44904
PAGR1	-0.174608	8.53839	-4.61872	5.89064e-06	5.59143e-05	3.44503
WDR1	-0.170084	9.35754	-4.61871	5.89087e-06	5.59143e-05	3.44499
MPO	-1.01064	12.3581	-4.61847	5.8972e-06	5.5932e-05	3.44397
SMYD3	0.531013	9.75454	4.61789	5.91254e-06	5.60351e-05	3.44151
ADSL	0.218615	10.8456	4.61387	6.01978e-06	5.70085e-05	3.42448
TTF1	0.214753	8.14755	4.61249	6.05704e-06	5.73181e-05	3.41864
LIMA1	0.331217	8.57961	4.61217	6.06574e-06	5.73321e-05	3.41728
PRKRIR	0.260432	10.7465	4.61191	6.07275e-06	5.73321e-05	3.41618
C5orf28	0.294286	6.29586	4.61185	6.07441e-06	5.73321e-05	3.41592
CTSZ	-0.252198	7.56	-4.61156	6.08243e-06	5.73321e-05	3.41467
IMPDH1	-0.240228	9.35054	-4.61155	6.08267e-06	5.73321e-05	3.41464
MGAM	-0.949403	8.07864	-4.61143	6.08594e-06	5.73321e-05	3.41413
ANKFY1	-0.205636	7.16193	-4.6109	6.10027e-06	5.7424e-05	3.4119
CCR7	-0.466554	7.44275	-4.6103	6.11672e-06	5.74957e-05	3.40935
ADAM9	-0.61117	8.92604	-4.61029	6.11705e-06	5.74957e-05	3.4093
C2orf47	0.214929	9.70193	4.60962	6.13549e-06	5.76259e-05	3.40645
COMMD4	-0.16342	7.93092	-4.60922	6.1463e-06	5.76842e-05	3.40478
PTPN4	0.288878	8.26182	4.60722	6.20141e-06	5.81579e-05	3.39632
TMEM176B	-0.859874	7.29514	-4.60634	6.22583e-06	5.8337e-05	3.3926
PLS1	0.522449	7.22714	4.6062	6.2298e-06	5.8337e-05	3.392
BAHCC1	0.534945	9.09943	4.60093	6.37817e-06	5.96818e-05	3.3697
EGF	0.181272	5.19993	4.59906	6.43153e-06	6.01363e-05	3.36181
GCHFR	-0.295008	7.24543	-4.59507	6.547e-06	6.11703e-05	3.34496
CDC42EP1	-0.168179	7.43921	-4.5942	6.57249e-06	6.13628e-05	3.34128
MTRF1L	0.117747	6.31525	4.59367	6.58813e-06	6.1427e-05	3.33903
DLG1	0.154984	7.16604	4.59363	6.58915e-06	6.1427e-05	3.33888
METTL5	0.166048	8.14095	4.5933	6.59893e-06	6.14724e-05	3.33748
BCAN	-0.0868394	7.20083	-4.59242	6.625e-06	6.16696e-05	3.33374
FAS	-0.409331	8.18969	-4.59128	6.65852e-06	6.19356e-05	3.32897
DFNA5	-0.379835	6.35832	-4.58928	6.7183e-06	6.24453e-05	3.3205
DCLRE1B	-0.186892	7.60393	-4.58776	6.76392e-06	6.28229e-05	3.31409
UGGT1	-0.244356	7.72975	-4.58543	6.83431e-06	6.34297e-05	3.30429
XBP1	0.272276	11.7377	4.58411	6.87477e-06	6.3758e-05	3.2987
PEBP1	0.266881	11.0773	4.58344	6.89507e-06	6.38991e-05	3.29591
MAPK14	-0.252396	8.62913	-4.58309	6.9059e-06	6.39522e-05	3.29442
AC074212.6	-0.13186	6.72346	-4.58179	6.94597e-06	6.42758e-05	3.28895
MYBPH	-0.143391	6.673	-4.58005	7.00013e-06	6.47293e-05	3.28159
ZMAT5	-0.18084	7.78418	-4.57753	7.07883e-06	6.54088e-05	3.27101
KLHL35	-0.108893	6.83032	-4.57682	7.10125e-06	6.55677e-05	3.26801
MED12	0.189158	8.46192	4.57368	7.20116e-06	6.64413e-05	3.25479
AATK	-0.154592	8.62375	-4.57303	7.22193e-06	6.65839e-05	3.25206
CDX4	-0.110973	6.53336	-4.56993	7.32202e-06	6.74572e-05	3.23903
C16orf80	0.325965	10.5834	4.56805	7.38346e-06	6.79733e-05	3.23112
GNL2	0.235212	8.57436	4.56751	7.40092e-06	6.80841e-05	3.22888
DIMT1	0.184714	8.49205	4.56729	7.40831e-06	6.80946e-05	3.22794
MAST3	-0.349168	8.28686	-4.56715	7.41291e-06	6.80946e-05	3.22735
ZNF350	0.371162	7.42079	4.56651	7.43403e-06	6.8202e-05	3.22466
SLC17A9	0.24708	10.0645	4.56646	7.43547e-06	6.8202e-05	3.22448
HMG20A	0.29168	7.85429	4.56533	7.47292e-06	6.84954e-05	3.21972
SIRT6	-0.115887	8.71471	-4.56361	7.53026e-06	6.89706e-05	3.21249
STAG1	0.24573	8.50043	4.56169	7.59458e-06	6.9509e-05	3.20443
NXT1	0.261068	10.2671	4.5609	7.62113e-06	6.97011e-05	3.20113
C11orf49	0.295031	8.41854	4.55996	7.65289e-06	6.99123e-05	3.1972
BCR	0.38958	8.98295	4.55989	7.65537e-06	6.99123e-05	3.19689
OGFOD1	0.286091	7.96129	4.55958	7.66589e-06	6.99575e-05	3.19559
DUS2	-0.107563	8.17216	-4.55858	7.69998e-06	7.02175e-05	3.19139
CASP4	0.224604	7.64023	4.55607	7.78616e-06	7.09519e-05	3.18086
ANKRD27	0.442174	9.17718	4.55458	7.83764e-06	7.13692e-05	3.17462
ACTR3B	0.253791	6.31646	4.55371	7.86778e-06	7.15917e-05	3.17099
OCLN	0.200589	5.39696	4.55307	7.89019e-06	7.17435e-05	3.1683
ST6GALNAC2	-0.213642	7.63979	-4.55227	7.91807e-06	7.1945e-05	3.16496
CRYZL1	0.29062	7.91375	4.55134	7.95071e-06	7.21893e-05	3.16106
EEF2	0.134588	13.5243	4.55041	7.98372e-06	7.24365e-05	3.15714
LGALS2	-0.872802	7.30089	-4.54964	8.01094e-06	7.2631e-05	3.15392
USP3	-0.405447	10.8422	-4.548	8.06921e-06	7.31065e-05	3.14706
PPM1G	-0.240235	8.82779	-4.54655	8.12097e-06	7.35223e-05	3.14101
TEX13B	-0.110455	6.96486	-4.54634	8.12875e-06	7.35397e-05	3.14011
LEPROTL1	0.341766	9.86882	4.54451	8.19471e-06	7.4073e-05	3.13246
LRCH3	0.191256	6.92221	4.54438	8.19951e-06	7.4073e-05	3.13191
C7orf43	-0.158658	8.20496	-4.54403	8.21206e-06	7.41088e-05	3.13046
SMAD1	0.593815	8.56657	4.54394	8.21528e-06	7.41088e-05	3.13009
ACPP	-0.446484	7.68807	-4.54262	8.26337e-06	7.4489e-05	3.12457
TRMT5	-0.154074	12.6674	-4.54029	8.34892e-06	7.52062e-05	3.11482
MRPL9	0.180067	10.1571	4.53612	8.50393e-06	7.65476e-05	3.09742
PLD2	-0.134914	8.02586	-4.53546	8.52874e-06	7.66757e-05	3.09466
SPIB	-0.216036	7.07746	-4.53542	8.53039e-06	7.66757e-05	3.09448
ANXA2P3	-0.182582	7.09082	-4.53145	8.68103e-06	7.79739e-05	3.07792
TMEM156	0.149168	5.43386	4.53068	8.7105e-06	7.81682e-05	3.07471
RRP12	-0.178038	7.71212	-4.53056	8.71511e-06	7.81682e-05	3.07421
NOTCH4	-0.153987	7.00193	-4.52973	8.74727e-06	7.84005e-05	3.07072
KRBOX4	0.317936	7.67018	4.52813	8.809e-06	7.88521e-05	3.06407
MADD	0.152684	9.13371	4.5281	8.81022e-06	7.88521e-05	3.06394
TCF12	0.190161	7.03502	4.52482	8.93842e-06	7.99424e-05	3.05028
TGFBR3	-0.439443	6.95768	-4.52357	8.98782e-06	8.0327e-05	3.04506
RPS12	0.0698823	14.3897	4.52289	9.01504e-06	8.05129e-05	3.0422
C1orf115	-0.222033	6.11718	-4.52213	9.04518e-06	8.07247e-05	3.03904
CFDP1	0.146334	8.13218	4.52071	9.10196e-06	8.11737e-05	3.03313
ICE2	0.365157	8.24561	4.51888	9.17545e-06	8.1771e-05	3.02552
PDCD11	0.210475	7.93523	4.5169	9.25586e-06	8.2429e-05	3.01727
SHCBP1	-0.427174	6.57093	-4.51444	9.35638e-06	8.32651e-05	3.00705
SLC25A37	-0.559974	8.49936	-4.51238	9.44142e-06	8.39624e-05	2.99849
IGFLR1	-0.321075	9.20911	-4.51075	9.50944e-06	8.45074e-05	2.99171
SPA17	-0.286397	6.26361	-4.50846	9.60569e-06	8.52629e-05	2.98218
RING1	0.144572	10.4327	4.5084	9.60805e-06	8.52629e-05	2.98195
DAZAP2	-0.160215	12.3324	-4.50629	9.69742e-06	8.59952e-05	2.9732
OBSCN	-0.118697	7.63521	-4.50557	9.72844e-06	8.62094e-05	2.97018
TBC1D9	-0.369297	6.7027	-4.50502	9.75172e-06	8.63547e-05	2.96792
CUL5	0.197104	7.6193	4.50333	9.82446e-06	8.69375e-05	2.96089
PPA1	0.307818	12.8261	4.50248	9.86126e-06	8.72016e-05	2.95735
CEP104	0.183564	6.82829	4.50221	9.87297e-06	8.72437e-05	2.95623
PTK7	0.177331	7.29514	4.50057	9.94412e-06	8.78106e-05	2.94944
HYMAI	0.190322	6.43354	4.49998	9.96983e-06	8.79757e-05	2.947
CCNA2	-0.466735	8.02879	-4.49912	1.00075e-05	8.82459e-05	2.94344
RHBDF1	0.301287	7.52029	4.49835	1.00413e-05	8.84821e-05	2.94024
MED13L	0.227108	8.63409	4.49796	1.00586e-05	8.85724e-05	2.93862
CELF2	0.240264	10.4613	4.49602	1.01443e-05	8.92641e-05	2.9306
XKR8	-0.14303	9.71521	-4.49518	1.01818e-05	8.95311e-05	2.92711
TBC1D19	0.176374	6.96107	4.49485	1.01967e-05	8.95999e-05	2.92572
HOMER3	-0.496837	7.94682	-4.49208	1.03209e-05	9.06276e-05	2.91428
SLC50A1	0.175181	8.42664	4.49187	1.03307e-05	9.06501e-05	2.91338
LOC155060	0.180856	7.80846	4.4915	1.03474e-05	9.07329e-05	2.91186
PI4K2A	-0.241677	7.57485	-4.49114	1.03636e-05	9.08117e-05	2.91038
AP3S1	-0.247151	11.8108	-4.49024	1.04045e-05	9.11069e-05	2.90665
NT5M	0.210314	7.83279	4.48993	1.04186e-05	9.11663e-05	2.90537
CAST	-0.412166	8.80929	-4.48874	1.04731e-05	9.15793e-05	2.90044
ZNF586	0.342527	9.39593	4.48808	1.05036e-05	9.17819e-05	2.8977
IRF4	-0.112611	6.25095	-4.48705	1.05509e-05	9.21316e-05	2.89344
ZCCHC11	0.157563	6.59355	4.48587	1.06056e-05	9.25445e-05	2.88856
DTWD1	0.294137	6.11004	4.48339	1.07212e-05	9.34878e-05	2.87831
MFN2	-0.183952	8.85023	-4.48297	1.07409e-05	9.35949e-05	2.87658
AK055981	0.302378	8.08896	4.48189	1.07917e-05	9.39722e-05	2.87212
HMGA2	0.305298	6.31696	4.47889	1.09341e-05	9.51461e-05	2.85973
CSF2RA	-0.313277	6.6373	-4.47772	1.09904e-05	9.55698e-05	2.85487
UBA2	0.233878	10.4511	4.47727	1.1012e-05	9.56918e-05	2.85301
EHD1	-0.285267	9.02661	-4.47668	1.10404e-05	9.58267e-05	2.85058
AGBL5	0.248807	8.4545	4.4766	1.10441e-05	9.58267e-05	2.85026
CIRBP	0.269729	11.6982	4.47647	1.10505e-05	9.58267e-05	2.84972
RNF141	-0.273956	7.5045	-4.47492	1.11258e-05	9.64131e-05	2.8433
RRN3	0.361264	8.40589	4.47474	1.11342e-05	9.64195e-05	2.84258
FAM163A	-0.136813	6.06607	-4.47442	1.11497e-05	9.64856e-05	2.84127
DDX21	0.172943	12.2543	4.47427	1.11572e-05	9.64856e-05	2.84063
THADA	0.210714	8.63589	4.47282	1.12282e-05	9.70324e-05	2.83464
MRE11A	0.178524	6.56814	4.47263	1.12375e-05	9.70462e-05	2.83386
ATP6AP2	-0.134464	9.50614	-4.47127	1.13041e-05	9.75545e-05	2.82827
CAMK1	-0.323438	6.6285	-4.46697	1.15183e-05	9.93342e-05	2.81054
MYH9	-0.227253	10.5156	-4.4652	1.16073e-05	9.99715e-05	2.80326
HEATR6	0.192445	7.69562	4.46519	1.16081e-05	9.99715e-05	2.80319
ADAM15	-0.24967	7.438	-4.46494	1.16205e-05	0.00010001	2.80218
KCNE1L	-0.733485	6.25636	-4.46368	1.16846e-05	0.000100493	2.79699
FAAH	-0.263972	7.24107	-4.46036	1.18552e-05	0.000101889	2.7833
PAPOLA	0.14652	9.53001	4.45987	1.18804e-05	0.000102037	2.78128
TADA3	-0.128752	7.89461	-4.45671	1.20446e-05	0.000103376	2.76831
ZNF764	0.20845	7.61895	4.45486	1.2142e-05	0.000104141	2.7607
FBP2	-0.116727	6.76975	-4.4547	1.21504e-05	0.000104142	2.76005
AHI1	0.120105	6.2639	4.45311	1.22349e-05	0.000104794	2.75351
ACO1	0.212253	8.61275	4.45083	1.23571e-05	0.000105769	2.74411
CDK5R1	-0.159894	5.92255	-4.44967	1.24197e-05	0.000106232	2.73934
KIAA0922	-0.293524	9.27661	-4.44911	1.24496e-05	0.000106385	2.73707
ASIP	-0.100597	6.456	-4.44888	1.2462e-05	0.000106385	2.73613
ITGA2B	0.350237	6.85979	4.44887	1.2463e-05	0.000106385	2.73606
JUP	0.573446	9.22889	4.44842	1.2487e-05	0.000106517	2.73424
SLCO3A1	-0.275204	8.53332	-4.44754	1.25348e-05	0.000106852	2.73063
TOR1AIP2	0.25467	9.33375	4.44698	1.25653e-05	0.00010704	2.72833
PLCB4	0.285593	5.04237	4.44663	1.25844e-05	0.000107087	2.7269
MOS	-0.101907	6.24389	-4.44657	1.25879e-05	0.000107087	2.72664
SAP18	0.20814	10.1322	4.44595	1.26219e-05	0.000107303	2.72409
TMX2	0.219874	10.333	4.44568	1.26367e-05	0.000107356	2.72298
DNAAF2	0.369396	6.45061	4.4448	1.26853e-05	0.000107696	2.71936
NCAPG2	-0.337025	9.02396	-4.44462	1.2695e-05	0.000107705	2.71864
CACNA1G	-0.0609388	6.26081	-4.44278	1.27967e-05	0.000108495	2.7111
SDCCAG3	0.222739	8.24318	4.44252	1.28112e-05	0.000108544	2.71003
AP1M2	-0.109918	7.5868	-4.44168	1.28583e-05	0.000108849	2.70656
CEP57	0.246827	9.02652	4.44157	1.28645e-05	0.000108849	2.70611
DDX27	0.148819	9.92577	4.44119	1.28855e-05	0.000108954	2.70457
CRBN	0.216852	10.3857	4.44024	1.2939e-05	0.000109332	2.70065
PAWR	0.252804	5.75262	4.43872	1.30246e-05	0.000109922	2.69443
DNAAF1	-0.203952	7.12859	-4.43854	1.30346e-05	0.000109922	2.6937
UCKL1	0.239254	9.64132	4.43853	1.30351e-05	0.000109922	2.69367
ZNF273	0.398085	8.18757	4.4375	1.30935e-05	0.000110341	2.68944
FLOT2	-0.238399	8.54557	-4.43726	1.31071e-05	0.000110362	2.68846
NPC2	-0.290345	11.7846	-4.43715	1.31136e-05	0.000110362	2.68799
EHD4	-0.36343	8.99439	-4.4358	1.31907e-05	0.000110868	2.68245
SLC25A12	0.189478	7.3822	4.43578	1.31914e-05	0.000110868	2.6824
ZNF12	0.40522	7.62518	4.4349	1.32422e-05	0.00011122	2.67878
KLHL3	0.225667	7.55393	4.43434	1.32741e-05	0.000111414	2.6765
LCN2	-1.10153	9.68161	-4.43149	1.34394e-05	0.000112726	2.66482
UBA3	0.266193	9.31575	4.42995	1.35294e-05	0.000113405	2.65851
ZNF419	0.147932	8.54895	4.42963	1.35477e-05	0.000113483	2.65723
SPHK1	-0.212166	7.46893	-4.42798	1.36454e-05	0.000114224	2.65045
DZANK1	0.283626	7.02636	4.42772	1.36606e-05	0.000114275	2.6494
RP4-560B9.4	-0.0792229	5.10568	-4.42736	1.3682e-05	0.000114378	2.64792
IL11RA	0.242724	7.70968	4.42666	1.37231e-05	0.000114646	2.64509
ANKRD55	-0.237402	6.07054	-4.42516	1.38127e-05	0.000115317	2.63894
TGFBRAP1	0.268112	9.06741	4.42468	1.38415e-05	0.000115481	2.63698
PRR5	0.316656	8.00193	4.42428	1.38654e-05	0.000115604	2.63535
ZNF492	0.268422	5.18889	4.42306	1.39387e-05	0.000116137	2.63037
FCHSD2	0.317881	8.65736	4.42274	1.39585e-05	0.000116225	2.62903
RPL15	0.136588	12.4322	4.42219	1.39917e-05	0.000116424	2.62679
SSH3	0.168755	8.78031	4.42052	1.40929e-05	0.000117188	2.61998
MMADHC	0.161468	12.1802	4.41954	1.41525e-05	0.000117606	2.616
GPATCH2	0.345848	7.62632	4.41696	1.43118e-05	0.000118852	2.60543
CPSF6	0.212908	9.60095	4.4155	1.44019e-05	0.000119521	2.5995
MAPKAPK2	-0.260476	8.65788	-4.41477	1.44477e-05	0.000119822	2.59651
PDZD2	0.245251	5.26161	4.41366	1.45171e-05	0.000120317	2.59199
SLCO4C1	-0.261064	5.00959	-4.41271	1.45765e-05	0.00012073	2.58813
KIFC1	-0.230557	8.82568	-4.41204	1.46192e-05	0.000121004	2.58537
NSUN5P1	0.261542	8.90459	4.41114	1.46759e-05	0.000121393	2.58171
PHF3	0.17824	7.55659	4.41076	1.47001e-05	0.00012145	2.58015
RDH11	0.153176	7.80867	4.41073	1.47022e-05	0.00012145	2.58002
ZNF675	0.198226	5.27636	4.40975	1.47644e-05	0.000121884	2.57604
P2RX4	-0.324388	9.08504	-4.40941	1.47861e-05	0.000121983	2.57465
GNAI2	-0.283422	11.5094	-4.40869	1.48321e-05	0.000122282	2.57172
PRKRA	0.281484	10.0499	4.40803	1.48743e-05	0.000122549	2.56904
VPS8	0.257214	8.74046	4.40754	1.4906e-05	0.00012273	2.56703
BLVRB	-0.583485	10.4653	-4.40729	1.4922e-05	0.000122781	2.56601
MRPS35	0.223281	10.1794	4.40705	1.49373e-05	0.000122827	2.56504
CTRB2	-0.110251	7.44421	-4.4058	1.5018e-05	0.000123409	2.55996
SLC44A4	-0.116719	5.72893	-4.40553	1.50353e-05	0.000123471	2.55887
RABGGTA	-0.186303	8.58232	-4.40522	1.50557e-05	0.000123558	2.55759
RGL2	0.281342	10.2511	4.40379	1.5149e-05	0.000124241	2.55177
PRKAB2	0.184137	6.58582	4.40253	1.52316e-05	0.000124838	2.54663
MAN2B1	-0.330181	10.9141	-4.40218	1.52544e-05	0.000124943	2.54522
ATP8B4	0.603728	9.75268	4.40069	1.53527e-05	0.000125666	2.53916
ANGEL1	0.102268	8.13546	4.40037	1.53742e-05	0.00012576	2.53783
CACNA1H	-0.115746	7.64707	-4.398	1.5532e-05	0.000126968	2.5282
GUCA2B	-0.0973312	5.66929	-4.39773	1.55497e-05	0.00012703	2.52712
AGPAT3	-0.153328	7.48864	-4.39628	1.56474e-05	0.000127745	2.52121
LOC81691	0.352343	8.62337	4.39595	1.56696e-05	0.000127767	2.51987
CNOT2	0.154513	8.5528	4.39593	1.56705e-05	0.000127767	2.51982
ECHDC3	-0.334498	7.57589	-4.39226	1.59206e-05	0.000129722	2.50488
UPK3A	-0.222598	6.53061	-4.38885	1.61557e-05	0.000131552	2.49104
TNFAIP8	-0.434325	10.0782	-4.38702	1.62834e-05	0.000132506	2.48362
ADAM19	-0.138548	6.95868	-4.3868	1.62987e-05	0.000132544	2.48273
EXOC1	0.339443	9.50232	4.38515	1.64146e-05	0.000133374	2.47604
GBX1	-0.118619	7.707	-4.38505	1.6422e-05	0.000133374	2.47562
TP73-AS1	0.187206	7.30393	4.38143	1.66788e-05	0.000135373	2.46098
GLS	0.171192	7.18509	4.38048	1.67476e-05	0.000135843	2.45709
NFYC	-0.215701	7.84056	-4.3794	1.68252e-05	0.000136359	2.45273
SERPINF1	-0.603022	7.41982	-4.37929	1.6833e-05	0.000136359	2.4523
GADD45B	-0.352877	9.48927	-4.37835	1.69013e-05	0.000136824	2.44848
PAK1	-0.354576	6.20068	-4.37784	1.69385e-05	0.000137037	2.4464
LRP4	-0.21354	6.07911	-4.37733	1.69756e-05	0.000137248	2.44434
RBM12B	0.19456	5.72496	4.37503	1.71441e-05	0.000138521	2.43502
FN1	-0.369366	6.60898	-4.37461	1.71746e-05	0.000138679	2.43334
TPST1	-0.314317	6.71757	-4.37232	1.73444e-05	0.000139871	2.42406
TCIRG1	-0.398909	10.0958	-4.37231	1.73446e-05	0.000139871	2.42405
MEF2C	0.481902	8.43323	4.37204	1.73648e-05	0.000139944	2.42295
ACADM	0.405832	9.83254	4.37122	1.74262e-05	0.000140312	2.41962
OS9	-0.21272	10.7518	-4.37113	1.74327e-05	0.000140312	2.41927
SAG	-0.133485	7.29421	-4.36732	1.77195e-05	0.000142529	2.40388
NAGK	-0.374137	9.59339	-4.36643	1.77872e-05	0.000142981	2.40028
SPAG16	0.383728	5.94211	4.36482	1.79107e-05	0.000143882	2.39376
NACA	0.160704	12.1531	4.36422	1.79565e-05	0.000144157	2.39135
RPS27	0.0636656	14.0417	4.35913	1.83521e-05	0.00014724	2.37079
C10orf2	0.263344	7.80964	4.35796	1.84442e-05	0.000147836	2.36607
SERTAD2	0.335443	11.0733	4.35789	1.84501e-05	0.000147836	2.36577
PRTN3	-1.04711	9.96164	-4.35754	1.84771e-05	0.000147958	2.36439
DVL1	0.188359	8.60175	4.35472	1.87017e-05	0.000149632	2.353
SORT1	-0.284784	6.42695	-4.35461	1.871e-05	0.000149632	2.35258
CDK6	0.322873	7.75136	4.35378	1.8777e-05	0.000150072	2.34921
SEC13	-0.146476	11.4044	-4.35222	1.89022e-05	0.00015087	2.34294
RCN1	0.371107	9.03725	4.35218	1.89058e-05	0.00015087	2.34276
TRIM52	0.25832	8.09393	4.35209	1.89129e-05	0.00015087	2.34241
PPFIBP2	-0.339874	7.06429	-4.35194	1.89254e-05	0.000150874	2.34179
HCRT	-0.129451	6.262	-4.34932	1.9138e-05	0.000152472	2.33125
SNTB2	-0.0884537	6.24918	-4.34822	1.92277e-05	0.000152941	2.32684
TGFBR2	-0.224419	7.72761	-4.34817	1.92324e-05	0.000152941	2.32661
MILR1	-0.372881	6.61911	-4.34815	1.92335e-05	0.000152941	2.32656
CLEC4A	-0.598371	7.37312	-4.34769	1.92714e-05	0.000153146	2.3247
FCGR3B	-0.749027	7.98421	-4.34528	1.94707e-05	0.000154632	2.315
SCN9A	0.323815	4.63993	4.34502	1.94924e-05	0.000154688	2.31395
ELMO1	0.331538	9.80093	4.3449	1.95025e-05	0.000154688	2.31346
PPP2R5E	0.231444	9.50364	4.34422	1.95588e-05	0.000155037	2.31074
IL10RA	-0.665063	10.0602	-4.34226	1.9723e-05	0.000156239	2.30286
GAR1	0.246279	9.61614	4.34212	1.97353e-05	0.000156239	2.30227
TXNL1	0.148964	11.8752	4.34129	1.98049e-05	0.000156691	2.29896
AURKA	-0.33606	7.53745	-4.34021	1.98961e-05	0.000157314	2.29462
MIPEP	0.274509	7.34795	4.33988	1.99245e-05	0.000157439	2.29328
LBX1	-0.0993485	5.40754	-4.33803	2.00822e-05	0.000158585	2.28585
TRIM44	0.291593	9.59511	4.33635	2.02262e-05	0.000159622	2.27911
TBC1D16	0.360848	6.98371	4.33592	2.02634e-05	0.000159814	2.27738
GAN	0.140228	5.23089	4.33526	2.03209e-05	0.000160167	2.27471
PLA2G6	0.132928	8.43149	4.33125	2.06709e-05	0.000162824	2.25861
IL1R2	-0.676554	7.27746	-4.33029	2.07548e-05	0.000163382	2.25479
ACAA2	-0.158956	8.36154	-4.32992	2.07884e-05	0.000163544	2.25327
CCR2	-0.483858	6.59716	-4.3263	2.11102e-05	0.000165972	2.23879
ZNF117	0.160491	6.41109	4.32463	2.12613e-05	0.000167055	2.23207
SECISBP2	0.211743	8.389	4.32398	2.13198e-05	0.00016741	2.22948
DCUN1D4	0.195024	6.98198	4.32197	2.15026e-05	0.000168739	2.22143
TGDS	0.294576	8.02189	4.32179	2.15191e-05	0.000168764	2.22071
ZDHHC7	-0.271075	10.9595	-4.32102	2.15892e-05	0.000169208	2.21764
MPZL1	0.155058	7.67531	4.32085	2.16056e-05	0.00016923	2.21693
STX2	-0.18095	7.69246	-4.32062	2.16266e-05	0.000169289	2.21602
SMTN	-0.165793	6.942	-4.31985	2.16973e-05	0.000169737	2.21294
RPLP0	0.0763532	14.3138	4.31768	2.1898e-05	0.0001712	2.20426
DESI1	-0.195738	8.32968	-4.31723	2.19404e-05	0.000171424	2.20244
APOM	-0.154584	7.859	-4.3168	2.19796e-05	0.000171624	2.20075
HOXA5	1.04836	9.68775	4.31583	2.20707e-05	0.000172228	2.19686
CAMP	-0.939961	8.92689	-4.31552	2.20995e-05	0.000172346	2.19563
CHD4	0.178749	9.5496	4.31489	2.21586e-05	0.0001727	2.19311
TCEA1	0.197363	11.8489	4.31443	2.22024e-05	0.000172934	2.19125
LRP5L	0.283909	7.66179	4.31418	2.22258e-05	0.000173008	2.19026
GNAQ	0.143689	10.104	4.31326	2.23128e-05	0.000173578	2.18658
MPDU1	-0.323799	8.76271	-4.30871	2.27477e-05	0.000176851	2.16839
POLR1D	0.228524	11.8856	4.30787	2.28287e-05	0.000177371	2.16504
APH1B	-0.177221	8.26693	-4.30723	2.28902e-05	0.000177739	2.16251
HPD	-0.159411	5.47596	-4.30667	2.29453e-05	0.000178057	2.16024
PRKCZ	0.328603	7.63386	4.30462	2.31446e-05	0.000179492	2.15209
LAG3	0.257363	6.80129	4.30261	2.33429e-05	0.000180919	2.14406
TLR5	-0.393689	6.79529	-4.30245	2.33582e-05	0.000180925	2.14344
SFMBT1	-0.249144	7.15582	-4.3014	2.34628e-05	0.000181623	2.13923
RRP15	0.244635	6.46145	4.29821	2.37819e-05	0.00018398	2.1265
ALDH6A1	0.189317	7.29796	4.29771	2.38316e-05	0.00018425	2.12454
CDCA8	-0.326436	8.72014	-4.29443	2.41647e-05	0.000186711	2.11146
FBN2	-0.361695	5.92714	-4.29402	2.42065e-05	0.000186918	2.10984
LILRA1	-0.362998	6.92243	-4.29344	2.42658e-05	0.000187262	2.10753
NPL	-0.646766	7.30336	-4.29277	2.43355e-05	0.000187684	2.10483
CXCR5	-0.135275	6.93864	-4.29098	2.45199e-05	0.00018899	2.09772
EMC8	-0.182559	9.31836	-4.28934	2.46907e-05	0.00019019	2.09118
TCEB2	-0.114035	9.77371	-4.28607	2.50335e-05	0.000192712	2.0782
EI24	0.241268	9.42741	4.28494	2.51534e-05	0.000193516	2.0737
FAM32A	-0.170408	10.2818	-4.28468	2.51811e-05	0.00019361	2.07266
DHRS9	-0.479388	8.18721	-4.28436	2.52145e-05	0.000193749	2.07141
HNRNPA0	0.235082	9.67648	4.28356	2.52999e-05	0.000194286	2.06823
CD27	-0.253658	7.27171	-4.2832	2.53381e-05	0.00019446	2.06681
ARHGDIA	-0.19898	8.56786	-4.28262	2.54001e-05	0.000194817	2.0645
VGLL1	-0.0720225	5.61025	-4.28176	2.5493e-05	0.00019541	2.06107
QTRT1	0.241829	8.41475	4.2813	2.55424e-05	0.000195669	2.05925
ITPK1	-0.0917452	7.94137	-4.28103	2.55717e-05	0.000195774	2.05817
PARN	0.206797	9.69936	4.27945	2.57429e-05	0.000196965	2.05188
ZNF551	0.269812	5.41136	4.27874	2.58193e-05	0.000197419	2.04909
ENOPH1	0.21759	9.50846	4.27861	2.58338e-05	0.000197419	2.04856
DDX1	0.242276	10.5779	4.27461	2.62732e-05	0.000200655	2.03268
MED8	-0.174945	7.76276	-4.27155	2.66141e-05	0.000203135	2.02055
C21orf59	0.331617	9.19414	4.27101	2.66739e-05	0.000203468	2.01843
FZD6	0.585463	5.86629	4.26969	2.68226e-05	0.000204477	2.0132
JADE3	0.260039	6.10332	4.26798	2.70163e-05	0.000205829	2.00642
RAB1B	-0.150102	10.5153	-4.26642	2.71945e-05	0.000207061	2.00024
TRIT1	0.210604	8.53668	4.26548	2.73016e-05	0.000207751	1.99653
TTC37	0.368493	8.28186	4.26398	2.74748e-05	0.000208854	1.99058
NCAPH	-0.315612	8.17025	-4.26394	2.74799e-05	0.000208854	1.9904
EPHA1	-0.0920487	6.72575	-4.2632	2.75654e-05	0.000209377	1.98748
CAD	0.295126	9.36796	4.26169	2.7741e-05	0.000210583	1.9815
C3AR1	-0.581499	10.2282	-4.26146	2.77673e-05	0.000210655	1.98061
DNAJC16	0.142465	7.36274	4.26127	2.77898e-05	0.000210698	1.97985
C3	-0.173626	7.5	-4.25979	2.79633e-05	0.000211886	1.97399
HNRNPD	0.140702	10.5176	4.25963	2.79816e-05	0.000211897	1.97337
BNIP3	0.374486	8.07255	4.25853	2.81117e-05	0.000212754	1.96901
HLA-DOA	-0.0900844	6.93394	-4.25815	2.81564e-05	0.000212963	1.96752
FPGS	0.166586	9.71254	4.25777	2.8201e-05	0.000213172	1.96603
B3GALNT1	0.370589	5.79468	4.25485	2.85495e-05	0.000215677	1.95446
SENP2	-0.148634	8.08029	-4.25428	2.86177e-05	0.000216062	1.95222
SELP	0.455338	8.5275	4.25331	2.87345e-05	0.000216813	1.94839
ATP6V0C	-0.198897	11.7978	-4.25179	2.89176e-05	0.000218064	1.94241
ATP2B4	0.257415	8.55629	4.25151	2.89518e-05	0.00021819	1.9413
PSTPIP1	-0.435078	8.60954	-4.25003	2.91316e-05	0.000219414	1.93547
CSTF3	0.286209	9.09468	4.2482	2.93561e-05	0.000220972	1.92824
RPS29	0.0750157	14.0039	4.24707	2.94958e-05	0.000221891	1.92378
TMEM176A	-0.528399	8.84336	-4.2436	2.99275e-05	0.000225003	1.9101
FEZ1	-0.293269	6.91455	-4.24311	2.99887e-05	0.000225328	1.90818
GUK1	-0.159686	8.47543	-4.2425	3.00655e-05	0.00022577	1.90578
POP7	-0.234976	9.11529	-4.24159	3.01806e-05	0.000226499	1.90218
RNF40	-0.107732	8.28054	-4.24124	3.02249e-05	0.000226696	1.9008
SLC35G2	0.310392	6.746	4.2393	3.0471e-05	0.000228405	1.89317
WHSC1	-0.21354	8.65315	-4.23887	3.05259e-05	0.000228603	1.89148
AGT	-0.340204	7.44879	-4.23881	3.05338e-05	0.000228603	1.89123
HIST1H2BH	0.499035	8.35461	4.23578	3.09229e-05	0.000231378	1.87932
NOLC1	0.205178	9.10694	4.23494	3.10319e-05	0.000232055	1.87601
HRH2	-0.118171	6.85375	-4.23411	3.11398e-05	0.000232723	1.87274
OFD1	0.224741	10.0451	4.23308	3.12742e-05	0.000233589	1.86869
ZNF140	0.284835	6.587	4.23279	3.13128e-05	0.000233737	1.86753
WDR82	0.175746	11.2318	4.23206	3.14077e-05	0.000234307	1.86468
OSBP2	-0.246719	7.97271	-4.2292	3.17853e-05	0.000236983	1.85344
ZNF264	0.219772	7.40011	4.22734	3.20337e-05	0.000238693	1.84612
TAZ	-0.135895	8.60854	-4.22355	3.25437e-05	0.000242267	1.83126
DENND1A	-0.343171	8.23214	-4.22349	3.2552e-05	0.000242267	1.83102
LHX6	0.186578	7.50107	4.22266	3.26651e-05	0.000242965	1.82776
C9orf78	0.209584	9.93418	4.22193	3.27654e-05	0.000243566	1.82488
GSTT2	-0.108909	5.85661	-4.22117	3.28695e-05	0.000244196	1.82189
CLDN14	-0.0718681	5.93886	-4.21825	3.32717e-05	0.000247037	1.81046
THNSL1	0.103422	4.62971	4.21794	3.33143e-05	0.000247207	1.80925
NOL8	0.261256	9.43957	4.21734	3.33984e-05	0.000247685	1.80688
GABARAPL1	-0.377457	8.23479	-4.21575	3.36195e-05	0.000249178	1.80068
SEMA6B	-0.11383	7.94879	-4.21101	3.42905e-05	0.000254001	1.78209
PADI4	-0.380345	6.83219	-4.21037	3.43814e-05	0.000254524	1.7796
SLC22A14	-0.123548	7.39714	-4.20989	3.44508e-05	0.000254887	1.77771
ACTR5	0.175086	8.03936	4.20792	3.47343e-05	0.000256833	1.77
FNBP4	0.236641	9.90129	4.20761	3.47783e-05	0.000257007	1.76881
LAGE3	0.239451	9.62079	4.20699	3.48684e-05	0.000257522	1.76638
SSB	0.215027	9.7438	4.20638	3.49577e-05	0.000258029	1.76397
GADD45A	0.455235	11.4917	4.20618	3.49857e-05	0.000258084	1.76322
C15orf39	0.334411	8.94552	4.20576	3.5047e-05	0.000258384	1.76157
LRRC40	0.158006	8.21893	4.205	3.51586e-05	0.000259054	1.75859
SERP1	0.152747	10.9371	4.20483	3.51835e-05	0.000259086	1.75792
PPFIBP1	0.093595	5.81671	4.20462	3.52145e-05	0.000259162	1.75709
SLC35A3	0.179902	7.1472	4.20379	3.53361e-05	0.000259905	1.75385
CSN1S1	0.370706	5.65771	4.20229	3.55562e-05	0.00026137	1.74801
KIAA0087	0.304859	4.79082	4.20075	3.57853e-05	0.000262784	1.74197
ATG9A	-0.283626	8.35221	-4.20071	3.57903e-05	0.000262784	1.74184
CCT8	0.0980612	9.01361	4.20028	3.58543e-05	0.000263099	1.74016
SLC46A3	0.346743	7.75054	4.1992	3.60157e-05	0.00026411	1.73594
APPBP2	0.195748	6.62697	4.19908	3.60342e-05	0.00026411	1.73546
ERN1	-0.105863	7.27432	-4.19877	3.60811e-05	0.000264172	1.73423
DPM2	-0.205173	8.43489	-4.19874	3.60847e-05	0.000264172	1.73414
CD163	-0.571361	7.68074	-4.19762	3.6253e-05	0.000265249	1.72977
DTX4	-0.41157	8.2365	-4.19747	3.62751e-05	0.000265256	1.72919
DOC2B	-0.121507	7.64857	-4.19726	3.63075e-05	0.000265339	1.72835
COL9A2	-0.384576	7.64661	-4.19617	3.64717e-05	0.000266383	1.72411
CYP4F2	-0.253995	7.51275	-4.19483	3.66749e-05	0.000267679	1.71889
HNRNPDL	0.126137	9.96324	4.19472	3.66918e-05	0.000267679	1.71846
C1orf174	0.249678	9.34618	4.19435	3.67489e-05	0.00026794	1.717
PCNP	0.150424	11.7796	4.1939	3.68179e-05	0.000268288	1.71523
PSMG1	0.277849	9.25379	4.19337	3.68979e-05	0.000268672	1.71319
PBXIP1	0.243543	8.69874	4.19327	3.69135e-05	0.000268672	1.71279
HIST1H2BE	0.461091	8.85896	4.19301	3.69535e-05	0.000268807	1.71178
MICB	-0.265769	9.22418	-4.19229	3.7064e-05	0.000269391	1.70897
DPY19L2P2	0.352724	5.68389	4.19221	3.70767e-05	0.000269391	1.70865
ANKLE2	0.138974	7.48395	4.19029	3.73723e-05	0.000271382	1.70118
SASH1	-0.174902	7.45598	-4.18954	3.74895e-05	0.000272076	1.69824
CTNNBIP1	0.210071	9.50539	4.18827	3.76869e-05	0.00027335	1.69331
STAT5A	0.204411	9.53193	4.1876	3.77916e-05	0.000273951	1.6907
TTTY15	0.335997	6.55721	4.18474	3.82425e-05	0.00027706	1.67955
WDR70	0.214403	8.82982	4.18444	3.82891e-05	0.000277237	1.67841
SCARB1	0.114618	6.82999	4.18421	3.83258e-05	0.000277342	1.67751
RPS6KA2	-0.363348	7.05791	-4.18167	3.87309e-05	0.000280112	1.66763
MBD2	-0.0987598	6.95414	-4.18089	3.88565e-05	0.000280859	1.66458
PAQR4	-0.160369	8.41261	-4.17843	3.92549e-05	0.000283575	1.655
LILRA3	-0.598697	7.75007	-4.1771	3.94707e-05	0.00028497	1.64984
DMTF1	0.238203	9.73711	4.17689	3.95044e-05	0.00028505	1.64904
LOC100130331	-0.0853061	5.23943	-4.17609	3.96355e-05	0.000285831	1.64593
RPS21	0.191213	12.0946	4.17486	3.98384e-05	0.000287129	1.64113
SYT11	0.282794	6.87271	4.17345	4.00704e-05	0.000288636	1.63568
ZNF804A	0.575644	6.40461	4.17163	4.0374e-05	0.000290656	1.62858
FPR2	-0.333744	6.53311	-4.16698	4.11561e-05	0.000296116	1.61056
MIA3	0.177845	7.93991	4.16676	4.11947e-05	0.000296224	1.60968
TREM2	-0.144631	7.52564	-4.16584	4.13505e-05	0.000297005	1.60613
RBBP7	0.158917	11.4651	4.16584	4.13507e-05	0.000297005	1.60613
BPTF	0.226354	9.45562	4.16276	4.1879e-05	0.000300628	1.5942
USPL1	0.281954	9.43418	4.16104	4.21781e-05	0.000302602	1.58752
GSTZ1	-0.217527	7.86639	-4.16085	4.22098e-05	0.000302656	1.58681
HEG1	-0.200491	7.06527	-4.16063	4.22484e-05	0.00030276	1.58595
DAP	-0.25967	10.2274	-4.15972	4.24077e-05	0.000303728	1.58242
TSKS	-0.123379	5.87341	-4.15778	4.27484e-05	0.000305994	1.5749
STK3	0.175239	6.01834	4.15731	4.28305e-05	0.000306406	1.5731
SFTPC	-0.0794788	7.36431	-4.15686	4.29101e-05	0.000306801	1.57136
RAB35	-0.105679	7.49287	-4.15664	4.29497e-05	0.000306909	1.57049
PLK1	-0.274341	7.82832	-4.15463	4.33059e-05	0.000309197	1.56273
KCNJ4	-0.0869113	5.60884	-4.15456	4.33191e-05	0.000309197	1.56244
CFD	-0.841892	11.619	-4.15384	4.34471e-05	0.000309934	1.55967
TFEB	-0.240765	8.23895	-4.15071	4.40117e-05	0.000313783	1.54755
ZNF45	0.264941	7.20605	4.14991	4.41554e-05	0.000314476	1.54449
NUP153	0.322535	10.0988	4.14989	4.41589e-05	0.000314476	1.54441
TRMT13	0.401656	7.86668	4.14766	4.45675e-05	0.000317205	1.53576
ADIPOR1	-0.328673	10.5814	-4.1466	4.47608e-05	0.000318401	1.5317
SAYSD1	0.165534	7.39546	4.14553	4.49596e-05	0.000319634	1.52754
FAM172A	0.294505	8.80143	4.14533	4.49962e-05	0.000319713	1.52677
DGKQ	-0.102598	6.54118	-4.1451	4.50379e-05	0.000319828	1.5259
C11orf24	-0.207268	7.44814	-4.14414	4.52163e-05	0.000320913	1.52219
ATP8B1	0.267692	5.65029	4.14314	4.54021e-05	0.000321911	1.51834
TCF4	0.541986	8.22842	4.14311	4.54082e-05	0.000321911	1.51821
NEMF	0.251068	9.21936	4.14248	4.5526e-05	0.000322563	1.51578
ZNF93	0.21042	8.1917	4.14184	4.56456e-05	0.000323228	1.51332
SLC12A7	0.263014	10.2741	4.14167	4.56778e-05	0.000323274	1.51266
DXO	0.1482	8.66088	4.13959	4.60688e-05	0.000325858	1.50465
ROBO3	0.347708	7.7545	4.13918	4.61478e-05	0.000326232	1.50305
FIP1L1	0.235659	7.89039	4.13824	4.63261e-05	0.000327309	1.49943
BTN2A3P	-0.11646	6.93539	-4.13729	4.65062e-05	0.000328274	1.49578
EXTL3	-0.0893681	7.12095	-4.13725	4.65151e-05	0.000328274	1.4956
TSC1	0.172967	8.48257	4.1369	4.65806e-05	0.000328418	1.49428
HGS	-0.226272	9.93289	-4.13687	4.65878e-05	0.000328418	1.49414
DSCR4	-0.115911	7.05361	-4.13552	4.68459e-05	0.000330052	1.48895
OGFRL1	-0.342253	9.20889	-4.13517	4.69122e-05	0.000330334	1.48762
VPS45	0.187017	7.26364	4.1314	4.76446e-05	0.000335302	1.47308
LPO	-0.119184	6.39757	-4.13061	4.77982e-05	0.000336195	1.47006
PLEKHO2	-0.289325	9.90786	-4.12873	4.8169e-05	0.000338598	1.4628
NRP2	-0.0870911	6.40522	-4.1286	4.81938e-05	0.000338598	1.46232
CREBZF	0.204715	7.21188	4.12821	4.82713e-05	0.000338952	1.46081
MYH11	-0.144784	6.64595	-4.12566	4.87791e-05	0.000342327	1.45099
CABIN1	0.206684	9.24448	4.12508	4.88942e-05	0.000342942	1.44878
HCK	-0.597323	9.92561	-4.12123	4.96701e-05	0.00034819	1.434
CD48	-0.549058	10.4082	-4.12097	4.97233e-05	0.000348369	1.433
RPL39L	-0.189835	5.62268	-4.11935	5.00533e-05	0.000350485	1.42679
GPC1	-0.112673	6.52048	-4.11819	5.02923e-05	0.000351894	1.42232
FAHD2A	0.255196	8.95371	4.1181	5.03106e-05	0.000351894	1.42198
SUPT20H	0.112265	7.00027	4.11754	5.04272e-05	0.000352513	1.4198
INPP5B	0.122849	7.20739	4.1169	5.05592e-05	0.000353239	1.41735
TNFSF14	-0.152983	6.40893	-4.11481	5.0992e-05	0.000356064	1.40935
EID1	0.208543	9.63125	4.11406	5.11484e-05	0.000356958	1.40648
CD7	0.253956	6.63386	4.11377	5.12095e-05	0.000357185	1.40536
APOOL	0.147148	7.51048	4.11216	5.1548e-05	0.000359347	1.39917
STX18	-0.176617	8.91725	-4.11174	5.16367e-05	0.000359766	1.39756
GPRC5C	0.173854	7.26404	4.11089	5.18161e-05	0.000360815	1.39431
PVALB	-0.103564	6.32293	-4.11026	5.1948e-05	0.000361533	1.39192
EPHX1	-0.327779	7.61204	-4.10866	5.2289e-05	0.000363704	1.38578
ABCD1	-0.193195	8.15139	-4.1076	5.25151e-05	0.000365074	1.38174
SLC41A3	0.191421	9.27568	4.10678	5.2693e-05	0.000366108	1.37856
TLR7	-0.331538	4.97193	-4.10508	5.30589e-05	0.000368447	1.37207
SMC4	0.273053	9.23377	4.10485	5.31097e-05	0.000368596	1.37117
MCRS1	-0.174608	8.97482	-4.1026	5.35984e-05	0.000371781	1.36258
DBN1	0.286511	7.89163	4.10131	5.38806e-05	0.000373533	1.35765
MSL2	0.34438	9.87207	4.10064	5.40283e-05	0.000374215	1.35508
THOC2	0.215691	9.43618	4.10051	5.40579e-05	0.000374215	1.35457
LRRC8B	0.235075	6.32802	4.10046	5.40685e-05	0.000374215	1.35439
SKA1	-0.235094	5.52261	-4.09991	5.41889e-05	0.000374842	1.3523
NOS2	-0.0860047	6.56754	-4.09958	5.42617e-05	0.000375139	1.35104
RPS18	0.0529592	14.6964	4.09879	5.44373e-05	0.000376145	1.34801
RRP7A	-0.220981	7.83746	-4.09756	5.47099e-05	0.00037782	1.34332
SLC2A6	-0.307151	6.79761	-4.09734	5.47604e-05	0.000377887	1.34246
CHGA	-0.103603	6.37561	-4.09725	5.47798e-05	0.000377887	1.34213
CA4	-0.243061	6.48064	-4.09697	5.48425e-05	0.000378076	1.34105
TIA1	0.303262	8.4219	4.09686	5.48674e-05	0.000378076	1.34063
FLJ10038	0.203634	6.70539	4.09592	5.50778e-05	0.000379317	1.33704
TXNRD1	0.230973	10.6358	4.09571	5.51235e-05	0.000379424	1.33626
VLDLR	-0.46894	6.23818	-4.09544	5.51856e-05	0.000379643	1.3352
SIGLEC5	-0.396005	9.12261	-4.09408	5.54903e-05	0.00038153	1.33004
MYO1F	-0.36624	10.9399	-4.09346	5.56306e-05	0.000382285	1.32767
HHEX	0.329835	10.8438	4.08773	5.69444e-05	0.000391099	1.30578
TUBB3	-0.312508	10.2089	-4.08758	5.69784e-05	0.000391119	1.30522
PTDSS2	0.155824	7.71514	4.08735	5.70316e-05	0.000391197	1.30434
MEST	0.812959	10.796	4.08726	5.70521e-05	0.000391197	1.30401
SRI	0.238897	9.20513	4.08632	5.72706e-05	0.00039248	1.30042
POLR2J	-0.218791	10.8194	-4.08344	5.79452e-05	0.000396887	1.28944
FBXO46	0.154286	8.18757	4.08175	5.83445e-05	0.000399404	1.283
PAPSS2	-0.216693	6.58381	-4.08123	5.84674e-05	0.000400026	1.28103
HRSP12	0.311578	8.11268	4.08055	5.86292e-05	0.000400915	1.27844
PPP4C	-0.212237	9.99775	-4.07916	5.89605e-05	0.000402922	1.27315
DLEU1	0.26394	8.9865	4.07905	5.8987e-05	0.000402922	1.27273
GNAI1	0.746852	6.51546	4.07815	5.92041e-05	0.000404186	1.26929
SCRIB	0.23971	8.69368	4.07542	5.98622e-05	0.000408456	1.25892
C5orf42	0.12175	5.46096	4.07503	5.99575e-05	0.000408884	1.25743
TEX10	0.263956	8.87557	4.07366	6.02904e-05	0.000410931	1.25224
PITPNM1	-0.280377	8.03643	-4.07343	6.03473e-05	0.000411096	1.25136
GINS4	-0.118932	6.35343	-4.07193	6.07158e-05	0.000413162	1.24565
DYNC1LI1	0.233407	8.83257	4.07193	6.07165e-05	0.000413162	1.24564
ZNF271	0.265997	7.27557	4.07075	6.10075e-05	0.000414917	1.24116
C10orf76	0.165585	8.19834	4.06985	6.123e-05	0.000416179	1.23774
ZBTB5	0.291162	9.37636	4.06973	6.12594e-05	0.000416179	1.23729
USO1	0.276338	9.37905	4.06876	6.15002e-05	0.000417589	1.23362
ADK	0.217476	8.15859	4.06828	6.16212e-05	0.000418184	1.23177
MOAP1	0.295785	10.6583	4.06801	6.16876e-05	0.000418409	1.23076
STAU2	0.337967	8.04675	4.06743	6.18329e-05	0.000419167	1.22856
SUPT4H1	-0.170585	9.80705	-4.06616	6.21508e-05	0.000421095	1.22375
SNX24	-0.270683	6.07696	-4.06289	6.29795e-05	0.000426479	1.21134
DMPK	-0.0961931	7.08375	-4.06126	6.33965e-05	0.000429072	1.20515
TMF1	0.142802	7.83694	4.06033	6.36356e-05	0.000430292	1.20162
TRMT1	0.178663	8.00101	4.06029	6.36453e-05	0.000430292	1.20148
TBCE	0.204093	7.90734	4.05941	6.38723e-05	0.00043142	1.19814
CD180	-0.398932	7.61757	-4.05938	6.3881e-05	0.00043142	1.19801
ITGB2	-0.465047	12.1093	-4.05917	6.39332e-05	0.000431541	1.19725
SLC2A8	-0.144843	7.63139	-4.05847	6.41142e-05	0.00043253	1.1946
NCBP2	0.217853	8.50059	4.05736	6.44029e-05	0.000434244	1.19039
PRB1	-0.131567	8.61327	-4.05648	6.46341e-05	0.000435569	1.18703
TUBA4B	-0.11679	7.96418	-4.05476	6.50839e-05	0.000438365	1.18053
CRYAA	-0.104419	6.86461	-4.05341	6.54394e-05	0.000440522	1.17543
MYCL	-0.152657	6.68948	-4.0532	6.54956e-05	0.000440665	1.17462
IL7R	-0.286468	7.36171	-4.05231	6.57301e-05	0.000442005	1.17127
IARS	0.305965	11.1636	4.05121	6.60248e-05	0.000443749	1.16708
CST7	-0.683571	11.6179	-4.05086	6.61159e-05	0.000444123	1.16579
KIF17	-0.299341	7.52529	-4.04939	6.65095e-05	0.000446528	1.16023
TBC1D2	-0.257363	6.95157	-4.04918	6.65672e-05	0.000446677	1.15941
WDR5B	0.178407	6.37404	4.04838	6.67817e-05	0.000447291	1.1564
SENP7	0.122551	5.34218	4.04838	6.67832e-05	0.000447291	1.15638
SC5D	0.158893	7.40789	4.04833	6.67958e-05	0.000447291	1.1562
SOAT1	-0.36175	7.29932	-4.04831	6.68013e-05	0.000447291	1.15613
PTGES2	-0.122237	8.01211	-4.04732	6.7069e-05	0.000448844	1.15238
SYK	-0.293136	8.6863	-4.0469	6.71821e-05	0.000449361	1.1508
CDC25A	-0.169702	7.86464	-4.0461	6.73987e-05	0.000450569	1.14778
S1PR5	-0.094741	5.9825	-4.04564	6.75235e-05	0.000451164	1.14605
TMEM115	-0.172692	7.44011	-4.04548	6.75677e-05	0.000451219	1.14544
ZNF137P	0.226695	6.41704	4.04524	6.76328e-05	0.000451413	1.14454
TPPP3	-0.355251	6.65775	-4.04498	6.77041e-05	0.000451649	1.14355
ZBTB39	0.196515	7.86114	4.04347	6.81184e-05	0.000454171	1.13783
RPL35A	0.0880481	8.35171	4.04181	6.8575e-05	0.000456973	1.13157
ARMCX2	0.232598	5.65432	4.04116	6.87538e-05	0.000457802	1.12913
ZNF518A	0.141334	7.46221	4.0411	6.87725e-05	0.000457802	1.12888
GAS2	0.405738	4.83596	4.04019	6.90224e-05	0.000459174	1.12548
THOC7	0.188226	10.6207	4.04009	6.90518e-05	0.000459174	1.12508
MRPS18C	0.101162	5.56414	4.03983	6.91234e-05	0.000459407	1.12411
E2F2	-0.132268	6.39404	-4.03887	6.93909e-05	0.000460941	1.12049
B3GNT2	0.320557	9.67511	4.03781	6.96889e-05	0.000462675	1.11648
NET1	0.438128	9.6142	4.03699	6.99199e-05	0.000463963	1.11338
ANG	-0.184631	6.16807	-4.03621	7.01382e-05	0.000465166	1.11046
PLA2G4A	0.465856	6.11393	4.03574	7.02723e-05	0.000465809	1.10867
UCP2	-0.287653	11.54	-4.03441	7.06499e-05	0.000468065	1.10365
SPC25	-0.301476	5.88943	-4.03367	7.08596e-05	0.000469206	1.10088
ACTR10	0.156915	10.781	4.03326	7.09763e-05	0.000469731	1.09933
ANXA6	-0.461452	9.87668	-4.03282	7.11033e-05	0.000470324	1.09766
VAV2	-0.0954749	6.70323	-4.03179	7.13973e-05	0.000472019	1.09379
SLMO1	0.151232	7.13496	4.03001	7.1911e-05	0.000475165	1.08708
TET3	-0.13617	8.10943	-4.02942	7.20809e-05	0.000475892	1.08487
RGS19	-0.310848	10.4216	-4.02936	7.20968e-05	0.000475892	1.08466
LIAS	0.266633	6.88761	4.02895	7.22171e-05	0.000476435	1.0831
PEX5	0.106641	7.69221	4.0282	7.24341e-05	0.000477616	1.08029
YARS	0.204239	11.36	4.02721	7.27224e-05	0.000479149	1.07657
MAN1A2	0.0972606	7.18754	4.02714	7.2743e-05	0.000479149	1.07631
CSF3R	-0.43606	9.94079	-4.02626	7.30017e-05	0.000480601	1.07298
NMD3	0.254765	9.49318	4.01957	7.49891e-05	0.000493426	1.04783
BCAS2	0.256272	10.8026	4.01739	7.56469e-05	0.000497493	1.03965
CTD-3126B10.1	-0.11511	7.14839	-4.01604	7.60587e-05	0.000499939	1.03457
PLEKHA2	-0.174223	6.58457	-4.01554	7.62103e-05	0.000500674	1.0327
RPL34	0.0879513	13.993	4.01461	7.64942e-05	0.000502276	1.02922
MYH3	0.118893	5.33782	4.0138	7.67433e-05	0.000503408	1.02618
VPS26A	0.222551	11.1336	4.01379	7.67469e-05	0.000503408	1.02614
NAA35	0.232684	7.5335	4.01352	7.68313e-05	0.000503698	1.02511
MINA	0.361299	7.85112	4.01083	7.7664e-05	0.00050854	1.01501
ARHGEF9	0.144439	6.6777	4.01076	7.76836e-05	0.00050854	1.01478
ANKEF1	0.122064	5.27311	4.01074	7.76914e-05	0.00050854	1.01469
CDK2AP2	-0.303689	8.64893	-4.0071	7.88314e-05	0.000515733	1.00105
ZNF721	0.240126	8.58229	4.00679	7.89296e-05	0.000515871	0.999883
NCS1	-0.162159	6.17704	-4.00677	7.89364e-05	0.000515871	0.999803
MYO5A	-0.155408	6.43132	-4.00664	7.89757e-05	0.000515871	0.999336
ATP6V0A1	-0.154121	8.35304	-4.00619	7.91172e-05	0.000516526	0.997662
KCTD3	0.287575	6.32818	4.00592	7.92034e-05	0.000516819	0.996642
AGPAT5	0.406374	9.06014	4.00555	7.93209e-05	0.000517318	0.995254
WDR59	0.105115	7.61589	4.00346	7.99888e-05	0.000521402	0.987406
PTPLB	0.310911	9.1775	4.0024	8.03286e-05	0.000523345	0.983438
CREB3L2	0.254662	9.73529	4.00202	8.04481e-05	0.000523852	0.982047
GAS6	-0.234294	7.72168	-4.00117	8.0723e-05	0.000525369	0.978854
FNDC3A	0.186295	8.08029	3.99899	8.14294e-05	0.000529692	0.9707
ANXA7	0.181236	11.2622	3.99867	8.1534e-05	0.000530098	0.969498
REEP4	-0.172441	9.42311	-3.99814	8.17053e-05	0.000530843	0.967534
RCBTB1	0.407261	8.48304	3.99803	8.17415e-05	0.000530843	0.96712
SEPHS2	0.216931	10.1039	3.99793	8.17755e-05	0.000530843	0.96673
ADCK3	0.195165	10.411	3.99732	8.19755e-05	0.000531866	0.964444
ZNF426	0.202967	5.85664	3.99605	8.23898e-05	0.000534278	0.959726
APPL1	0.306224	8.65932	3.99225	8.3649e-05	0.000542163	0.945532
SRSF6	0.24093	10.6838	3.99169	8.38391e-05	0.000543114	0.943409
CCDC91	0.336303	8.19232	3.99104	8.40568e-05	0.000544244	0.940982
SNX11	-0.138399	9.4545	-3.99035	8.42873e-05	0.000545455	0.938419
DEF8	-0.22602	7.87804	-3.98934	8.46261e-05	0.000547217	0.934666
PMPCB	0.169121	11.4358	3.98928	8.46467e-05	0.000547217	0.934438
CCDC90B	0.241122	9.62011	3.98891	8.4771e-05	0.000547738	0.933065
ATP6V1C1	-0.294171	7.25019	-3.98816	8.50278e-05	0.000549114	0.930236
RPS10L	0.151625	10.3646	3.98706	8.54007e-05	0.000551239	0.926141
RIN2	-0.51438	6.86271	-3.98673	8.55125e-05	0.000551676	0.924917
SOGA1	0.0757143	5.61793	3.98487	8.61483e-05	0.000555493	0.917986
NRXN2	0.315341	6.67345	3.98327	8.66977e-05	0.000558748	0.912039
ERCC5	0.20803	8.78611	3.98305	8.67746e-05	0.000558957	0.911209
GFI1	-0.395604	10.0057	-3.98221	8.70645e-05	0.000560537	0.908089
ZNF354A	0.198548	7.53911	3.98164	8.72646e-05	0.000561253	0.905941
KIAA0930	-0.341715	9.3462	-3.98164	8.72653e-05	0.000561253	0.905934
S100A8	-0.376641	10.6347	-3.98044	8.76817e-05	0.000563642	0.901481
BCL7A	0.213587	8.06596	3.97964	8.79628e-05	0.00056516	0.898487
HPRT1	0.188226	11.4329	3.97922	8.8109e-05	0.000565809	0.896934
CNPY3	-0.239482	9.97393	-3.97905	8.81695e-05	0.000565908	0.896291
GPR65	-0.557473	8.59807	-3.97643	8.90919e-05	0.000571537	0.886556
PRC1	-0.387166	9.67411	-3.97588	8.92869e-05	0.000572495	0.884511
AGER	-0.0932025	6.23864	-3.97437	8.98251e-05	0.000575651	0.87889
COPE	-0.172249	8.05762	-3.97392	8.99866e-05	0.000576392	0.877209
AP4S1	0.121209	6.72383	3.97341	9.01695e-05	0.000577269	0.87531
FBXW12	0.196138	8.25057	3.97285	9.03687e-05	0.000578249	0.873247
HMGN2	-0.0978571	13.6408	-3.97147	9.0867e-05	0.000581141	0.868104
POLD4	-0.233673	8.78036	-3.97095	9.10536e-05	0.000582038	0.866185
PLEKHG6	-0.112951	6.38179	-3.96926	9.16687e-05	0.000585672	0.859888
RAC3	-0.108171	5.95796	-3.96609	9.28272e-05	0.000592578	0.848144
ZC3H15	0.129969	9.01093	3.96597	9.28714e-05	0.000592578	0.847699
HNRNPR	0.133057	11.197	3.96592	9.28913e-05	0.000592578	0.847498
PRPF38B	0.21135	8.56293	3.96272	9.40775e-05	0.00059984	0.835633
COPS4	0.181546	10.5305	3.9623	9.42351e-05	0.000600539	0.834068
BDH2	0.216327	8.38786	3.96055	9.48916e-05	0.000604416	0.827577
RANBP2	0.307491	9.5287	3.96	9.50988e-05	0.000605428	0.825537
TMEM260	0.290094	8.34307	3.95959	9.52518e-05	0.000606095	0.824034
RPL39	0.0612088	14.2731	3.95841	9.57003e-05	0.000608391	0.819642
PCCA	0.158301	5.50027	3.95838	9.57096e-05	0.000608391	0.819551
SH3BP4	0.599694	6.72846	3.95626	9.65177e-05	0.000613217	0.81169
DOT1L	-0.0967111	6.10225	-3.95589	9.66613e-05	0.000613819	0.8103
UBE2H	-0.253811	8.30416	-3.95383	9.74502e-05	0.000618516	0.802701
WDR19	0.246138	7.54736	3.95353	9.75669e-05	0.000618943	0.801582
SPANXB1	-0.0721193	4.85443	-3.95104	9.85351e-05	0.000624769	0.792351
TRIM46	-0.0964443	5.80504	-3.95071	9.86619e-05	0.000625257	0.791149
XPNPEP2	-0.1225	6.4382	-3.94978	9.90258e-05	0.000627127	0.787708
SCRN1	0.574466	7.75711	3.9497	9.90569e-05	0.000627127	0.787414
FBXO11	0.261988	7.89552	3.94952	9.91278e-05	0.00062726	0.786745
YWHAH	-0.299333	9.33518	-3.94797	9.97367e-05	0.000630794	0.781021
ABHD5	-0.352336	7.25868	-3.94743	9.99532e-05	0.000631845	0.778994
PPID	0.262892	9.73152	3.94666	0.000100256	0.000633442	0.776165
CD34	0.750471	9.08321	3.94596	0.000100534	0.000634875	0.773581
NTAN1	-0.248881	8.65545	-3.94522	0.00010083	0.000636425	0.770832
KIAA0391	0.100283	6.529	3.94414	0.000101258	0.000638809	0.766868
ZNF274	0.299066	9.39561	3.9438	0.000101395	0.000639347	0.765611
C1RL	0.343972	7.7055	3.9436	0.000101475	0.000639533	0.764869
U2SURP	0.2037	9.55498	3.94309	0.000101681	0.000640511	0.762972
HIST1H2AM	0.374286	6.45957	3.94243	0.000101947	0.000641863	0.760533
ENGASE	0.180585	9.28787	3.94059	0.000102689	0.000646211	0.753754
LOC100996756	-0.430141	7.72571	-3.93486	0.000105037	0.000660655	0.732628
ABCF3	-0.168234	8.40496	-3.93311	0.000105766	0.000664908	0.726163
MTHFR	-0.0803061	6.45165	-3.93269	0.000105943	0.000665686	0.724602
HOXA10	0.624321	9.10337	3.93203	0.000106218	0.000667081	0.722179
[truncated: 10,550 more rows]

## Sheet: C1 VS C3
	logFC	AveExpr	t	P.Value	adj.P.Val	B
TECR	-1.04227	9.46414	-15.6444	2.32736e-41	2.92037e-37	83.2539
FDPS	-0.771701	9.43473	-15.1056	2.77682e-39	1.74218e-35	78.5283
CDK4	-1.05709	10.2373	-15.0289	5.47283e-39	1.77437e-35	77.8577
RNASEH2A	-0.992052	8.65125	-15.0252	5.65625e-39	1.77437e-35	77.8251
HAUS7	-0.759112	7.63069	-14.9939	7.46208e-39	1.79341e-35	77.5513
DCPS	-0.898169	8.60762	-14.9781	8.57543e-39	1.79341e-35	77.4139
CKS1B	-1.10501	9.7184	-14.9284	1.33093e-38	2.38579e-35	76.9795
BANF1	-1.01906	9.79075	-14.8298	3.17937e-38	4.98685e-35	76.1189
UQCR10	-0.75191	11.0255	-14.6932	1.05972e-37	1.42992e-34	74.9291
ELAVL1	-0.730766	9.6185	-14.68	1.19126e-37	1.42992e-34	74.8134
SAC3D1	-1.20518	7.74708	-14.6742	1.25352e-37	1.42992e-34	74.7631
MCM5	-0.875503	9.59191	-14.6211	1.99947e-37	2.09077e-34	74.3016
HADH	-0.882855	8.93304	-14.6053	2.29954e-37	2.21959e-34	74.1634
NASP	-0.695812	9.59603	-14.504	5.60452e-37	4.75973e-34	73.283
EIF4EBP1	-0.795687	8.99652	-14.4975	5.9302e-37	4.75973e-34	73.2272
RUVBL2	-0.942172	10.1905	-14.4949	6.06915e-37	4.75973e-34	73.2043
GINS2	-0.975833	8.94426	-14.4284	1.08846e-36	8.03414e-34	72.627
MDH2	-0.691566	9.67712	-14.4169	1.20411e-36	8.08449e-34	72.5273
DNMT1	-0.73875	9.8852	-14.415	1.22414e-36	8.08449e-34	72.5109
SNRPD3	-0.67394	10.9052	-14.3895	1.53058e-36	9.60284e-34	72.2902
SUCLG1	-0.670805	10.5775	-14.1946	8.44253e-36	5.04462e-33	70.6026
MTCH2	-0.71215	10.4383	-14.1838	9.28049e-36	5.29326e-33	70.5091
MCM7	-0.922659	9.42721	-14.1254	1.54652e-35	8.16785e-33	70.0044
CCT7	-0.864924	10.7427	-14.1243	1.56223e-35	8.16785e-33	69.9944
DGUOK	-0.504478	8.80782	-13.9153	9.67189e-35	4.85451e-32	68.1928
NIT2	-1.09222	9.1784	-13.801	2.6149e-34	1.26199e-31	67.21
SAE1	-0.707077	8.47545	-13.7708	3.40022e-34	1.54496e-31	66.9505
MEA1	-0.636688	9.81909	-13.7692	3.44746e-34	1.54496e-31	66.9368
HSD17B10	-0.666539	10.4854	-13.7402	4.43461e-34	1.91881e-31	66.688
PFAS	-0.962171	8.55661	-13.6373	1.08278e-33	4.52889e-31	65.8059
SHMT2	-0.618951	8.65678	-13.6209	1.24815e-33	5.05221e-31	65.6655
KDELR2	-0.833207	9.24433	-13.6142	1.32262e-33	5.18631e-31	65.6082
POP5	-1.21299	8.76884	-13.6083	1.39207e-33	5.29324e-31	65.5577
TBL3	-0.500669	7.85339	-13.6002	1.49386e-33	5.51321e-31	65.4879
SMC1A	-0.614689	8.60574	-13.5768	1.82809e-33	6.55398e-31	65.2884
ACLY	-0.611912	9.23286	-13.5437	2.43498e-33	8.48726e-31	65.0052
UNG	-1.08089	7.66865	-13.5055	3.38958e-33	1.14953e-30	64.6783
NDUFAF3	-0.827017	8.46746	-13.4911	3.83608e-33	1.26672e-30	64.5561
POLR3K	-0.807122	7.8848	-13.4852	4.03898e-33	1.29952e-30	64.5051
MPV17	-0.858305	8.73699	-13.4725	4.50494e-33	1.4132e-30	64.3972
HNRNPAB	-0.836463	11.1818	-13.403	8.21461e-33	2.51407e-30	63.8037
NSUN5	-0.624682	9.32213	-13.3965	8.68783e-33	2.59559e-30	63.7483
ATP5H	-0.974192	11.6102	-13.374	1.05441e-32	3.0769e-30	63.557
THYN1	-0.967801	8.72683	-13.3472	1.32881e-32	3.78952e-30	63.3285
C21orf59	-0.9245	8.68103	-13.3315	1.52175e-32	4.24331e-30	63.1945
CNPY2	-0.772285	8.89619	-13.3278	1.56997e-32	4.28259e-30	63.1637
TSSC1	-0.650714	8.60614	-13.3052	1.90835e-32	5.09489e-30	62.9708
MCTS1	-0.926567	9.75652	-13.2994	2.00505e-32	5.24154e-30	62.922
PSMB3	-0.872782	10.6674	-13.2793	2.38333e-32	6.10326e-30	62.7512
DHFR	-0.916864	8.04567	-13.2601	2.81187e-32	7.05667e-30	62.5878
RPA3	-0.818766	9.49524	-13.2575	2.87628e-32	7.07678e-30	62.5655
NSMCE4A	-0.706653	8.43693	-13.2538	2.96929e-32	7.16513e-30	62.534
SDHC	-0.652354	9.09367	-13.2505	3.05549e-32	7.23402e-30	62.5058
PRPSAP1	-0.744791	9.72799	-13.2137	4.19104e-32	9.73874e-30	62.1935
ME2	-0.90874	9.43119	-13.1785	5.67341e-32	1.29436e-29	61.8943
GMPPA	-0.576632	7.9895	-13.1449	7.56983e-32	1.69618e-29	61.6094
NCAPD2	-0.870991	8.32759	-13.1372	8.08375e-32	1.77956e-29	61.5445
PHB	-0.735387	8.74533	-13.1318	8.46861e-32	1.83214e-29	61.4986
WDR12	-0.869526	9.03157	-13.1029	1.08527e-31	2.30813e-29	61.2535
POLD2	-0.829047	8.74774	-13.09	1.21161e-31	2.53388e-29	61.1447
APEH	-0.906695	9.24511	-13.082	1.29783e-31	2.66971e-29	61.0768
DUT	-0.727839	10.5687	-13.0683	1.45962e-31	2.95409e-29	60.9607
AATF	-0.532771	9.91053	-12.993	2.78076e-31	5.53856e-29	60.3239
DPAGT1	-0.999927	8.22545	-12.9855	2.96401e-31	5.79776e-29	60.2609
SLC38A10	-1.21257	9.97743	-12.984	3.0033e-31	5.79776e-29	60.2479
POLR2F	-0.62102	8.72774	-12.9311	4.72029e-31	8.97428e-29	59.8012
RUVBL1	-0.855609	8.21436	-12.9247	4.98379e-31	9.20982e-29	59.7475
CDC45	-0.661724	8.31323	-12.9245	4.99098e-31	9.20982e-29	59.7461
GGCT	-0.675363	10.5145	-12.9174	5.30499e-31	9.64739e-29	59.6858
POLD1	-0.728364	8.63906	-12.914	5.46181e-31	9.79068e-29	59.657
PDHA1	-0.700408	9.16362	-12.8986	6.22836e-31	1.10075e-28	59.5273
HNRNPA2B1	-0.875291	11.6689	-12.8769	7.49526e-31	1.30626e-28	59.3444
COA3	-0.92656	8.99455	-12.8639	8.37066e-31	1.431e-28	59.2352
FKBP3	-0.965128	9.75567	-12.863	8.43914e-31	1.431e-28	59.2272
QDPR	-0.866704	9.51959	-12.8471	9.65872e-31	1.61597e-28	59.0938
PARK7	-0.63775	12.1696	-12.8348	1.07329e-30	1.77206e-28	58.9897
WDR61	-0.48155	8.90292	-12.8293	1.12408e-30	1.81167e-28	58.944
NHP2	-0.762568	11.166	-12.8291	1.12616e-30	1.81167e-28	58.9422
MCM2	-0.934397	10.6035	-12.8199	1.21842e-30	1.93529e-28	58.8644
PRMT5	-0.840985	9.25382	-12.8044	1.39041e-30	2.17563e-28	58.7339
NDUFS7	-0.807924	9.01912	-12.8032	1.40441e-30	2.17563e-28	58.724
ICT1	-0.720594	7.56828	-12.7845	1.64596e-30	2.5059e-28	58.5673
DYRK1A	0.266231	7.76208	12.7837	1.65755e-30	2.5059e-28	58.5603
COPS6	-0.57732	9.53766	-12.7775	1.7472e-30	2.60998e-28	58.5083
C14orf159	-0.905975	9.19295	-12.7602	2.02391e-30	2.98777e-28	58.3631
MDH1	-0.679997	11.6622	-12.742	2.36258e-30	3.44717e-28	58.2102
CACYBP	-0.50894	9.29232	-12.7222	2.79571e-30	4.03069e-28	58.0439
GTF2H5	-0.999507	8.15558	-12.7209	2.82675e-30	4.03069e-28	58.033
MTHFD1	-0.944242	9.97668	-12.7155	2.96158e-30	4.1755e-28	57.987
PSMC5	-0.592556	10.436	-12.7045	3.24982e-30	4.53097e-28	57.8953
HIRIP3	-0.607622	8.3474	-12.6903	3.66785e-30	5.05761e-28	57.7757
TIMM8B	-0.71672	11.2835	-12.6773	4.09354e-30	5.58323e-28	57.6673
LMNB2	-0.694452	9.13154	-12.6717	4.29247e-30	5.7916e-28	57.6204
SNX17	-0.754037	10.0223	-12.664	4.58435e-30	6.11962e-28	57.5554
ZDHHC6	-0.628232	9.5858	-12.6455	5.36296e-30	7.08362e-28	57.4005
ECH1	-0.604089	10.2359	-12.6408	5.58158e-30	7.29559e-28	57.361
AHSA1	-0.738109	9.98476	-12.6358	5.82497e-30	7.53523e-28	57.3188
RFXANK	-0.719325	9.22624	-12.6321	6.01084e-30	7.69633e-28	57.2878
MRPL12	-0.813362	8.1069	-12.6119	7.13192e-30	9.03952e-28	57.1189
MCM3	-0.804477	9.41132	-12.5948	8.23953e-30	1.02871e-27	56.9763
C11orf73	-0.967446	6.59962	-12.5943	8.2802e-30	1.02871e-27	56.9714
ACYP1	-0.990362	6.93379	-12.5758	9.67663e-30	1.19041e-27	56.8175
CLNS1A	-0.955441	10.5404	-12.5622	1.08639e-29	1.31367e-27	56.7032
MRPL40	-0.723017	8.83119	-12.5619	1.08879e-29	1.31367e-27	56.701
WDR18	-0.689982	7.30884	-12.5582	1.12316e-29	1.34223e-27	56.6703
ALG8	-1.03766	8.78903	-12.553	1.17424e-29	1.39004e-27	56.6263
MRPL4	-0.649566	9.25702	-12.5491	1.21387e-29	1.42352e-27	56.5936
GNPAT	-0.738406	9.83618	-12.5321	1.40129e-29	1.62809e-27	56.4517
VAMP8	-1.24421	11.0437	-12.5303	1.42208e-29	1.63708e-27	56.4372
YWHAB	-0.839866	10.9793	-12.5286	1.44338e-29	1.6465e-27	56.4225
MRPL24	-0.640531	9.08552	-12.5147	1.62306e-29	1.83479e-27	56.3066
TRAPPC12	-0.807486	8.04442	-12.5033	1.7867e-29	1.9854e-27	56.2118
LZTS3	0.438118	7.41376	12.5033	1.78794e-29	1.9854e-27	56.2111
DPP3	-0.699055	9.48088	-12.4969	1.8868e-29	2.0768e-27	56.1579
NNT	-0.794056	8.34041	-12.4826	2.12792e-29	2.32006e-27	56.0391
CDK2AP2	-0.84595	8.39191	-12.4816	2.14717e-29	2.32006e-27	56.0302
PPP1R7	-0.470676	8.49313	-12.4807	2.16327e-29	2.32006e-27	56.0229
ATP13A1	-0.523873	9.60611	-12.4523	2.74927e-29	2.92354e-27	55.7861
GYS1	-0.817921	9.48395	-12.4402	3.04456e-29	3.21035e-27	55.6853
POLA2	-0.567902	7.83627	-12.4319	3.26503e-29	3.38655e-27	55.6163
PDE6D	-0.635803	8.25205	-12.4319	3.26564e-29	3.38655e-27	55.6161
RBM10	-0.555311	8.98668	-12.4091	3.95617e-29	4.06902e-27	55.4266
CCT5	-0.681458	11.5769	-12.3764	5.21268e-29	5.28995e-27	55.1542
AK2	-0.780998	8.60481	-12.3761	5.22755e-29	5.28995e-27	55.1514
PPIA	-0.611193	13.6394	-12.3751	5.27042e-29	5.29065e-27	55.1433
MRPL34	-0.75526	8.38185	-12.355	6.24291e-29	6.21292e-27	54.9761
IMPA2	-1.15562	9.9548	-12.3541	6.28818e-29	6.21292e-27	54.9689
GBAP1	-0.719583	8.88179	-12.3249	8.0365e-29	7.87828e-27	54.7267
PSMA5	-0.6394	10.321	-12.3137	8.83003e-29	8.58909e-27	54.6337
NME1	-1.07771	9.79947	-12.3118	8.97393e-29	8.61043e-27	54.6177
PIH1D1	-0.628924	9.81006	-12.3113	9.01683e-29	8.61043e-27	54.613
ACD	-0.600925	8.85044	-12.3107	9.05783e-29	8.61043e-27	54.6085
ACSL5	-0.72569	8.45235	-12.2991	9.98574e-29	9.42114e-27	54.5122
HSD17B4	-1.1819	9.39862	-12.2976	1.01114e-28	9.46853e-27	54.4998
MRPS14	-0.573452	7.63455	-12.2757	1.21553e-28	1.12981e-26	54.318
CHCHD3	-0.869293	9.94282	-12.272	1.25416e-28	1.15714e-26	54.2871
RER1	-0.547264	9.07204	-12.2535	1.4645e-28	1.34135e-26	54.134
TMX1	-0.753206	10.0374	-12.229	1.79854e-28	1.63537e-26	53.9311
ZNHIT1	-0.724339	9.31793	-12.2189	1.95785e-28	1.76742e-26	53.8473
ACAT1	-0.940515	10.0372	-12.2116	2.08137e-28	1.8655e-26	53.7868
STT3A	-0.817717	8.69821	-12.21	2.10939e-28	1.8734e-26	53.7736
CUEDC2	-0.551158	10.1007	-12.2094	2.12004e-28	1.8734e-26	53.7687
ATP5G3	-0.728526	11.2432	-12.2049	2.20167e-28	1.93193e-26	53.7313
SRSF1	-0.588213	8.6791	-12.1784	2.74934e-28	2.39574e-26	53.512
NEDD8	-0.531958	10.3831	-12.176	2.80369e-28	2.42625e-26	53.4926
SNRPD1	-0.536254	9.66577	-12.1323	4.04159e-28	3.47355e-26	53.1315
HEATR2	-0.703378	9.13342	-12.1289	4.16026e-28	3.55122e-26	53.1029
FTSJ1	-0.398927	8.59472	-12.1215	4.42598e-28	3.75251e-26	53.0418
GCDH	-0.582574	8.28019	-12.1107	4.84459e-28	4.07986e-26	52.9525
ATIC	-0.876818	10.1265	-12.0996	5.31461e-28	4.44585e-26	52.8611
C1QBP	-0.943943	10.4175	-12.0967	5.44131e-28	4.52169e-26	52.8378
AHCYL1	-0.472748	8.27111	-12.0924	5.64126e-28	4.65701e-26	52.8022
COASY	-0.473311	9.64398	-12.0847	6.01701e-28	4.91269e-26	52.7385
EIF4G3	-0.667302	7.79429	-12.0845	6.02929e-28	4.91269e-26	52.7365
LAMTOR2	-0.87162	9.12962	-12.0549	7.71642e-28	6.24681e-26	52.4929
MEN1	-0.653869	8.96918	-12.0516	7.93405e-28	6.3563e-26	52.4654
MRPS16	-0.641548	8.42354	-12.0513	7.95298e-28	6.3563e-26	52.4631
MCM4	-0.743641	8.33338	-12.0348	9.12745e-28	7.24882e-26	52.327
BCS1L	-0.639755	8.3731	-12.0279	9.66669e-28	7.62879e-26	52.2704
FANCG	-0.574441	8.43022	-12.0228	1.0083e-27	7.90757e-26	52.2287
UQCRC1	-0.910529	10.4738	-12.0083	1.13841e-27	8.87255e-26	52.1089
ATP5G1	-0.586583	9.98671	-11.9974	1.24664e-27	9.65608e-26	52.0192
EFTUD1	-0.580188	9.24248	-11.9947	1.27419e-27	9.8089e-26	51.9976
NELFB	-0.643747	8.92524	-11.9874	1.35401e-27	1.03283e-25	51.9376
ECHS1	-0.737167	10.8771	-11.9871	1.35812e-27	1.03283e-25	51.9346
TTLL12	-0.679934	9.07486	-11.96	1.70206e-27	1.2866e-25	51.7117
GPATCH2L	0.521646	7.32304	11.8816	3.26259e-27	2.45143e-25	51.0693
MRPS34	-0.580563	8.36006	-11.8777	3.37197e-27	2.51854e-25	51.0367
IARS2	-0.779881	10.0225	-11.8727	3.51315e-27	2.60846e-25	50.9962
EMG1	-0.671084	8.97893	-11.8667	3.69326e-27	2.72606e-25	50.9468
ECI1	-0.563034	8.5194	-11.861	3.87128e-27	2.84075e-25	50.9004
POLR2G	-0.480472	11.2931	-11.8504	4.22889e-27	3.08309e-25	50.8131
HAX1	-0.494527	9.98806	-11.8497	4.25067e-27	3.08309e-25	50.808
NDUFS6	-0.561052	10.8074	-11.8473	4.33915e-27	3.12918e-25	50.7877
DERA	-1.05025	8.64197	-11.8461	4.38159e-27	3.14173e-25	50.7781
SNRNP25	-0.769809	9.72219	-11.8441	4.45494e-27	3.17617e-25	50.7617
AIFM1	-0.661163	8.46473	-11.8142	5.7063e-27	4.04534e-25	50.5173
GTF2H4	-0.614894	7.1768	-11.8075	6.02983e-27	4.25069e-25	50.4628
MGST2	-0.858926	9.31683	-11.7869	7.15066e-27	4.99496e-25	50.2945
PRKDC	-0.526724	7.32791	-11.7867	7.16523e-27	4.99496e-25	50.2925
SMARCAL1	-0.740154	7.74433	-11.7852	7.25578e-27	5.03014e-25	50.2801
RHOT1	-0.706855	10.0647	-11.7612	8.84876e-27	6.10078e-25	50.0842
C21orf33	-0.598456	8.85746	-11.7525	9.51067e-27	6.52131e-25	50.0129
FES	-0.907305	8.88188	-11.739	1.06306e-26	7.24962e-25	49.903
CAD	-0.697444	8.96514	-11.6847	1.66339e-26	1.12822e-24	49.461
SRM	-0.853385	8.97097	-11.6832	1.68494e-26	1.13093e-24	49.4483
PIGF	-0.952467	7.96199	-11.6831	1.6854e-26	1.13093e-24	49.4481
PPA2	-1.00781	10.4365	-11.6586	2.06295e-26	1.37691e-24	49.2485
OSGEP	-0.522856	8.76809	-11.6449	2.30953e-26	1.53333e-24	49.1371
NDUFB6	-0.669813	10.2011	-11.627	2.67699e-26	1.76794e-24	48.9913
NMI	-0.706698	10.6368	-11.6075	3.14194e-26	2.06414e-24	48.8332
PYGL	-1.24937	9.73047	-11.6068	3.16117e-26	2.06595e-24	48.8272
PUS1	-0.612247	7.25777	-11.6032	3.25464e-26	2.11602e-24	48.7984
NCAPG2	-0.776595	8.8084	-11.5877	3.69637e-26	2.39083e-24	48.6728
TPI1	-0.490248	9.77085	-11.5847	3.78908e-26	2.43822e-24	48.6483
IRF3	-0.634727	8.36768	-11.5805	3.92303e-26	2.51154e-24	48.614
NUDC	-0.383443	8.49692	-11.5499	5.04302e-26	3.21217e-24	48.3661
RPA2	-0.67235	9.5452	-11.5451	5.24606e-26	3.3239e-24	48.3272
HECW1	0.351159	6.91812	11.5445	5.27141e-26	3.3239e-24	48.3224
ITPA	-0.474655	10.2115	-11.5303	5.92244e-26	3.71574e-24	48.2075
TUFM	-0.713907	11.3439	-11.5208	6.4037e-26	3.99769e-24	48.1303
RBBP4	-0.674032	9.6027	-11.4998	7.60452e-26	4.72384e-24	47.9607
TMEM230	-0.851509	9.56771	-11.4911	8.17131e-26	5.05092e-24	47.8897
EDF1	-0.616669	10.3101	-11.4795	8.98106e-26	5.52423e-24	47.7965
TMEM165	-0.885359	8.21323	-11.4771	9.16577e-26	5.61034e-24	47.7764
ENDOG	-0.749053	7.63386	-11.471	9.63329e-26	5.86789e-24	47.7273
UBOX5	0.293998	8.67577	11.4674	9.91681e-26	6.01141e-24	47.6986
CLPP	-0.56247	8.63514	-11.4651	1.0106e-25	6.09663e-24	47.68
CTBP1	-0.589234	10.5903	-11.4632	1.02646e-25	6.16266e-24	47.6646
TEX264	-0.585607	7.80476	-11.4472	1.17036e-25	6.9932e-24	47.5351
TRMT112	-0.651525	10.9031	-11.4442	1.19941e-25	7.13282e-24	47.5109
MRPL48	-0.54978	9.05856	-11.4346	1.29755e-25	7.68e-24	47.4333
SCAP	-0.605235	9.52436	-11.4328	1.31651e-25	7.75567e-24	47.419
CYP1A2	0.335124	7.14008	11.432	1.32539e-25	7.77147e-24	47.4123
SERBP1	-0.521778	10.8621	-11.4223	1.43487e-25	8.37428e-24	47.334
ETV1	0.280119	6.28182	11.414	1.53469e-25	8.87557e-24	47.2676
RFC2	-0.45456	7.75912	-11.414	1.5349e-25	8.87557e-24	47.2675
CCDC53	-0.816555	8.49047	-11.4085	1.60601e-25	9.24416e-24	47.2228
IMMT	-0.670111	10.2325	-11.405	1.65197e-25	9.46524e-24	47.1949
PROSC	-0.541109	7.51651	-11.4044	1.66091e-25	9.47321e-24	47.1896
CHAF1A	-0.401429	7.92258	-11.3992	1.73259e-25	9.83735e-24	47.1479
TRIP13	-0.772206	7.97787	-11.3889	1.88509e-25	1.0655e-23	47.0646
STK25	-0.535699	8.44147	-11.3768	2.08056e-25	1.17071e-23	46.9673
TGFBR1	0.365904	7.09934	11.3755	2.1026e-25	1.17783e-23	46.9569
ITGA4	-0.948208	8.92675	-11.3736	2.1351e-25	1.19072e-23	46.9417
HSPD1	-0.849198	11.708	-11.3537	2.51202e-25	1.39473e-23	46.7813
DHX16	-0.59106	8.6116	-11.3476	2.63906e-25	1.45881e-23	46.7326
M6PR	-0.836198	7.81423	-11.3208	3.28338e-25	1.80701e-23	46.517
LIG1	-0.52274	8.79627	-11.3181	3.35603e-25	1.83893e-23	46.4954
ZNF821	0.322266	7.54263	11.3164	3.40218e-25	1.84869e-23	46.4819
POLA1	-0.709006	8.1032	-11.3164	3.40331e-25	1.84869e-23	46.4816
BDKRB1	0.30377	6.83238	11.3083	3.63389e-25	1.96544e-23	46.4169
FAM173A	-0.661896	7.41019	-11.3062	3.69607e-25	1.99048e-23	46.4001
C17orf70	-0.567631	8.22699	-11.3001	3.88395e-25	2.08273e-23	46.3512
EIF2B4	-0.382391	9.30094	-11.298	3.95155e-25	2.10996e-23	46.3342
DCXR	-0.719424	9.31834	-11.2949	4.05212e-25	2.15449e-23	46.3094
CBX1	-1.07856	8.71828	-11.2874	4.30722e-25	2.28047e-23	46.2491
PSMA7	-0.674574	9.91114	-11.2851	4.38829e-25	2.31363e-23	46.2307
MMS19	-0.454483	8.60806	-11.2783	4.63762e-25	2.43485e-23	46.1762
C16orf62	-0.531452	8.55956	-11.2733	4.83244e-25	2.52656e-23	46.1356
RPA1	-0.866001	9.80981	-11.2634	5.23438e-25	2.72535e-23	46.0567
POLR2I	-0.602743	9.91279	-11.2542	5.64356e-25	2.91604e-23	45.9824
UBE2L3	-0.570795	9.18133	-11.2541	5.64709e-25	2.91604e-23	45.9818
AKAP1	-0.351623	7.47238	-11.2481	5.93e-25	3.04957e-23	45.9336
UCKL1	-0.61729	9.29248	-11.24	6.33079e-25	3.2424e-23	45.869
SCAND2P	0.221154	6.4101	11.2361	6.53519e-25	3.33348e-23	45.8377
RRP7A	-0.504808	7.69801	-11.2331	6.69478e-25	3.40106e-23	45.8139
DDX41	-0.698387	9.7632	-11.2318	6.76921e-25	3.41201e-23	45.803
PRMT7	-0.527318	7.48859	-11.2318	6.77073e-25	3.41201e-23	45.8027
LAS1L	-0.383855	9.3263	-11.2312	6.80315e-25	3.41464e-23	45.798
PRIM1	-0.748998	9.58871	-11.2194	7.48773e-25	3.74327e-23	45.7034
MAP3K9	0.329902	6.34361	11.2039	8.48587e-25	4.22542e-23	45.5799
CD5	0.353806	8.5242	11.1999	8.76932e-25	4.3493e-23	45.5475
MTG1	-0.487445	8.59555	-11.1946	9.15249e-25	4.52147e-23	45.5053
STX8	-0.716297	9.78765	-11.1885	9.61444e-25	4.73106e-23	45.4567
AKR7A2	-0.915073	9.34212	-11.1879	9.66132e-25	4.73556e-23	45.4519
CEP55	-0.909876	6.73517	-11.1842	9.95616e-25	4.85105e-23	45.4222
ARPC1B	-0.953964	11.5665	-11.184	9.97427e-25	4.85105e-23	45.4204
HSPE1	-0.768716	10.0531	-11.1816	1.01684e-24	4.92637e-23	45.4014
FUT2	0.25247	7.01428	11.1772	1.05391e-24	5.07183e-23	45.3661
COQ9	-0.569115	8.65317	-11.1771	1.05495e-24	5.07183e-23	45.3651
LRRC32	0.511289	7.4915	11.1511	1.30147e-24	6.23314e-23	45.1579
NDUFAB1	-0.518941	11.3319	-11.1495	1.31906e-24	6.29337e-23	45.1446
FIBP	-0.634173	10.2161	-11.1446	1.37196e-24	6.52095e-23	45.1058
GSTA1	0.303533	6.30478	11.1375	1.4532e-24	6.86772e-23	45.0491
CLEC16A	-0.454266	8.0237	-11.1373	1.45586e-24	6.86772e-23	45.0473
OPN3	-1.33802	8.98784	-11.1348	1.48513e-24	6.97955e-23	45.0276
FH	-0.459596	8.28363	-11.1327	1.51024e-24	7.07109e-23	45.0111
SNRPA	-0.605562	10.9839	-11.1288	1.55912e-24	7.27281e-23	44.9797
XRCC5	-0.557014	11.1301	-11.1212	1.65728e-24	7.70205e-23	44.9194
ECHDC1	-0.757339	8.37574	-11.1204	1.66811e-24	7.72378e-23	44.913
RAC2	-0.888393	11.173	-11.1188	1.69066e-24	7.79941e-23	44.8997
COG5	-0.626865	7.67677	-11.1132	1.76883e-24	8.13014e-23	44.8551
PRMT1	-1.01492	10.3965	-11.1095	1.82218e-24	8.3448e-23	44.8258
DPM3	-0.766295	8.58574	-11.108	1.84454e-24	8.41648e-23	44.8138
PSMB10	-1.03796	9.76467	-11.1014	1.94452e-24	8.84052e-23	44.7617
CAPZB	-0.424804	9.49755	-11.0967	2.02103e-24	9.15518e-23	44.7236
SMARCA4	-0.38713	8.35109	-11.0945	2.05647e-24	9.28222e-23	44.7065
MRPL18	-0.656276	10.1777	-11.0917	2.10421e-24	9.46368e-23	44.6838
TACC3	-0.684151	9.27865	-11.0855	2.21085e-24	9.90776e-23	44.635
TST	-0.822694	9.4747	-11.0731	2.44387e-24	1.09131e-22	44.5362
PPIE	-0.502487	8.27052	-11.0667	2.57432e-24	1.14548e-22	44.4848
DAD1	-0.989842	10.0665	-11.0646	2.61747e-24	1.16057e-22	44.4684
SLC25A16	0.280286	6.89702	11.0622	2.66835e-24	1.17896e-22	44.4495
PSME3	-0.445731	8.55507	-11.0576	2.77056e-24	1.21673e-22	44.4124
MSRB2	-0.633103	8.05077	-11.0575	2.77322e-24	1.21673e-22	44.4114
KRT85	0.306183	7.73232	11.0517	2.90387e-24	1.26961e-22	44.366
MLEC	-0.691131	8.97563	-11.039	3.21715e-24	1.40169e-22	44.2649
TMEM39B	-0.580775	8.34799	-11.0367	3.27761e-24	1.42309e-22	44.2465
TMEM214	-0.454551	9.03182	-11.0327	3.38605e-24	1.46511e-22	44.2144
ACOT13	-0.781436	8.14292	-11.0322	3.39964e-24	1.46594e-22	44.2105
MTRF1	-0.563306	6.8089	-11.025	3.60169e-24	1.54774e-22	44.1535
CARS2	-0.615537	9.2779	-11.0153	3.89398e-24	1.66763e-22	44.0765
HDAC1	-0.599048	10.257	-11.0072	4.15576e-24	1.77369e-22	44.0123
COLGALT1	-0.632225	9.72304	-11.003	4.29864e-24	1.82845e-22	43.979
YIF1A	-0.686374	9.1216	-10.9891	4.80935e-24	2.03878e-22	43.8682
NSUN3	0.578078	9.00486	10.9862	4.92119e-24	2.07916e-22	43.8455
MRPS15	-0.622719	8.68251	-10.9835	5.03085e-24	2.11836e-22	43.8238
NTRK3	0.323856	6.71175	10.9804	5.15694e-24	2.16037e-22	43.7994
VKORC1	-0.767074	9.46392	-10.9802	5.16504e-24	2.16037e-22	43.7978
LINC00563	0.325589	6.68351	10.9775	5.27682e-24	2.19979e-22	43.7767
IFI35	-0.808531	8.20524	-10.9664	5.76852e-24	2.39524e-22	43.6888
NDUFA8	-0.82214	9.50329	-10.9661	5.78385e-24	2.39524e-22	43.6862
TTC37	-0.828432	7.7971	-10.9632	5.92268e-24	2.44467e-22	43.6628
COPZ1	-0.447156	9.94862	-10.9602	6.06447e-24	2.49498e-22	43.6394
GPD1L	-0.645857	8.81257	-10.9542	6.36411e-24	2.6097e-22	43.5919
RAD50	-0.547395	7.15873	-10.9472	6.73027e-24	2.75086e-22	43.5367
FAHD2A	-0.613921	8.60074	-10.9451	6.8493e-24	2.79042e-22	43.5194
GRIN2B	0.283304	6.11895	10.9402	7.12015e-24	2.89138e-22	43.4811
SPCS2	-0.668548	10.9726	-10.9323	7.58587e-24	3.06533e-22	43.4186
PAICS	-0.583602	7.92469	-10.932	7.60285e-24	3.06533e-22	43.4164
UBA1	-0.892896	10.4502	-10.9317	7.62544e-24	3.06533e-22	43.4135
APRT	-0.628554	9.56135	-10.9313	7.64622e-24	3.06533e-22	43.4108
SEC13	-0.411864	11.2788	-10.9254	8.01978e-24	3.20485e-22	43.3637
HIBCH	-0.824965	6.81848	-10.9112	8.98415e-24	3.57883e-22	43.2517
MCM6	-0.832193	10.5684	-10.8898	1.06696e-23	4.23678e-22	43.0821
PGPEP1	0.365531	7.83138	10.8868	1.09227e-23	4.32358e-22	43.059
ADSL	-0.562177	10.5276	-10.8859	1.10077e-23	4.33654e-22	43.0513
CCDC22	-0.656019	7.21505	-10.8857	1.10245e-23	4.33654e-22	43.0498
DNM1L	-0.642736	8.71853	-10.8851	1.10755e-23	4.34298e-22	43.0453
PLAC8	-1.00634	12.1856	-10.8831	1.12507e-23	4.39793e-22	43.0298
SERINC3	-0.504337	10.0619	-10.8621	1.33173e-23	5.1896e-22	42.8634
TMEM126B	-0.727619	10.255	-10.8542	1.4183e-23	5.50985e-22	42.8013
PTHLH	0.156516	4.7252	10.8513	1.45128e-23	5.62056e-22	42.7786
PSMA4	-0.576198	10.5959	-10.8395	1.59454e-23	6.15641e-22	42.6857
MRS2	-0.694363	6.88229	-10.8264	1.77184e-23	6.81996e-22	42.5817
TAAR2	0.433245	6.55683	10.8246	1.79626e-23	6.89279e-22	42.5682
PMS1	-1.04234	8.56768	-10.8217	1.83927e-23	7.03634e-22	42.5449
CA12	0.254731	6.53239	10.8187	1.88327e-23	7.16302e-22	42.5216
PTBP1	-0.573442	11.5919	-10.8187	1.8838e-23	7.16302e-22	42.5213
CENPM	-0.583836	8.36025	-10.8176	1.89977e-23	7.20192e-22	42.513
RAN	-0.654714	10.4379	-10.8129	1.97216e-23	7.4538e-22	42.4761
ELF3	0.28521	6.82502	10.8119	1.98817e-23	7.49175e-22	42.4681
MAT1A	0.374467	7.43687	10.8048	2.10402e-23	7.90456e-22	42.4122
NUDT1	-0.692278	8.67197	-10.8035	2.12704e-23	7.96719e-22	42.4015
PDCD5	-0.571257	7.30395	-10.798	2.2217e-23	8.29698e-22	42.3586
CFDP1	-0.338845	7.93544	-10.7885	2.39771e-23	8.92773e-22	42.2833
ACADM	-1.00028	9.26091	-10.7824	2.51628e-23	9.34151e-22	42.2357
NOSIP	-0.549463	8.92188	-10.7766	2.63561e-23	9.75565e-22	42.19
MAGOHB	-0.554517	6.55455	-10.768	2.82272e-23	1.04175e-21	42.1224
MUC8	0.325735	7.99857	10.7669	2.84622e-23	1.04734e-21	42.1142
NOLC1	-0.451965	8.84102	-10.7647	2.89776e-23	1.06319e-21	42.0965
SEH1L	-0.914245	8.87555	-10.7556	3.11496e-23	1.13955e-21	42.0252
ATP5J	-0.627687	11.4366	-10.7486	3.29442e-23	1.2017e-21	41.97
STOML2	-0.658183	9.34442	-10.7454	3.38002e-23	1.22935e-21	41.9447
CTPS1	-0.678581	8.24489	-10.7314	3.77635e-23	1.36953e-21	41.8353
DHPS	-0.575844	8.45053	-10.7292	3.84396e-23	1.39003e-21	41.8178
L1CAM	0.247032	6.92183	10.7286	3.86363e-23	1.39313e-21	41.8128
TOP2A	-1.34059	8.39456	-10.7228	4.04395e-23	1.45397e-21	41.7678
MTX2	-0.675026	8.22213	-10.7201	4.13301e-23	1.48174e-21	41.7463
PFN1	-1.06529	11.7619	-10.7191	4.1669e-23	1.48964e-21	41.7382
ZNF484	0.280469	5.86699	10.7175	4.21842e-23	1.50377e-21	41.7261
PPM1A	0.43395	8.35661	10.7047	4.66876e-23	1.65959e-21	41.6261
ADK	-0.445027	7.89135	-10.6993	4.87661e-23	1.72858e-21	41.5831
VPS35	-0.675719	10.7668	-10.6981	4.92283e-23	1.74005e-21	41.5738
EMC8	-0.439406	9.19354	-10.6939	5.08856e-23	1.79357e-21	41.5411
DNAJC13	-0.790609	8.69727	-10.6935	5.10598e-23	1.79467e-21	41.5378
NKX3-1	0.330954	7.05408	10.6928	5.1352e-23	1.7999e-21	41.5321
CNP	-0.482704	9.53846	-10.6905	5.23018e-23	1.82809e-21	41.5141
SYK	-0.736237	8.47271	-10.6896	5.26437e-23	1.83493e-21	41.5076
HRH3	0.237757	7.07172	10.6876	5.34976e-23	1.85952e-21	41.4918
NDUFA7	-0.522434	8.59755	-10.6863	5.40612e-23	1.87392e-21	41.4814
TUBA1B	-0.47901	13.8411	-10.682	5.59379e-23	1.93322e-21	41.4478
GPRIN2	0.341613	8.25962	10.6815	5.61649e-23	1.93322e-21	41.4438
DNAH3	0.338471	7.10752	10.6813	5.62339e-23	1.93322e-21	41.4426
TAF12	-0.648932	8.06878	-10.6806	5.65399e-23	1.93842e-21	41.4372
PREB	-0.650518	8.3626	-10.6762	5.85694e-23	2.00253e-21	41.4024
ALDH6A1	-0.438798	7.04325	-10.6739	5.96486e-23	2.03389e-21	41.3844
RNF39	0.33243	7.72194	10.6731	6.00197e-23	2.041e-21	41.3783
FABP7	0.221456	5.54939	10.6707	6.11679e-23	2.07442e-21	41.3596
DYNLL1	-1.10191	10.7587	-10.665	6.40009e-23	2.16464e-21	41.315
PCSK6	0.249674	6.49912	10.6619	6.56292e-23	2.21375e-21	41.2902
EIF2B1	-0.439487	10.0808	-10.6614	6.58888e-23	2.21655e-21	41.2863
PSMB4	-0.491745	11.1868	-10.6524	7.07675e-23	2.3743e-21	41.2158
SLC39A4	-0.593795	8.41987	-10.6515	7.1233e-23	2.38355e-21	41.2094
COG4	-0.535121	8.67326	-10.6479	7.32984e-23	2.44614e-21	41.1812
ANAPC5	-0.552007	10.1265	-10.6426	7.64779e-23	2.54548e-21	41.1393
FRAS1	0.383812	6.07044	10.6349	8.1257e-23	2.69739e-21	41.0795
GLYAT	0.29925	6.62157	10.6263	8.69614e-23	2.87913e-21	41.0126
HMGB1	-0.430234	12.7578	-10.6248	8.80504e-23	2.9037e-21	41.0003
PAPPA2	0.238427	6.9385	10.6246	8.81661e-23	2.9037e-21	40.999
TP53	-0.675571	7.08879	-10.6215	9.03729e-23	2.96858e-21	40.9747
COX15	-0.558347	7.9448	-10.6195	9.17791e-23	3.00477e-21	40.9594
RP11-82L18.2	0.429179	8.33915	10.6193	9.19536e-23	3.00477e-21	40.9576
BTRC	0.260668	7.27717	10.6182	9.27497e-23	3.02292e-21	40.9491
PIGN	-0.701967	7.63254	-10.6095	9.93963e-23	3.23115e-21	40.8808
MFSD1	-0.780894	11.7097	-10.6074	1.01056e-22	3.2766e-21	40.8645
PSMG1	-0.648217	8.87815	-10.6058	1.02346e-22	3.30989e-21	40.852
NUP85	-0.598531	8.77053	-10.6032	1.0443e-22	3.36859e-21	40.8321
ELK4	0.288052	6.59592	10.5967	1.09934e-22	3.53707e-21	40.7814
TCL6	0.21226	6.03999	10.5904	1.15615e-22	3.71033e-21	40.7317
DLG3	0.272015	7.07973	10.5832	1.22386e-22	3.91759e-21	40.6756
PDSS2	-0.686912	8.01395	-10.58	1.25512e-22	4.00745e-21	40.6507
CYCS	-0.654195	11.8685	-10.5726	1.33021e-22	4.23641e-21	40.5934
EDAR	0.341788	7.0269	10.5651	1.41205e-22	4.48567e-21	40.5346
SNCG	0.257321	6.41958	10.5606	1.46253e-22	4.63431e-21	40.4999
ASCL3	0.331416	7.32931	10.5542	1.53797e-22	4.86105e-21	40.4503
CREB1	-0.388034	7.97328	-10.5492	1.6008e-22	5.04695e-21	40.4108
NCBP2	-0.532479	8.19566	-10.5431	1.67932e-22	5.27826e-21	40.3636
ZWINT	-0.955784	10.0444	-10.5429	1.68258e-22	5.27826e-21	40.3617
HPRT1	-0.599825	11.1094	-10.5386	1.73968e-22	5.44375e-21	40.3288
C1orf123	-0.485089	9.68107	-10.5346	1.7962e-22	5.60666e-21	40.2973
DHTKD1	-0.792745	7.73674	-10.5275	1.89962e-22	5.91476e-21	40.2421
FAM96B	-0.594463	9.78266	-10.5229	1.97004e-22	6.11883e-21	40.2062
RNPEP	-0.761379	9.61082	-10.5191	2.02997e-22	6.28941e-21	40.1766
LAGE3	-0.546978	9.30207	-10.5121	2.14394e-22	6.62616e-21	40.1228
CYLC1	0.237421	5.947	10.5078	2.21907e-22	6.8415e-21	40.0888
C19orf10	-0.638672	9.86687	-10.5067	2.23753e-22	6.88151e-21	40.0806
MUS81	-0.451313	8.70085	-10.5011	2.33833e-22	7.17155e-21	40.0372
BDH1	-0.64522	7.88812	-10.5009	2.34327e-22	7.17155e-21	40.0351
PDCD6IP	-0.47551	11.1706	-10.4961	2.43229e-22	7.42587e-21	39.9983
PSMB8	-0.724341	10.2984	-10.4895	2.56311e-22	7.80628e-21	39.9467
GPS1	-0.576846	8.26809	-10.4871	2.61139e-22	7.93406e-21	39.9283
NELFCD	-0.537319	9.92473	-10.4863	2.62819e-22	7.96583e-21	39.9219
TMEM151B	0.246187	6.97312	10.4806	2.7482e-22	8.30949e-21	39.8779
PPP1CA	-0.725683	10.3106	-10.4757	2.85723e-22	8.61841e-21	39.8395
KIR2DL5A	0.380946	8.03448	10.4733	2.91099e-22	8.7595e-21	39.8212
DSG3	0.285136	7.39031	10.4717	2.94697e-22	8.8284e-21	39.8091
CD80	0.338292	7.16831	10.4717	2.94796e-22	8.8284e-21	39.8087
POLR2E	-0.744834	8.41718	-10.4664	3.07385e-22	9.18349e-21	39.7675
MIER2	0.239192	7.79582	10.4611	3.20476e-22	9.55185e-21	39.7264
CDK5	-0.732024	8.31013	-10.4592	3.2523e-22	9.6706e-21	39.7118
CYC1	-0.66664	10.5582	-10.4583	3.27628e-22	9.71886e-21	39.7046
SPG11	-0.82732	9.56041	-10.4548	3.36693e-22	9.96421e-21	39.6777
TMEM131	-0.768958	9.52915	-10.4478	3.55834e-22	1.05059e-20	39.6232
MIS18BP1	-0.873445	8.42395	-10.4454	3.62501e-22	1.06776e-20	39.6049
TMEM258	-0.521259	11.9812	-10.4435	3.6794e-22	1.08124e-20	39.5902
MRPL3	-0.668619	10.7744	-10.4403	3.77336e-22	1.10626e-20	39.5653
SYNM	0.442293	6.9216	10.4383	3.83391e-22	1.11962e-20	39.5496
SRCAP	0.257398	7.6834	10.4382	3.83677e-22	1.11962e-20	39.5489
MRPL57	-0.42062	10.1391	-10.4339	3.96756e-22	1.1551e-20	39.5158
MRPL19	-0.636313	7.35639	-10.4255	4.23838e-22	1.23109e-20	39.4507
PYCARD	-1.12198	10.2046	-10.4228	4.32972e-22	1.25472e-20	39.4297
PNKP	-0.615423	7.97163	-10.4214	4.37689e-22	1.26547e-20	39.419
EAF2	-0.92619	10.7283	-10.4184	4.47895e-22	1.292e-20	39.3963
NDUFV1	-0.684433	10.2657	-10.4157	4.57623e-22	1.31703e-20	39.3751
CHEK1	-0.572924	6.81016	-10.4064	4.92307e-22	1.41361e-20	39.3031
KIAA1654	0.256702	6.61887	10.4019	5.09954e-22	1.46094e-20	39.2684
CYP2C9	0.314345	6.62652	10.3995	5.1964e-22	1.4853e-20	39.2498
SLC35A1	-1.01176	8.7879	-10.3965	5.32019e-22	1.51722e-20	39.2266
GLP1R	0.239025	6.89773	10.3949	5.38657e-22	1.53267e-20	39.2144
SH3GL3	0.592105	7.01759	10.3912	5.54474e-22	1.57411e-20	39.1858
CLCA2	0.201165	5.27461	10.3728	6.40846e-22	1.8152e-20	39.0431
KCNMB2	0.332429	7.33216	10.3702	6.53538e-22	1.84698e-20	39.0238
OR10J1	0.269104	7.55618	10.3598	7.09015e-22	1.99926e-20	38.9434
ERLIN1	-0.74172	9.82011	-10.3574	7.22662e-22	2.03028e-20	38.9247
ELK1	0.246093	8.05617	10.3573	7.23252e-22	2.03028e-20	38.9238
ZSCAN32	0.289981	7.93726	10.3544	7.39845e-22	2.07223e-20	38.9015
TGFB3	0.298411	7.44865	10.3531	7.47551e-22	2.08915e-20	38.8913
MSH2	-0.97341	7.62624	-10.3512	7.58724e-22	2.11566e-20	38.8766
PA2G4	-0.546335	9.48119	-10.3495	7.68494e-22	2.13815e-20	38.864
SCAMP3	-0.415033	9.98577	-10.3485	7.74693e-22	2.15023e-20	38.8561
CDRT1	0.204609	5.91013	10.3483	7.76263e-22	2.15023e-20	38.8541
GK2	0.34512	6.06025	10.3457	7.91654e-22	2.18804e-20	38.8348
FLJ20712	0.274996	6.87931	10.3435	8.05732e-22	2.22205e-20	38.8174
PFN2	0.568835	7.01364	10.3428	8.10082e-22	2.22915e-20	38.8121
PDIA6	-0.694986	10.9978	-10.3394	8.32161e-22	2.28489e-20	38.7856
BCCIP	-0.489955	8.01216	-10.3383	8.39344e-22	2.29624e-20	38.7771
EPRS	-0.500747	9.05963	-10.338	8.41078e-22	2.29624e-20	38.775
RAP1GDS1	-0.621092	9.19005	-10.3379	8.41785e-22	2.29624e-20	38.7742
ETFA	-0.711508	10.2976	-10.3375	8.44523e-22	2.29872e-20	38.771
ATP5SL	-0.344784	9.4677	-10.3358	8.55561e-22	2.32372e-20	38.7582
KPNB1	-0.498016	9.20905	-10.3341	8.6718e-22	2.35019e-20	38.7449
COL11A2	0.270499	7.78436	10.3332	8.7356e-22	2.36238e-20	38.7377
NXPH3	0.317904	8.39082	10.3327	8.76496e-22	2.36522e-20	38.7344
CYP2D6	0.260797	7.25854	10.3323	8.79512e-22	2.36826e-20	38.731
SYT12	0.229799	7.39619	10.3306	8.91299e-22	2.39487e-20	38.7179
LINC01314	0.320362	6.74602	10.3244	9.3567e-22	2.50872e-20	38.67
ANXA4	-1.13269	9.61715	-10.323	9.45717e-22	2.53025e-20	38.6594
PPP1R11	-0.480616	10.8673	-10.321	9.6089e-22	2.56378e-20	38.6438
SSB	-0.585332	9.41716	-10.3207	9.62937e-22	2.56378e-20	38.6417
CYP2A7	0.412742	6.90583	10.3205	9.64379e-22	2.56378e-20	38.6402
NUP210	-0.453352	8.22167	-10.3157	1.00111e-21	2.6558e-20	38.6033
DONSON	-0.662284	7.80639	-10.3125	1.02686e-21	2.71837e-20	38.5783
GPATCH4	0.259173	6.80034	10.3116	1.03356e-21	2.73034e-20	38.5719
RECQL4	-0.373114	7.79295	-10.3105	1.04256e-21	2.74834e-20	38.5633
SMARCC2	-0.358129	8.74845	-10.31	1.04692e-21	2.75403e-20	38.5592
SOX2	0.215952	6.55197	10.3067	1.0737e-21	2.81856e-20	38.5343
TFAP2A	0.239437	5.70534	10.3021	1.11338e-21	2.91664e-20	38.4985
C1orf112	-0.606146	6.03364	-10.2983	1.14667e-21	2.99233e-20	38.4695
MRPS2	-0.764143	8.1621	-10.2983	1.14704e-21	2.99233e-20	38.4692
NDUFA3	-0.675019	10.6704	-10.2961	1.16629e-21	3.03622e-20	38.4528
PSG1	0.231399	6.04112	10.2943	1.18324e-21	3.07398e-20	38.4386
C22orf24	0.264124	6.75843	10.292	1.20505e-21	3.12418e-20	38.4205
BMP6	0.348515	6.57649	10.2911	1.21308e-21	3.13851e-20	38.414
NOC4L	-0.309771	8.51922	-10.2904	1.2194e-21	3.1432e-20	38.4089
CYB561D2	-0.47128	8.93326	-10.2904	1.2199e-21	3.1432e-20	38.4085
PSG2	0.403174	6.21859	10.2889	1.23457e-21	3.17285e-20	38.3967
SLC6A2	0.179548	5.92319	10.2887	1.23647e-21	3.17285e-20	38.3952
ADAM20	0.262531	6.57923	10.2882	1.24121e-21	3.17851e-20	38.3914
RBM14	-0.536176	8.81693	-10.2878	1.2447e-21	3.18095e-20	38.3886
NUDT9	-0.558415	9.04078	-10.2874	1.24915e-21	3.18585e-20	38.3851
IKZF2	0.392005	6.60401	10.2865	1.25796e-21	3.20179e-20	38.3782
SPTLC1	-0.521212	8.81835	-10.2849	1.27295e-21	3.23339e-20	38.3665
NEU3	0.222991	7.15954	10.2778	1.34615e-21	3.41243e-20	38.3114
COQ2	-0.646135	8.9185	-10.2612	1.53176e-21	3.8751e-20	38.1841
AGTR2	0.213202	5.52931	10.2597	1.54988e-21	3.91305e-20	38.1725
PSMB9	-0.832394	9.42834	-10.2556	1.59952e-21	4.03026e-20	38.1414
GFPT2	0.35306	6.88828	10.252	1.64559e-21	4.13805e-20	38.1134
HN1	-0.776441	9.00138	-10.2509	1.65955e-21	4.16481e-20	38.1051
SLC17A7	0.331235	7.65646	10.2485	1.69082e-21	4.23223e-20	38.0867
C1orf61	0.304324	7.37853	10.2483	1.69316e-21	4.23223e-20	38.0853
RANGRF	-0.548264	8.71893	-10.2447	1.74173e-21	4.34497e-20	38.0574
LMNB1	-0.81851	8.85034	-10.2435	1.7577e-21	4.37611e-20	38.0484
ARL2	-0.56761	8.76639	-10.2409	1.79329e-21	4.45588e-20	38.0287
PTPN1	0.22425	7.14517	10.2405	1.79991e-21	4.46349e-20	38.025
GSTP1	-0.763216	10.3684	-10.2394	1.81521e-21	4.49255e-20	38.0167
BRCC3	-0.452852	6.8095	-10.2366	1.85547e-21	4.58315e-20	37.9951
KIR3DL1	0.362502	6.61019	10.2308	1.94103e-21	4.78509e-20	37.9506
SRGAP3	0.282823	7.02784	10.2203	2.10486e-21	5.17878e-20	37.8708
POLR2H	-0.578111	9.73903	-10.2103	2.27626e-21	5.58954e-20	37.7936
GLA	-0.612326	10.1344	-10.209	2.29885e-21	5.63399e-20	37.7839
GLT8D1	-0.761277	8.0905	-10.2078	2.31988e-21	5.67443e-20	37.7749
CD28	0.345112	5.51748	10.2054	2.36395e-21	5.77097e-20	37.7563
OR7A5	0.341197	7.46351	10.2039	2.39218e-21	5.82857e-20	37.7446
WDR46	-0.452626	7.86517	-10.2016	2.43453e-21	5.92025e-20	37.7273
COA4	-0.515119	8.4063	-10.1963	2.53801e-21	6.15995e-20	37.6863
SRSF7	-0.42809	9.37897	-10.1848	2.77476e-21	6.72156e-20	37.5984
TRPA1	0.243673	6.05572	10.1817	2.84194e-21	6.87103e-20	37.5748
RNF170	-0.639094	5.9874	-10.1775	2.93491e-21	7.07837e-20	37.5431
PMFBP1	0.280404	6.92476	10.1774	2.93898e-21	7.07837e-20	37.5417
UBL5	-0.498985	10.5575	-10.1707	3.09428e-21	7.43812e-20	37.491
ARHGEF4	0.286725	6.4605	10.1673	3.17757e-21	7.62374e-20	37.4648
RAD51C	-0.505331	8.45375	-10.1621	3.30845e-21	7.92261e-20	37.425
CISD1	-0.711403	7.41398	-10.1611	3.33423e-21	7.96912e-20	37.4174
ATP12A	0.322946	7.39144	10.1563	3.45952e-21	8.25286e-20	37.381
PDE3A	0.25036	6.00629	10.1551	3.49418e-21	8.31974e-20	37.3712
COX6B1	-0.597325	11.6754	-10.1524	3.56564e-21	8.47379e-20	37.3512
SYT13	0.289803	7.14342	10.148	3.69155e-21	8.75645e-20	37.317
PRPF19	-0.501553	10.0501	-10.144	3.80796e-21	9.01553e-20	37.2864
CNTRL	-0.613267	8.3669	-10.1432	3.82917e-21	9.04868e-20	37.2809
RNF122	0.31484	8.61906	10.1421	3.8645e-21	9.11499e-20	37.2719
FMO6P	0.274814	6.4989	10.1417	3.8762e-21	9.12543e-20	37.2689
NADSYN1	-0.565543	8.8558	-10.1377	3.99716e-21	9.39258e-20	37.2386
TBCB	-0.728888	9.76057	-10.1311	4.20646e-21	9.86591e-20	37.1883
KNTC1	-0.545672	7.54972	-10.1274	4.32722e-21	1.01302e-19	37.1604
MCF2L	0.288187	7.84054	10.1227	4.48818e-21	1.04875e-19	37.1244
PDIA4	-0.710346	8.82232	-10.1223	4.50295e-21	1.05024e-19	37.1212
PRR15L	0.355813	7.13517	10.1188	4.62559e-21	1.07684e-19	37.0947
ADH6	0.230435	5.85473	10.1177	4.66634e-21	1.084e-19	37.0861
SAMM50	-0.556427	9.84702	-10.1175	4.67361e-21	1.084e-19	37.0845
VN1R1	0.272561	5.3053	10.1152	4.75601e-21	1.10108e-19	37.0673
WDR70	-0.504926	8.53793	-10.1148	4.77166e-21	1.10267e-19	37.0641
COMMD10	-0.665329	8.56937	-10.1139	4.80643e-21	1.10866e-19	37.0569
ABCB7	-0.54947	8.95386	-10.1113	4.90247e-21	1.12874e-19	37.0374
MAPK8	0.354452	7.44	10.1092	4.98222e-21	1.145e-19	37.0215
IGHMBP2	0.241363	8.80781	10.1083	5.01727e-21	1.15095e-19	37.0146
TIMM13	-0.717333	9.14627	-10.1042	5.17999e-21	1.1861e-19	36.9832
TSHB	0.304068	6.83586	10.0982	5.42459e-21	1.23985e-19	36.9377
SEPT4	0.205511	6.03571	10.0956	5.53573e-21	1.26295e-19	36.9177
ABCF2	-0.326104	7.31532	-10.0943	5.59108e-21	1.27326e-19	36.9079
PSMD8	-0.570131	10.541	-10.0909	5.73969e-21	1.30474e-19	36.882
PSMD4	-0.387166	9.45474	-10.0899	5.7839e-21	1.31241e-19	36.8745
DGKZ	-0.63549	10.2364	-10.0889	5.82974e-21	1.32043e-19	36.8667
DHRS2	0.200257	6.33812	10.0885	5.84847e-21	1.32228e-19	36.8635
DPP6	0.272862	7.41301	10.0877	5.88539e-21	1.32823e-19	36.8573
PCNA	-0.837419	11.4931	-10.0855	5.98398e-21	1.34806e-19	36.841
GLI3	0.352646	7.6415	10.0848	6.01571e-21	1.35278e-19	36.8357
GALT	-0.46868	7.64207	-10.0843	6.04006e-21	1.35583e-19	36.8318
PAK1IP1	-0.50033	6.98056	-10.0807	6.21052e-21	1.3916e-19	36.8043
UQCRQ	-0.585422	10.9041	-10.0795	6.2699e-21	1.4024e-19	36.795
GLG1	-0.445784	9.46679	-10.0789	6.299e-21	1.4064e-19	36.7904
CDC20	-1.16673	8.52223	-10.0753	6.47631e-21	1.44342e-19	36.763
TMEM147	-0.614142	9.98608	-10.0716	6.6658e-21	1.48302e-19	36.7346
CEP63	-0.533409	8.01487	-10.0705	6.71883e-21	1.49217e-19	36.7268
KIR2DL4	0.312121	6.64635	10.0693	6.78261e-21	1.50368e-19	36.7175
MAS1	0.323409	6.92972	10.0649	7.01488e-21	1.55243e-19	36.6843
RAB26	0.266191	7.48806	10.0645	7.0371e-21	1.5546e-19	36.6812
SEC31A	-0.595591	10.3887	-10.0628	7.13403e-21	1.57325e-19	36.6677
LDB3	0.221494	6.75834	10.0595	7.31437e-21	1.61019e-19	36.6431
ANP32A	-0.517614	9.484	-10.0542	7.62e-21	1.67453e-19	36.6028
LARP1	-0.493898	9.86098	-10.0498	7.88314e-21	1.72933e-19	36.5693
NOX1	0.177998	6.11757	10.0469	8.06479e-21	1.76609e-19	36.5469
LUZP4	0.284677	7.92583	10.0445	8.2141e-21	1.79565e-19	36.5288
THADA	-0.454479	8.36696	-10.044	8.24463e-21	1.79919e-19	36.5251
GAN	0.350888	5.33251	10.0437	8.26516e-21	1.80054e-19	36.5227
ZWILCH	-0.593054	7.31712	-10.0428	8.31958e-21	1.80926e-19	36.5162
NFYC	-0.456222	7.72013	-10.0392	8.55401e-21	1.85702e-19	36.4888
FAM111A	-0.647929	9.87426	-10.0369	8.70695e-21	1.88696e-19	36.4714
MAD2L1	-0.95285	8.78655	-10.0361	8.76126e-21	1.89545e-19	36.4652
ASCC3	-0.656274	8.43727	-10.0332	8.95673e-21	1.93441e-19	36.4435
ADAMTSL4	0.314559	6.94586	10.0327	8.99392e-21	1.9391e-19	36.4394
PPP4R4	0.20631	5.08215	10.0316	9.07117e-21	1.9524e-19	36.431
PAK3	0.349942	7.72122	10.0271	9.39379e-21	2.01838e-19	36.3965
BCAP29	-0.55785	6.7063	-10.0262	9.45343e-21	2.02772e-19	36.3903
SPAM1	0.266664	5.76015	10.0258	9.48639e-21	2.03132e-19	36.3869
SSRP1	-0.534403	9.00431	-10.0255	9.50903e-21	2.0327e-19	36.3845
ITGB3BP	-0.653948	9.18602	-10.0203	9.89417e-21	2.11143e-19	36.3454
UBE2C	-0.803332	9.67307	-10.0145	1.03494e-20	2.20483e-19	36.3011
FARSA	-0.653042	8.01806	-10.0124	1.05139e-20	2.23608e-19	36.2855
PRR34	0.27816	7.85364	10.0095	1.07506e-20	2.28255e-19	36.2636
SLC13A3	0.282606	7.51475	10.006	1.10478e-20	2.34169e-19	36.2367
CADM3-AS1	0.321593	6.53163	10.003	1.13039e-20	2.39193e-19	36.2141
SALL2	0.378683	8.23351	10.0008	1.14937e-20	2.42799e-19	36.1977
CYP2A6	0.256624	7.37016	10	1.1565e-20	2.43895e-19	36.1916
DNAJB6	-0.926861	7.92194	-9.99831	1.17199e-20	2.46746e-19	36.1785
STXBP6	0.330865	6.09762	9.9971	1.18292e-20	2.48631e-19	36.1694
FNDC4	0.316472	8.62251	9.98959	1.25329e-20	2.62981e-19	36.1124
EGFL6	0.325415	5.97091	9.98177	1.33092e-20	2.78804e-19	36.0532
C10orf12	0.210754	6.11381	9.98051	1.34389e-20	2.81053e-19	36.0437
DLK2	0.328923	7.82643	9.97966	1.35264e-20	2.82411e-19	36.0373
HSDL2	-0.437128	6.83694	-9.97777	1.3724e-20	2.8606e-19	36.023
SCRIB	-0.575547	8.3626	-9.97716	1.37887e-20	2.86933e-19	36.0183
SCP2	-0.62306	10.1908	-9.97355	1.41762e-20	2.94508e-19	35.991
FUT5	0.292486	7.3694	9.96993	1.45767e-20	3.02328e-19	35.9636
NDUFB11	-0.47653	10.9295	-9.96752	1.48482e-20	3.07451e-19	35.9454
CYLC2	0.326105	5.46241	9.9662	1.49993e-20	3.10068e-19	35.9354
INE1	0.27625	7.83611	9.96434	1.52151e-20	3.14012e-19	35.9213
ORMDL2	-0.583191	9.03893	-9.96347	1.53171e-20	3.15597e-19	35.9148
KIAA0930	-0.777293	9.13197	-9.96255	1.54255e-20	3.1731e-19	35.9078
ZPR1	-0.403195	8.83734	-9.9613	1.55745e-20	3.19852e-19	35.8983
SEMA5A	0.322828	6.82614	9.9571	1.60856e-20	3.29807e-19	35.8665
FAM216A	-0.841332	7.63373	-9.95262	1.66473e-20	3.40627e-19	35.8327
SLC6A4	0.29379	6.8426	9.95246	1.66676e-20	3.40627e-19	35.8315
CNGA1	0.253605	6.18122	9.94686	1.73995e-20	3.55006e-19	35.7892
ITGB1BP1	-0.499009	8.81671	-9.9461	1.75015e-20	3.56507e-19	35.7834
ADAM21	0.311586	6.8642	9.94356	1.78454e-20	3.62924e-19	35.7642
PDE1C	0.24314	6.52165	9.93979	1.83689e-20	3.72967e-19	35.7357
TSR1	-0.337744	7.15515	-9.93901	1.84791e-20	3.74597e-19	35.7298
ADSS	-0.739574	9.39567	-9.92722	2.02266e-20	4.0936e-19	35.6408
CAMK2N1	0.358853	6.4284	9.92448	2.06556e-20	4.1737e-19	35.6201
SUCLA2	-0.910033	7.74329	-9.92379	2.0766e-20	4.18925e-19	35.6149
ADI1	-0.68532	10.4833	-9.91542	2.21408e-20	4.45943e-19	35.5517
BCKDHB	-0.433233	7.75721	-9.91322	2.25177e-20	4.52807e-19	35.5351
ODF1	0.330142	7.03288	9.91281	2.25882e-20	4.53498e-19	35.532
NDUFA13	-0.900777	10.711	-9.91084	2.29318e-20	4.59662e-19	35.5171
FGFR2	0.191448	6.24658	9.91026	2.30337e-20	4.60967e-19	35.5128
TMEM251	-0.898969	7.20639	-9.90914	2.3231e-20	4.64176e-19	35.5044
ATXN10	-0.449834	10.2539	-9.90663	2.36814e-20	4.72423e-19	35.4854
SP4	0.352666	6.25091	9.90501	2.39784e-20	4.77589e-19	35.4732
KIAA1751	0.239444	7.28862	9.90177	2.45791e-20	4.88778e-19	35.4488
RHPN1-AS1	0.330158	7.6985	9.90074	2.47745e-20	4.91883e-19	35.441
RPN1	-0.623701	10.1611	-9.90014	2.48891e-20	4.93379e-19	35.4364
TAS2R8	0.297946	5.37571	9.89548	2.57907e-20	5.10444e-19	35.4014
AURKAIP1	-0.425632	9.96028	-9.89332	2.6221e-20	5.18144e-19	35.3851
ANP32E	-0.623775	10.3615	-9.89208	2.64704e-20	5.2225e-19	35.3758
ADAM18	0.23686	5.58705	9.88987	2.69218e-20	5.30321e-19	35.3591
PUS7	-0.92377	7.62624	-9.88674	2.75738e-20	5.42119e-19	35.3355
HOXC5	0.254306	7.97944	9.88659	2.76071e-20	5.42119e-19	35.3343
YWHAH	-0.752938	9.11658	-9.88589	2.77542e-20	5.44156e-19	35.3291
ALDH18A1	-0.636645	8.95235	-9.8851	2.79231e-20	5.46612e-19	35.3231
PFKL	-0.392588	9.15063	-9.87621	2.98873e-20	5.84153e-19	35.2561
ARPC3	-0.70212	11.5145	-9.87451	3.02772e-20	5.90853e-19	35.2434
DYNLRB1	-0.402944	11.3262	-9.87132	3.10245e-20	6.04496e-19	35.2194
MAGI1	0.201839	6.26947	9.87066	3.11821e-20	6.06624e-19	35.2144
IL24	0.306998	6.16448	9.86954	3.14498e-20	6.10885e-19	35.2059
CFTR	0.170082	5.44179	9.86608	3.22907e-20	6.26251e-19	35.1799
HHIPL2	0.30056	7.11056	9.86569	3.23866e-20	6.2714e-19	35.177
HRH1	0.274978	6.52658	9.86325	3.29972e-20	6.3798e-19	35.1586
HTR1E	0.358943	6.35382	9.86304	3.30496e-20	6.38011e-19	35.1571
CAPN1	-0.649143	8.90627	-9.86114	3.35337e-20	6.4636e-19	35.1427
PIEZO1	-0.871564	10.5292	-9.85915	3.40457e-20	6.55222e-19	35.1278
SEMA3F	0.28631	6.87069	9.85831	3.42643e-20	6.57885e-19	35.1215
NDUFB1	-0.503818	11.3649	-9.85822	3.42889e-20	6.57885e-19	35.1208
CSF2	0.205184	6.58279	9.85217	3.59094e-20	6.87925e-19	35.0753
SLIRP	-0.553869	10.4221	-9.85021	3.64516e-20	6.97248e-19	35.0605
FLII	-0.550396	9.41056	-9.84693	3.73738e-20	7.138e-19	35.0359
PRO2958	0.407164	5.2169	9.84461	3.80428e-20	7.25473e-19	35.0184
CNTF	0.304047	6.30157	9.84144	3.89751e-20	7.42124e-19	34.9946
ZNF747	0.412818	9.1252	9.84068	3.92004e-20	7.44118e-19	34.9889
ARHGEF15	0.226035	6.991	9.84047	3.92636e-20	7.44118e-19	34.9873
ACTL8	0.33537	7.6426	9.8404	3.9284e-20	7.44118e-19	34.9868
ALOXE3	0.285698	6.54393	9.84029	3.9317e-20	7.44118e-19	34.986
SFTPB	0.222885	6.94156	9.84002	3.93996e-20	7.44558e-19	34.9839
RARB	0.195141	6.34817	9.83766	4.01139e-20	7.56917e-19	34.9662
CALCA	0.185654	6.13317	9.8343	4.11566e-20	7.75426e-19	34.9409
AUP1	-0.473872	9.89248	-9.83276	4.16413e-20	7.83381e-19	34.9294
PXMP2	-0.524822	9.15082	-9.83059	4.23362e-20	7.95261e-19	34.9131
ACTL6A	-0.739096	6.25489	-9.82827	4.3091e-20	8.0823e-19	34.8957
SVEP1	0.228807	6.30019	9.82764	4.32977e-20	8.10895e-19	34.891
ACTN2	0.222268	6.22764	9.82631	4.37403e-20	8.17964e-19	34.881
ERBB4	0.283652	6.04871	9.82384	4.45714e-20	8.32264e-19	34.8624
NEUROD4	0.278772	6.20132	9.82336	4.47358e-20	8.34093e-19	34.8588
PRO1483	0.1993	5.77746	9.82077	4.56259e-20	8.49426e-19	34.8394
CWF19L1	0.278313	8.22172	9.8193	4.61411e-20	8.57747e-19	34.8283
DYNC1I2	-0.722844	10.2538	-9.81778	4.66775e-20	8.65927e-19	34.8169
AQP2	0.266101	8.30774	9.81767	4.67192e-20	8.65927e-19	34.816
FGF5	0.240146	6.07321	9.8165	4.71348e-20	8.72342e-19	34.8073
CCR4	0.335756	6.64705	9.81576	4.74039e-20	8.76031e-19	34.8017
CYP2C19	0.265997	6.36116	9.81383	4.8105e-20	8.87292e-19	34.7873
MTMR10	0.45805	7.371	9.81369	4.81547e-20	8.87292e-19	34.7862
ERH	-0.402462	11.1768	-9.80866	5.00378e-20	9.20637e-19	34.7484
MPST	-0.544462	9.5237	-9.80289	5.22825e-20	9.60529e-19	34.7052
AOC4P	0.272548	7.04881	9.80193	5.26667e-20	9.66172e-19	34.698
PPP2R3A	0.207541	6.28787	9.80009	5.3409e-20	9.78359e-19	34.6842
TRAPPC2L	-0.581299	8.93639	-9.79925	5.37538e-20	9.83239e-19	34.6779
NTNG1	0.319653	6.80245	9.79662	5.48377e-20	1.00161e-18	34.6582
TP63	0.229974	6.15506	9.79234	5.66568e-20	1.03333e-18	34.6261
PLIN1	0.307603	7.72392	9.79196	5.68176e-20	1.03476e-18	34.6233
CDH18	0.304966	6.7452	9.79155	5.69955e-20	1.03649e-18	34.6202
CPA4	0.315709	7.68141	9.79033	5.75273e-20	1.04465e-18	34.611
GSS	-0.370251	9.01989	-9.78693	5.90353e-20	1.07048e-18	34.5856
ATP10B	0.287191	6.58556	9.78502	5.98983e-20	1.08456e-18	34.5713
RGS4	0.274332	6.33589	9.78369	6.05082e-20	1.09306e-18	34.5613
DCTPP1	-0.442065	9.74586	-9.78362	6.05417e-20	1.09306e-18	34.5607
SNRPF	-0.391763	10.2799	-9.78195	6.1315e-20	1.10543e-18	34.5482
ORC3	-0.585571	7.09	-9.7817	6.14318e-20	1.10595e-18	34.5464
PPIB	-1.08724	9.91246	-9.78061	6.19421e-20	1.11354e-18	34.5382
ANK2	0.206934	5.57242	9.77587	6.42182e-20	1.1528e-18	34.5027
BAI3	0.209247	4.75368	9.77377	6.52472e-20	1.1696e-18	34.487
LRPPRC	-0.631757	9.98022	-9.77294	6.56646e-20	1.17541e-18	34.4807
CYP3A43	0.216342	5.65783	9.77254	6.58605e-20	1.17723e-18	34.4778
CLN6	-0.444378	7.61871	-9.76999	6.71525e-20	1.19862e-18	34.4587
NDUFB2	-0.628433	10.1059	-9.76895	6.76841e-20	1.20639e-18	34.4509
ESR1	0.187904	6.16735	9.76589	6.9274e-20	1.23298e-18	34.428
SLC30A3	0.353524	8.96122	9.76545	6.95097e-20	1.23542e-18	34.4247
RHO	0.229331	7.72679	9.76481	6.98479e-20	1.23968e-18	34.4199
MRPS11	-0.194021	7.09099	-9.76446	7.00354e-20	1.24125e-18	34.4172
CADPS2	0.333293	5.97094	9.76134	7.17147e-20	1.26922e-18	34.3939
EHMT2	-0.360964	8.00649	-9.75995	7.2476e-20	1.28089e-18	34.3835
MCC	0.284485	7.21339	9.75657	7.43577e-20	1.31229e-18	34.3583
PIP5K1A	0.248418	7.84691	9.75492	7.52943e-20	1.32696e-18	34.3459
NCF4	-0.974935	10.0859	-9.75447	7.55546e-20	1.32968e-18	34.3425
FASTKD1	-0.854867	8.45649	-9.7484	7.91161e-20	1.3904e-18	34.2972
SMG6	0.222859	7.2473	9.74786	7.94435e-20	1.39421e-18	34.2931
NUP43	-0.719654	8.48621	-9.74695	7.99949e-20	1.40192e-18	34.2863
MOGS	-0.44141	8.4868	-9.74167	8.32647e-20	1.45719e-18	34.2468
SLC4A4	0.348027	6.21624	9.74126	8.35262e-20	1.45973e-18	34.2437
LGI2	0.307191	7.70671	9.73929	8.47832e-20	1.47964e-18	34.229
YWHAE	-0.604582	9.18596	-9.73269	8.91343e-20	1.55341e-18	34.1797
TNFRSF4	0.322475	7.10047	9.73208	8.95483e-20	1.55729e-18	34.1752
WNT2	0.297958	6.99241	9.732	8.96051e-20	1.55729e-18	34.1745
CNR2	0.305478	7.6652	9.73155	8.9906e-20	1.56036e-18	34.1712
EDEM2	-0.525195	8.25796	-9.73137	9.00349e-20	1.56044e-18	34.1698
PCLO	0.260207	5.37016	9.72821	9.22146e-20	1.59601e-18	34.1463
MIF	-0.816731	10.9336	-9.72643	9.34665e-20	1.61545e-18	34.133
KIR2DS2	0.400869	6.47903	9.7224	9.63717e-20	1.66337e-18	34.1028
MRPL23	-0.758563	8.51549	-9.72116	9.7282e-20	1.67678e-18	34.0936
APBB2	0.307178	6.23587	9.71984	9.82574e-20	1.69127e-18	34.0837
RPN2	-0.597765	11.9625	-9.71445	1.02356e-19	1.7594e-18	34.0435
ENPP1	0.203366	5.93259	9.71423	1.02528e-19	1.75994e-18	34.0418
ZNF507	0.37959	7.27044	9.71358	1.03034e-19	1.76622e-18	34.037
NARS2	-0.621597	8.54063	-9.71272	1.03706e-19	1.77532e-18	34.0306
EFNB3	0.313551	7.68425	9.71249	1.03887e-19	1.77598e-18	34.0289
OR2B6	0.1942	5.44752	9.71225	1.04075e-19	1.77678e-18	34.0271
INHBC	0.37939	7.64508	9.71199	1.04277e-19	1.77781e-18	34.0252
PRPH2	0.302832	7.38912	9.71029	1.0563e-19	1.79843e-18	34.0125
HSPB11	-0.369278	7.97864	-9.70792	1.07547e-19	1.82858e-18	33.9948
HIST1H3E	0.357053	6.88082	9.70723	1.08109e-19	1.83566e-18	33.9896
ACE2	0.187839	5.27276	9.70555	1.09492e-19	1.8559e-18	33.9771
FANCI	-0.609552	8.31792	-9.70542	1.09597e-19	1.8559e-18	33.9762
ZBTB44	0.455699	7.20417	9.70524	1.09748e-19	1.85596e-18	33.9748
PARVA	0.251128	6.41366	9.70403	1.10763e-19	1.87059e-18	33.9657
OIP5	-0.873978	8.29455	-9.70225	1.12267e-19	1.89346e-18	33.9525
ADRB3	0.208554	7.14583	9.69767	1.16226e-19	1.95758e-18	33.9183
FAR2	-0.948003	8.71072	-9.69704	1.16776e-19	1.96422e-18	33.9137
SSX3	0.265379	6.5419	9.69675	1.17041e-19	1.96603e-18	33.9114
COX5B	-0.359203	10.5025	-9.69377	1.19711e-19	2.0082e-18	33.8892
NPY2R	0.187588	5.47974	9.6927	1.20679e-19	2.02174e-18	33.8813
DMWD	0.276394	7.77183	9.69162	1.21675e-19	2.03571e-18	33.8732
ESR2	0.185434	6.00276	9.69032	1.22873e-19	2.053e-18	33.8635
DARS	-0.551641	9.92776	-9.68996	1.23207e-19	2.05338e-18	33.8609
ZNF286A	0.283547	6.47991	9.68995	1.23222e-19	2.05338e-18	33.8607
EFS	0.228857	6.18903	9.68963	1.23521e-19	2.05563e-18	33.8584
FLI1	-0.638719	8.01293	-9.6863	1.26665e-19	2.10516e-18	33.8336
OSTF1	-0.656247	8.79981	-9.68549	1.27447e-19	2.11536e-18	33.8275
APIP	-0.539802	8.90389	-9.68181	1.31043e-19	2.17216e-18	33.8001
STYXL1	-0.582692	9.08223	-9.67723	1.35665e-19	2.24581e-18	33.766
OR52A1	0.291046	6.32351	9.67456	1.38431e-19	2.28858e-18	33.7461
ZNF419	0.311917	8.63113	9.67319	1.39871e-19	2.30934e-18	33.7359
SF3B5	-0.630511	10.8541	-9.6719	1.41245e-19	2.32733e-18	33.7263
B4GALNT1	0.275389	6.84157	9.67182	1.41331e-19	2.32733e-18	33.7257
CCL13	0.21936	6.67948	9.6715	1.41669e-19	2.32984e-18	33.7234
ITFG1	-0.603431	9.79596	-9.66942	1.43921e-19	2.36377e-18	33.7078
GLOD4	-0.655644	8.8348	-9.66177	1.5248e-19	2.50095e-18	33.6509
ZNF287	0.250638	6.30773	9.66161	1.52672e-19	2.50095e-18	33.6497
ALG3	-0.406667	8.66216	-9.66092	1.53469e-19	2.51073e-18	33.6446
SIPA1	-0.569729	8.85614	-9.65814	1.56718e-19	2.56054e-18	33.6239
PTN	0.169109	6.07425	9.65684	1.58264e-19	2.58245e-18	33.6143
APEX1	-0.564966	12.0629	-9.65161	1.6464e-19	2.683e-18	33.5754
CCDC91	-0.817608	7.72348	-9.64807	1.69101e-19	2.74828e-18	33.549
PAPSS1	-0.662055	10.4036	-9.64796	1.69241e-19	2.74828e-18	33.5482
ATP1A1	-0.485538	9.95884	-9.64777	1.69491e-19	2.74828e-18	33.5468
CLDN18	0.235976	6.30391	9.64774	1.69523e-19	2.74828e-18	33.5466
NAA11	0.360272	6.21022	9.64617	1.71545e-19	2.77749e-18	33.5349
PDE11A	0.305195	6.18266	9.643	1.75709e-19	2.84123e-18	33.5113
CXXC1	-0.373071	9.9511	-9.64039	1.79204e-19	2.89401e-18	33.4919
CXorf36	0.326594	7.47856	9.63981	1.79985e-19	2.9029e-18	33.4876
PCMT1	-0.799621	9.731	-9.63771	1.82867e-19	2.94559e-18	33.472
NCL	-0.390361	12.0913	-9.63705	1.83774e-19	2.95641e-18	33.4671
PSMD1	-0.485158	10.0248	-9.6367	1.84253e-19	2.96031e-18	33.4645
TYMS	-0.394593	9.28911	-9.63575	1.85591e-19	2.978e-18	33.4574
PHKB	-0.707474	8.21397	-9.63122	1.92035e-19	3.07507e-18	33.4238
SCN3B	0.320324	6.15878	9.63115	1.92131e-19	3.07507e-18	33.4233
GTF2H1	-0.733209	7.76679	-9.62988	1.9399e-19	3.10088e-18	33.4138
SLC22A17	0.234684	6.68483	9.6297	1.94256e-19	3.10117e-18	33.4125
MOXD1	0.343759	6.49774	9.62702	1.98211e-19	3.16029e-18	33.3926
IARS	-0.763272	10.7287	-9.62498	2.01284e-19	3.20523e-18	33.3775
TRPM3	0.272397	5.75525	9.62301	2.04303e-19	3.24916e-18	33.3628
NDC1	-0.622531	7.17627	-9.62281	2.0461e-19	3.24993e-18	33.3613
CYP2B6	0.355289	6.00835	9.6218	2.06169e-19	3.27055e-18	33.3538
MRPS17	-0.603019	8.54317	-9.62063	2.08005e-19	3.29552e-18	33.3451
TTR	0.28836	8.16307	9.62019	2.08695e-19	3.30228e-18	33.3419
RFC4	-0.67609	9.85821	-9.61861	2.11188e-19	3.33752e-18	33.3302
OR5I1	0.346391	6.55266	9.6182	2.11846e-19	3.34029e-18	33.3271
UBE3C	-0.700163	8.23903	-9.61817	2.11896e-19	3.34029e-18	33.3269
SLC12A3	0.253178	7.42307	9.6179	2.12325e-19	3.34285e-18	33.3249
OR3A3	0.263721	7.4437	9.61761	2.12795e-19	3.34385e-18	33.3227
CD6	0.326613	7.47835	9.61753	2.12921e-19	3.34385e-18	33.3221
C6orf15	0.28237	7.85693	9.61661	2.14401e-19	3.36288e-18	33.3153
CYP2C18	0.242688	5.76263	9.61557	2.16093e-19	3.38519e-18	33.3075
FGF1	0.222045	6.40492	9.61303	2.20256e-19	3.44611e-18	33.2888
ITGB3	0.268444	6.13525	9.60683	2.30802e-19	3.6066e-18	33.2427
FLJ11292	0.21192	5.4138	9.60158	2.40103e-19	3.74346e-18	33.2038
TAT	0.237729	5.78429	9.60155	2.40157e-19	3.74346e-18	33.2036
MCCC1	-0.594035	8.8206	-9.60064	2.4182e-19	3.76471e-18	33.1968
FAH	-0.903587	8.10969	-9.59918	2.4448e-19	3.8014e-18	33.186
ILF3	-0.406877	9.25246	-9.59598	2.50453e-19	3.88947e-18	33.1622
DSC3	0.213756	5.16024	9.59474	2.52804e-19	3.92113e-18	33.153
EFNA5	0.276591	6.76285	9.59434	2.5355e-19	3.92784e-18	33.1501
RAD51	-0.348917	7.066	-9.59306	2.56018e-19	3.96118e-18	33.1406
CEP170B	0.322075	8.13975	9.59164	2.58761e-19	3.99869e-18	33.1301
C15orf49	0.255424	7.31865	9.59145	2.59144e-19	3.99968e-18	33.1286
CCT6A	-0.575636	9.51951	-9.59103	2.59949e-19	4.00718e-18	33.1256
AQP8	0.297344	6.28539	9.58575	2.70496e-19	4.16464e-18	33.0864
KIAA0101	-0.600234	10.1937	-9.57832	2.86036e-19	4.39851e-18	33.0314
C17orf62	-0.849647	8.27351	-9.57548	2.92221e-19	4.48812e-18	33.0103
CTLA4	0.363081	7.18176	9.5745	2.94386e-19	4.51584e-18	33.0031
POT1	-0.591782	8.01154	-9.57295	2.97824e-19	4.563e-18	32.9916
MARK1	0.219109	6.07317	9.57217	2.99587e-19	4.58441e-18	32.9858
HNRNPU	-0.335159	9.9345	-9.57155	3.00991e-19	4.60029e-18	32.9812
TMEM97	-0.511654	8.276	-9.57029	3.03838e-19	4.63814e-18	32.972
PRKAR1A	-0.760398	9.68755	-9.56997	3.04585e-19	4.6439e-18	32.9695
SLC24A2	0.288437	7.18201	9.56893	3.06971e-19	4.67459e-18	32.9619
FUS	-0.332713	8.51878	-9.56852	3.07909e-19	4.6832e-18	32.9589
CACNG4	0.239187	8.64292	9.56595	3.13924e-19	4.76834e-18	32.9398
KIR2DS1	0.229781	6.68857	9.5658	3.14267e-19	4.76834e-18	32.9387
CCDC7	0.336442	6.99433	9.56203	3.23309e-19	4.89962e-18	32.9108
MRPL17	-0.503012	8.24414	-9.56136	3.24936e-19	4.91832e-18	32.9059
PART1	0.264231	6.64762	9.56054	3.26942e-19	4.94273e-18	32.8998
PDE4DIP	0.21686	5.38102	9.55934	3.29904e-19	4.98151e-18	32.8909
DTYMK	-0.534027	7.33906	-9.55894	3.30899e-19	4.99054e-18	32.8879
LSM7	-0.762947	10.3147	-9.55836	3.32345e-19	5.00633e-18	32.8837
DIAPH2-AS1	0.254256	5.53804	9.55334	3.45122e-19	5.19256e-18	32.8465
TIPIN	-0.579446	7.37439	-9.55008	3.53682e-19	5.31497e-18	32.8224
POLR2J	-0.602941	10.637	-9.54961	3.54917e-19	5.32715e-18	32.819
TRIM31	0.185677	5.83251	9.5491	3.56278e-19	5.34119e-18	32.8152
CMKLR1	0.233162	6.13365	9.54835	3.58292e-19	5.36498e-18	32.8096
NDUFB3	-0.544706	10.1104	-9.54441	3.69063e-19	5.51967e-18	32.7805
IL22	0.277658	6.95589	9.54407	3.70009e-19	5.52449e-18	32.7779
RANBP1	-0.252157	7.7427	-9.54397	3.70266e-19	5.52449e-18	32.7773
MATN1	0.209632	6.7308	9.54377	3.70835e-19	5.52641e-18	32.7758
MUC7	0.179675	5.01884	9.54093	3.7882e-19	5.63871e-18	32.7548
MRPS33	-0.547937	9.7794	-9.54042	3.80277e-19	5.6537e-18	32.751
CHRNB3	0.235917	5.56511	9.54009	3.81231e-19	5.66116e-18	32.7485
SPRR1A	0.245427	6.58348	9.53972	3.82272e-19	5.66992e-18	32.7458
EPB41L1	0.213805	5.81918	9.53796	3.87352e-19	5.73848e-18	32.7328
EFR3B	0.253428	7.0895	9.5377	3.88122e-19	5.7431e-18	32.7309
KIAA0485	0.310537	5.94367	9.53545	3.9471e-19	5.83371e-18	32.7143
PGLS	-0.693525	10.1929	-9.53447	3.97634e-19	5.87001e-18	32.707
UNC5B	0.260048	7.9285	9.53276	4.02785e-19	5.93906e-18	32.6944
HSPA12A	0.207631	6.19574	9.53258	4.03316e-19	5.93992e-18	32.6931
SCNN1A	0.257131	7.30807	9.53021	4.10548e-19	6.03933e-18	32.6756
CDK5RAP3	-0.487213	10.387	-9.52972	4.12076e-19	6.05472e-18	32.6719
C7orf69	0.31152	5.95241	9.52879	4.14939e-19	6.08965e-18	32.6651
NUDT7	0.331869	6.78044	9.5285	4.1584e-19	6.09574e-18	32.663
TAF1	0.19977	7.25376	9.52808	4.17161e-19	6.10725e-18	32.6598
HNF4A	0.198731	6.61065	9.52794	4.17598e-19	6.10725e-18	32.6588
CKS2	-0.94181	9.81646	-9.52588	4.24094e-19	6.19503e-18	32.6436
ZFHX2	0.271007	7.38545	9.52467	4.27976e-19	6.23972e-18	32.6346
AIMP2	-0.323292	9.0798	-9.52461	4.28148e-19	6.23972e-18	32.6342
RGS6	0.228907	6.89113	9.52428	4.29216e-19	6.24803e-18	32.6318
RPE	-0.501716	6.91975	-9.52166	4.37737e-19	6.36469e-18	32.6124
SSR1	-0.535438	10.0238	-9.52091	4.40216e-19	6.39333e-18	32.6069
METTL17	-0.41558	9.99053	-9.52004	4.43088e-19	6.4276e-18	32.6005
TBC1D30	0.241393	6.16688	9.51858	4.4796e-19	6.49076e-18	32.5897
DKFZP434A062	0.219526	7.78672	9.51807	4.49688e-19	6.50829e-18	32.5859
ILK	-0.502569	10.4381	-9.51489	4.60516e-19	6.65732e-18	32.5625
CHMP2A	-0.644234	10.1235	-9.51407	4.63347e-19	6.69053e-18	32.5565
TRMT1	-0.403492	7.76519	-9.51259	4.68536e-19	6.75769e-18	32.5455
KIF25	0.239992	6.88516	9.51212	4.70165e-19	6.77339e-18	32.5421
ACVR2B-AS1	0.41373	6.25571	9.51168	4.71745e-19	6.78837e-18	32.5388
SLC35A5	-0.841328	7.44263	-9.51092	4.74427e-19	6.81914e-18	32.5332
ASL	-0.678888	8.31382	-9.5076	4.86383e-19	6.98299e-18	32.5087
CER1	0.280298	6.55862	9.505	4.95938e-19	7.10604e-18	32.4895
CTAGE1	0.344822	5.08677	9.50496	4.96086e-19	7.10604e-18	32.4892
TAF7L	0.214061	5.11918	9.50363	5.01045e-19	7.1652e-18	32.4794
ACVR2A	0.463989	8.70119	9.50355	5.01359e-19	7.1652e-18	32.4788
PDHB	-0.496717	9.61701	-9.49812	5.22155e-19	7.45393e-18	32.4388
RUFY1	-0.596429	9.68539	-9.49154	5.48529e-19	7.82152e-18	32.3903
TUBA1C	-0.409345	13.7549	-9.49079	5.51598e-19	7.85635e-18	32.3848
HCRTR2	0.32958	6.34649	9.48932	5.57731e-19	7.9347e-18	32.3739
PHLPP2	0.42579	7.74382	9.48536	5.74482e-19	8.15862e-18	32.3448
PSG9	0.249622	7.03065	9.4853	5.74771e-19	8.15862e-18	32.3443
HYAL4	0.268332	6.28238	9.48437	5.78766e-19	8.19899e-18	32.3375
ASIC1	0.292372	7.08323	9.48433	5.78922e-19	8.19899e-18	32.3372
CCBL2	-0.586992	9.01373	-9.48348	5.82638e-19	8.24233e-18	32.3309
GALNT2	-0.563812	8.21237	-9.48286	5.85345e-19	8.2713e-18	32.3263
NRG1	0.226163	6.17608	9.48211	5.88631e-19	8.30837e-18	32.3208
COL4A3	0.159122	5.29678	9.48181	5.89969e-19	8.3179e-18	32.3186
ELL2	0.543068	7.13002	9.48053	5.95626e-19	8.38823e-18	32.3092
PRPH	0.283553	8.31326	9.47871	6.03785e-19	8.49361e-18	32.2958
FBXL15	-0.454256	7.24618	-9.47798	6.07084e-19	8.53045e-18	32.2904
ALDOB	0.162944	5.91691	9.47653	6.13715e-19	8.61398e-18	32.2797
CTAGE11P	0.229138	5.64956	9.47547	6.18617e-19	8.67308e-18	32.2719
CEACAM7	0.158669	5.90609	9.47487	6.21391e-19	8.70224e-18	32.2675
FAM50A	-0.634849	8.98103	-9.47456	6.22805e-19	8.71233e-18	32.2653
OR7C2	0.298097	7.38934	9.4736	6.27322e-19	8.76575e-18	32.2581
SLC1A2	0.232282	6.21448	9.47197	6.3502e-19	8.86344e-18	32.2461
HADHB	-0.409279	11.3766	-9.47181	6.35757e-19	8.86386e-18	32.245
OR1F1	0.305017	7.85627	9.46934	6.4762e-19	9.01924e-18	32.2268
NOS1	0.234068	7.26102	9.46871	6.50669e-19	9.05166e-18	32.2222
MICU1	-0.446827	9.27376	-9.46847	6.51824e-19	9.05769e-18	32.2204
OR12D3	0.315448	6.68762	9.46529	6.67538e-19	9.26578e-18	32.197
MAP1LC3C	0.279	5.80389	9.46455	6.71237e-19	9.30683e-18	32.1915
ILF2	-0.744667	10.2489	-9.46345	6.76767e-19	9.37314e-18	32.1835
KIR2DS5	0.368985	7.71671	9.46272	6.80447e-19	9.41373e-18	32.1781
RBM28	-0.463576	7.98069	-9.46137	6.8734e-19	9.49861e-18	32.1682
NRXN1	0.17641	5.69106	9.45874	7.00981e-19	9.67647e-18	32.1488
AHCY	-0.664824	10.2911	-9.45709	7.09674e-19	9.7857e-18	32.1367
KCNJ14	0.297992	6.45809	9.45649	7.12861e-19	9.81886e-18	32.1323
CHODL	0.342375	6.67138	9.4561	7.14938e-19	9.83667e-18	32.1294
LOC101929550	0.343285	7.42721	9.45551	7.18106e-19	9.86943e-18	32.1251
SEPHS1	-0.374659	8.59069	-9.45416	7.25391e-19	9.95865e-18	32.1151
POU6F1	0.243809	7.09594	9.45271	7.33298e-19	1.00562e-17	32.1045
MMP12	0.314716	5.46307	9.45184	7.38087e-19	1.01108e-17	32.0981
TMPRSS11D	0.301405	7.43439	9.44488	7.77464e-19	1.06386e-17	32.0469
OR10H3	0.357121	7.28216	9.44183	7.95371e-19	1.08653e-17	32.0245
EXOC3	-0.343347	9.18458	-9.44176	7.95759e-19	1.08653e-17	32.024
SIGMAR1	-0.37208	7.4202	-9.44149	7.97336e-19	1.0875e-17	32.022
OCLM	0.237051	6.08483	9.44087	8.01045e-19	1.09137e-17	32.0175
TMBIM6	-0.405429	11.9358	-9.43974	8.07844e-19	1.09944e-17	32.0092
ADAM12	0.197033	6.02998	9.43927	8.10662e-19	1.10208e-17	32.0057
CTSC	-0.770247	10.7818	-9.43847	8.15518e-19	1.10748e-17	31.9999
PYHIN1	0.317248	6.64031	9.4364	8.2822e-19	1.12351e-17	31.9846
MLPH	0.345397	8.32455	9.43464	8.39178e-19	1.13715e-17	31.9717
LARP4B	-0.317582	7.12817	-9.4324	8.53299e-19	1.15504e-17	31.9553
KIAA1614	0.263099	7.53398	9.43197	8.56073e-19	1.15754e-17	31.9521
CD207	0.327833	6.45442	9.43133	8.60178e-19	1.16184e-17	31.9474
EXOG	0.188683	6.31865	9.42945	8.72305e-19	1.17695e-17	31.9336
LINC00312	0.379234	7.22765	9.42798	8.81894e-19	1.18861e-17	31.9228
HAND2-AS1	0.259234	5.78122	9.42731	8.8634e-19	1.19333e-17	31.9179
CXCR6	0.264151	6.13353	9.42668	8.90491e-19	1.19763e-17	31.9133
DCT	0.191913	5.85952	9.42447	9.05308e-19	1.21625e-17	31.897
TLE2	0.222224	7.32365	9.42234	9.19822e-19	1.23443e-17	31.8814
ASAP3	0.273222	7.75715	9.4216	9.24874e-19	1.23988e-17	31.876
ECRP	-1.23198	9.17975	-9.42131	9.26889e-19	1.24126e-17	31.8738
EYA4	0.23562	5.81119	9.41785	9.51099e-19	1.27232e-17	31.8485
BEAN1	0.249543	5.57245	9.41711	9.56355e-19	1.27799e-17	31.843
JPH2	0.233251	6.4194	9.41287	9.87041e-19	1.3176e-17	31.8119
C14orf132	0.294255	6.89044	9.41187	9.94466e-19	1.3261e-17	31.8046
PSMB6	-0.475439	11.0661	-9.41013	1.0074e-18	1.34192e-17	31.7918
KLK13	0.224173	6.75631	9.40974	1.01036e-18	1.34444e-17	31.7889
NR0B2	0.257625	7.6063	9.40864	1.01868e-18	1.35385e-17	31.7809
ADCY2	0.266446	6.40976	9.40852	1.01959e-18	1.35385e-17	31.78
HPX	0.247689	7.77212	9.40816	1.02231e-18	1.35602e-17	31.7774
NCR1	0.203744	6.6349	9.40744	1.02782e-18	1.36189e-17	31.7721
HDAC2	-0.541142	9.99056	-9.40688	1.03211e-18	1.36613e-17	31.768
ADAM22	0.218425	6.04464	9.40496	1.04697e-18	1.38434e-17	31.7539
VILL	-0.507045	7.99746	-9.40211	1.06941e-18	1.41252e-17	31.733
CPS1	0.246877	5.46663	9.39759	1.10601e-18	1.45933e-17	31.6999
ZNF236	0.2944	7.15594	9.39628	1.11687e-18	1.4721e-17	31.6903
STAC	0.432214	8.01392	9.39564	1.12221e-18	1.47759e-17	31.6856
PHF1	0.346599	9.59083	9.3953	1.12506e-18	1.4798e-17	31.6831
SLC17A1	0.347329	6.45103	9.39424	1.13391e-18	1.48988e-17	31.6754
RGS7	0.240111	4.75279	9.39376	1.13799e-18	1.49368e-17	31.6718
SSX1	0.180497	5.63392	9.39287	1.14556e-18	1.50204e-17	31.6653
TINAGL1	0.323735	7.87063	9.39217	1.15158e-18	1.50836e-17	31.6602
PIN1	-0.409487	8.23859	-9.39129	1.15913e-18	1.51665e-17	31.6537
FAM120A	-0.249368	8.20135	-9.39047	1.16621e-18	1.52433e-17	31.6477
EPB41L4B	0.255864	6.52074	9.3898	1.17209e-18	1.53042e-17	31.6428
PPIH	-0.459019	10.1692	-9.38942	1.17538e-18	1.53313e-17	31.64
DIO2	0.223476	6.47345	9.38924	1.17693e-18	1.53356e-17	31.6387
MAGEC1	0.257759	5.77966	9.38909	1.17823e-18	1.53366e-17	31.6376
FKSG49	0.659501	9.57505	9.38705	1.19623e-18	1.55547e-17	31.6227
CLEC4M	0.229892	6.08096	9.38474	1.21705e-18	1.5809e-17	31.6057
SLCO1A2	0.227074	5.58758	9.38418	1.22205e-18	1.58463e-17	31.6017
MMP16	0.168938	5.35237	9.38414	1.22244e-18	1.58463e-17	31.6014
RBFA	-0.359945	8.40536	-9.38312	1.23179e-18	1.5951e-17	31.5939
NR6A1	0.23035	6.89922	9.38131	1.24849e-18	1.61505e-17	31.5806
ATRAID	-0.438322	11.272	-9.38074	1.25379e-18	1.62024e-17	31.5765
HDDC2	-0.445348	8.33412	-9.38011	1.25967e-18	1.62616e-17	31.5719
BABAM1	-0.516446	9.31436	-9.37669	1.2921e-18	1.6659e-17	31.5468
TMEM208	-0.42749	8.22871	-9.37658	1.29311e-18	1.6659e-17	31.5461
ZFP37	0.264625	5.60129	9.3752	1.30646e-18	1.68106e-17	31.536
CHST3	0.229151	7.25946	9.37509	1.30755e-18	1.68106e-17	31.5351
PPP3CA	-0.654858	10.1315	-9.37402	1.31798e-18	1.69273e-17	31.5273
MRPS7	-0.463277	8.80906	-9.37202	1.33776e-18	1.71639e-17	31.5126
TCF20	0.218175	7.97636	9.37161	1.34184e-18	1.71986e-17	31.5096
TTLL1	-0.523905	7.43	-9.36951	1.36298e-18	1.74517e-17	31.4943
SCUBE3	0.337434	6.2131	9.36932	1.36487e-18	1.74581e-17	31.4929
HOXC10	0.342971	6.09834	9.36679	1.3908e-18	1.77716e-17	31.4744
CUTA	-0.434096	11.2958	-9.36366	1.42352e-18	1.81712e-17	31.4515
IL1RAPL2	0.294658	7.45028	9.36333	1.42696e-18	1.81967e-17	31.4491
DECR1	-0.651523	9.78245	-9.36202	1.44097e-18	1.83567e-17	31.4395
LRRC37BP1	0.332423	5.67392	9.36155	1.44597e-18	1.84017e-17	31.4361
VRK1	-0.690933	9.40887	-9.36004	1.46224e-18	1.85899e-17	31.4251
F7	0.330847	6.59	9.35852	1.47893e-18	1.87831e-17	31.4139
PGLYRP4	0.361986	7.84129	9.35832	1.48114e-18	1.8792e-17	31.4124
OVGP1	0.319018	8.33602	9.35749	1.4902e-18	1.88879e-17	31.4064
MAP3K14	0.417053	7.67147	9.35597	1.5072e-18	1.90842e-17	31.3953
GRM6	0.347908	7.18771	9.35088	1.56516e-18	1.9798e-17	31.3581
ZNF510	0.40062	8.11705	9.35019	1.57321e-18	1.98798e-17	31.3531
KRT38	0.283277	7.13364	9.34771	1.60245e-18	2.02289e-17	31.3349
ICE2	-0.690649	7.82119	-9.34732	1.60718e-18	2.02682e-17	31.332
GP2	0.214036	6.46343	9.34535	1.63075e-18	2.05448e-17	31.3177
KCNV1	0.312448	5.53086	9.34498	1.63527e-18	2.05811e-17	31.315
TMED9	-0.393261	11.0072	-9.34353	1.65304e-18	2.07811e-17	31.3043
MAP3K19	0.2979	8.50332	9.34341	1.65447e-18	2.07811e-17	31.3035
SLC25A11	-0.581354	8.45632	-9.34296	1.66002e-18	2.08299e-17	31.3002
NDUFA10	-0.663898	10.283	-9.34219	1.66944e-18	2.09272e-17	31.2946
AIPL1	0.256699	6.20464	9.34148	1.67828e-18	2.10171e-17	31.2894
LOC101929148	0.18734	5.07436	9.34034	1.69252e-18	2.11743e-17	31.2811
ERLIN2	-0.703335	7.90679	-9.33999	1.69698e-18	2.12088e-17	31.2785
ZNF835	0.489131	7.6232	9.33871	1.7131e-18	2.1389e-17	31.2692
LINC00472	0.284684	4.94386	9.33842	1.71682e-18	2.14141e-17	31.2671
IRF6	0.434268	7.91216	9.33805	1.72162e-18	2.14527e-17	31.2643
TEX2	-0.632847	9.28821	-9.33614	1.74616e-18	2.17369e-17	31.2504
SLC15A1	0.247445	5.25138	9.33519	1.75852e-18	2.18691e-17	31.2435
MRPL11	-0.503	9.20107	-9.33461	1.76611e-18	2.19417e-17	31.2392
EXOSC5	-0.480558	8.52658	-9.33394	1.77493e-18	2.20295e-17	31.2343
TNR	0.246018	6.25676	9.33096	1.81456e-18	2.24991e-17	31.2126
USH1C	0.268369	6.93718	9.32922	1.83806e-18	2.2768e-17	31.1999
CHP2	0.2805	6.43354	9.3286	1.84656e-18	2.28283e-17	31.1954
KANSL3	0.226895	7.3831	9.3286	1.84657e-18	2.28283e-17	31.1954
TRIM29	0.216631	7.01782	9.32556	1.88863e-18	2.33253e-17	31.1732
PEG3	0.276542	5.39368	9.32313	1.9229e-18	2.37252e-17	31.1555
HSPB2	0.24388	6.67166	9.32258	1.9308e-18	2.37993e-17	31.1515
NDUFB4	-0.445355	11.6311	-9.32188	1.94081e-18	2.38992e-17	31.1464
ALK	0.231633	6.57956	9.32094	1.95442e-18	2.40432e-17	31.1395
KCNB1	0.221156	6.26072	9.31932	1.97804e-18	2.43099e-17	31.1277
DLGAP2	0.208225	5.83324	9.3183	1.99302e-18	2.44701e-17	31.1203
SARS	-0.51414	9.89348	-9.31701	2.01213e-18	2.46805e-17	31.1109
IL36G	0.229293	5.65232	9.3165	2.01982e-18	2.47507e-17	31.1071
COPS5	-0.577639	9.92	-9.316	2.02723e-18	2.48172e-17	31.1035
ZBED2	0.270493	5.601	9.31375	2.06131e-18	2.52098e-17	31.0871
ZNF384	0.177853	8.32707	9.30827	2.14676e-18	2.6215e-17	31.0471
CTB-176F20.3	0.25063	6.68489	9.30821	2.14768e-18	2.6215e-17	31.0467
ADCYAP1	0.24567	6.30188	9.30704	2.16642e-18	2.64181e-17	31.0381
ERI3	-0.44954	7.93078	-9.30108	2.26407e-18	2.75821e-17	30.9948
RLBP1	0.249016	6.88661	9.29874	2.30376e-18	2.80384e-17	30.9776
C16orf58	-0.350745	7.89854	-9.29598	2.3512e-18	2.8588e-17	30.9576
CRP	0.200239	5.63306	9.2951	2.36654e-18	2.87467e-17	30.9512
CDC14A	0.187273	5.8667	9.29448	2.37743e-18	2.88344e-17	30.9467
GAST	0.261846	7.47674	9.29443	2.37835e-18	2.88344e-17	30.9463
PON3	0.279728	6.56975	9.29378	2.3899e-18	2.89463e-17	30.9415
FAM155B	0.323545	8.02752	9.29304	2.40287e-18	2.90754e-17	30.9362
FAM66D	0.262621	6.34455	9.29167	2.42742e-18	2.93442e-17	30.9262
CDT1	-0.618084	7.18461	-9.29138	2.43261e-18	2.93787e-17	30.9241
TMEM260	-0.581684	7.99172	-9.28987	2.45999e-18	2.96807e-17	30.9131
MMP11	0.217418	6.8484	9.28679	2.51664e-18	3.03351e-17	30.8907
NUP37	-0.724473	9.09436	-9.2854	2.54264e-18	3.0619e-17	30.8805
TAS2R16	0.338757	5.60103	9.2843	2.56339e-18	3.08393e-17	30.8726
T	0.288079	7.7452	9.28407	2.56785e-18	3.08634e-17	30.8708
BCL2L14	0.411365	6.8426	9.28321	2.5841e-18	3.1029e-17	30.8646
APOO	-0.466143	8.56288	-9.28163	2.61454e-18	3.13645e-17	30.8531
TTC31	-0.388466	9.41273	-9.28027	2.64089e-18	3.16503e-17	30.8432
PRDX1	-0.80503	10.8676	-9.27906	2.66462e-18	3.18768e-17	30.8344
CASZ1	0.364198	8.79119	9.27905	2.66487e-18	3.18768e-17	30.8343
F2RL3	0.245906	5.83737	9.27814	2.68288e-18	3.20616e-17	30.8277
S100A14	0.281678	6.32608	9.27737	2.6982e-18	3.22141e-17	30.8221
MC5R	0.265051	6.67498	9.27577	2.7302e-18	3.25651e-17	30.8105
NTRK2	0.192237	5.87082	9.27499	2.74597e-18	3.27221e-17	30.8048
CECR5	-0.767992	9.13006	-9.27326	2.7814e-18	3.31129e-17	30.7922
CES3	0.492974	7.62677	9.27109	2.8263e-18	3.36155e-17	30.7765
G6PD	-0.780942	9.69774	-9.27058	2.83709e-18	3.37119e-17	30.7727
COL4A6	0.246574	5.79295	9.26653	2.92322e-18	3.46578e-17	30.7433
MED24	0.248922	6.43229	9.26648	2.92418e-18	3.46578e-17	30.743
HIST1H3B	-0.636751	6.24643	-9.26645	2.92498e-18	3.46578e-17	30.7427
FGF7	0.475619	5.4647	9.26603	2.93409e-18	3.4733e-17	30.7396
RPL23AP53	0.257516	6.19614	9.26371	2.98466e-18	3.52983e-17	30.7228
MLH1	-0.451094	10.1512	-9.26157	3.03221e-18	3.58269e-17	30.7073
DEFB126	0.274544	5.95285	9.26122	3.04018e-18	3.58873e-17	30.7047
GPX2	0.299565	8.35288	9.26076	3.05056e-18	3.5976e-17	30.7013
B3GAT1	0.306366	7.4574	9.25916	3.08682e-18	3.63693e-17	30.6897
TMPRSS15	0.220111	6.21909	9.25877	3.09563e-18	3.6439e-17	30.6869
SLC52A2	-0.470899	8.18169	-9.25813	3.11024e-18	3.65767e-17	30.6822
A4GNT	0.204041	6.75549	9.25492	3.18486e-18	3.74192e-17	30.6589
SLC5A7	0.307734	6.53304	9.25442	3.19659e-18	3.75218e-17	30.6553
SLC7A9	0.308898	6.57464	9.25407	3.20495e-18	3.75847e-17	30.6527
TSPAN1	0.268531	7.76285	9.25257	3.24048e-18	3.7966e-17	30.6419
FGD1	0.265819	6.99966	9.25207	3.25258e-18	3.80722e-17	30.6382
PCYOX1L	-0.713776	9.02818	-9.2503	3.29537e-18	3.85371e-17	30.6253
NDUFA1	-0.428468	11.6913	-9.24968	3.31046e-18	3.86775e-17	30.6209
TTF2	-0.537281	5.7242	-9.24746	3.36511e-18	3.92794e-17	30.6047
UPF3B	-0.601589	9.07191	-9.24705	3.37534e-18	3.93622e-17	30.6018
NKAIN1	0.287598	6.68665	9.24426	3.44564e-18	4.01447e-17	30.5815
CYP3A4	0.21441	6.49879	9.24369	3.45994e-18	4.02739e-17	30.5774
CALCB	0.226717	5.44182	9.24274	3.48427e-18	4.05195e-17	30.5705
HTR2A	0.246652	5.5734	9.24209	3.50113e-18	4.0678e-17	30.5657
LSM5	-0.496058	8.03696	-9.24184	3.50765e-18	4.0716e-17	30.5639
NRL	0.231317	7.30602	9.23992	3.55751e-18	4.12566e-17	30.55
DBNDD1	0.261432	6.53997	9.23896	3.58283e-18	4.15118e-17	30.543
FARS2	-0.306985	7.57364	-9.23849	3.59538e-18	4.16188e-17	30.5396
G6PC2	0.289522	7.22044	9.23832	3.59994e-18	4.16333e-17	30.5384
RP11-255C15.3	0.289965	6.72909	9.23675	3.64183e-18	4.20789e-17	30.527
KCNJ5	0.227148	7.60776	9.23604	3.66087e-18	4.226e-17	30.5218
TUBB	-0.694179	11.7919	-9.23421	3.71062e-18	4.2795e-17	30.5086
GDF5	0.302169	8.0006	9.23334	3.73439e-18	4.30295e-17	30.5023
ERP29	-0.485796	11.6244	-9.23175	3.77853e-18	4.34982e-17	30.4907
SLC26A10	0.275128	6.5331	9.23143	3.78753e-18	4.35618e-17	30.4884
NMBR	0.420162	5.48094	9.23126	3.79216e-18	4.35752e-17	30.4872
ZMAT4	0.298612	7.60357	9.22976	3.83446e-18	4.40209e-17	30.4762
HNRNPC	-0.508387	10.6459	-9.22868	3.8649e-18	4.43298e-17	30.4685
SLC39A9	0.253093	6.42285	9.22822	3.87812e-18	4.44241e-17	30.4651
LHX3	0.301426	8.15868	9.22815	3.8802e-18	4.44241e-17	30.4646
FOXG1	0.18039	5.86821	9.22738	3.90219e-18	4.46351e-17	30.459
SMIM2	0.20079	5.37464	9.22691	3.91586e-18	4.47507e-17	30.4556
BTN2A3P	0.289759	7.1006	9.22659	3.92504e-18	4.48147e-17	30.4533
CD3E	0.529452	8.89749	9.22479	3.97729e-18	4.53701e-17	30.4403
FGF2	0.205317	5.3337	9.22402	4.00015e-18	4.55894e-17	30.4346
LSM4	-0.394665	7.8303	-9.22374	4.00827e-18	4.56404e-17	30.4326
CIAO1	-0.266363	7.84412	-9.22062	4.10147e-18	4.66594e-17	30.41
A1CF	0.32166	7.1332	9.2194	4.13848e-18	4.70377e-17	30.4012
GNRHR	0.191078	5.52008	9.2188	4.15671e-18	4.72022e-17	30.3968
CHN1	0.387533	7.41737	9.21743	4.19912e-18	4.76406e-17	30.3869
MAGEC2	0.252223	6.28176	9.21492	4.27731e-18	4.84839e-17	30.3687
CHCHD2	-0.390592	12.4696	-9.21344	4.32435e-18	4.89729e-17	30.3579
GRIA2	0.202224	5.1174	9.21286	4.34273e-18	4.91366e-17	30.3538
CNOT7	-0.48587	10.7397	-9.2125	4.35433e-18	4.92236e-17	30.3511
GJB1	0.277315	7.76981	9.21205	4.36855e-18	4.93399e-17	30.3479
PRO2949	0.248227	5.58232	9.21113	4.39839e-18	4.96322e-17	30.3412
BMP5	0.214501	5.59882	9.21088	4.40658e-18	4.96799e-17	30.3394
ARHGEF5	0.314575	7.85658	9.21012	4.43133e-18	4.99141e-17	30.3339
NRCAM	0.279224	6.05266	9.20828	4.4918e-18	5.05498e-17	30.3206
ARMC4	0.256908	7.41248	9.20732	4.52343e-18	5.08602e-17	30.3136
SERPINB5	0.228176	5.66266	9.20692	4.53667e-18	5.09634e-17	30.3108
PCID2	-0.470777	8.71078	-9.20622	4.56022e-18	5.11821e-17	30.3057
CHRD	0.209625	6.85788	9.20266	4.68141e-18	5.24954e-17	30.2799
SLC30A9	-0.565764	8.65125	-9.20053	4.75513e-18	5.32744e-17	30.2645
CYP4A11	0.25595	7.03704	9.19822	4.83668e-18	5.41397e-17	30.2478
SOX13	0.273858	7.10803	9.19695	4.88225e-18	5.46011e-17	30.2385
ITGA10	0.274227	7.67464	9.19605	4.91454e-18	5.49133e-17	30.232
GAP43	0.154505	5.50518	9.1951	4.94896e-18	5.52487e-17	30.2252
GDI2	-0.579663	11.2686	-9.19433	4.97708e-18	5.55132e-17	30.2196
NOL4	0.284013	5.4473	9.19403	4.98829e-18	5.55465e-17	30.2174
NPHS2	0.326888	7.02803	9.19401	4.98891e-18	5.55465e-17	30.2173
ADAM5	0.228806	6.32552	9.19367	5.0014e-18	5.56361e-17	30.2148
DDOST	-0.598072	11.1048	-9.19318	5.01951e-18	5.57881e-17	30.2112
SMAD5-AS1	0.220742	5.99639	9.19273	5.03593e-18	5.59211e-17	30.208
RPAP3	-0.595614	6.76755	-9.19236	5.0497e-18	5.59843e-17	30.2053
CADM3	0.214413	7.1778	9.19234	5.05054e-18	5.59843e-17	30.2052
TPR	-0.352568	8.48565	-9.18993	5.14086e-18	5.69307e-17	30.1877
TMPRSS5	0.24976	7.80809	9.18982	5.145e-18	5.69307e-17	30.187
PROZ	0.271283	7.22486	9.18683	5.25952e-18	5.81466e-17	30.1653
KIAA0100	-0.486272	9.10229	-9.18527	5.31996e-18	5.87631e-17	30.154
TBC1D5	-0.393397	9.35508	-9.18418	5.36274e-18	5.91835e-17	30.1462
ACTR2	-0.580528	11.1405	-9.1835	5.3898e-18	5.94299e-17	30.1412
ANGPTL2	0.17908	6.90729	9.18322	5.40099e-18	5.95009e-17	30.1392
GBA3	0.258358	5.64085	9.17988	5.53492e-18	6.09229e-17	30.1151
SNTG1	0.22618	4.77395	9.17966	5.54414e-18	6.09532e-17	30.1134
CORO1A	-0.99687	11.0543	-9.17958	5.54738e-18	6.09532e-17	30.1129
ZNF717	0.23971	6.2474	9.17857	5.58854e-18	6.13517e-17	30.1056
GPD1	0.222575	7.06498	9.17613	5.68951e-18	6.24055e-17	30.088
EFCAB1	0.24337	6.52611	9.17505	5.73514e-18	6.28511e-17	30.0801
MAP1B	0.199371	5.6356	9.1748	5.74541e-18	6.29087e-17	30.0783
CAMK2A	0.200591	7.03917	9.17459	5.7545e-18	6.29533e-17	30.0768
STAMBP	-0.669659	8.41389	-9.17327	5.81051e-18	6.35107e-17	30.0673
VPS28	-0.594837	10.6398	-9.17225	5.85426e-18	6.39332e-17	30.0599
UGT2B15	0.225527	6.21757	9.17187	5.87051e-18	6.40549e-17	30.0571
TRAP1	-0.456297	9.78931	-9.17038	5.93521e-18	6.47046e-17	30.0464
TALDO1	-0.506628	12.8236	-9.17001	5.95142e-18	6.4825e-17	30.0437
ACO2	-0.274844	8.64166	-9.16901	5.99498e-18	6.52429e-17	30.0365
PDE10A	0.146244	4.99196	9.16883	6.00311e-18	6.52747e-17	30.0352
CA5A	0.257914	6.84241	9.16615	6.12216e-18	6.64921e-17	30.0158
MCTP1	-0.92226	7.80326	-9.16608	6.12567e-18	6.64921e-17	30.0153
ESRRG	0.21217	5.24661	9.16464	6.19039e-18	6.71365e-17	30.0049
AGTR1	0.204393	5.88649	9.16428	6.20693e-18	6.72579e-17	30.0023
PPFIA2	0.258472	6.36969	9.16213	6.30588e-18	6.82313e-17	29.9868
SKP2	-0.354397	6.96915	-9.16209	6.30764e-18	6.82313e-17	29.9865
GIF	0.214527	5.7968	9.16144	6.33761e-18	6.84964e-17	29.9818
UBR7	-0.543067	8.93721	-9.15975	6.41684e-18	6.9293e-17	29.9696
COG7	-0.434055	7.51458	-9.15945	6.43079e-18	6.93839e-17	29.9675
ABCA1	0.779824	7.69815	9.15898	6.45313e-18	6.95652e-17	29.964
CRYM	0.331471	7.95928	9.15582	6.60466e-18	7.11376e-17	29.9412
SEMA6D	0.357553	6.80411	9.15521	6.63401e-18	7.13924e-17	29.9368
PPP2R2B	0.255015	6.1679	9.15486	6.65114e-18	7.15154e-17	29.9343
TRIM62	0.251975	7.70201	9.15413	6.68719e-18	7.18414e-17	29.929
PPM1E	0.476662	6.28433	9.15118	6.83304e-18	7.33456e-17	29.9078
CACFD1	0.257372	8.94309	9.14964	6.91071e-18	7.40911e-17	29.8966
ACTB	-0.50006	13.6718	-9.14957	6.9143e-18	7.40911e-17	29.8961
MCF2	0.19943	5.53184	9.14597	7.09956e-18	7.60114e-17	29.8701
MID1IP1	-0.6474	10.3445	-9.14457	7.17274e-18	7.67294e-17	29.86
FLJ11710	0.261625	7.00708	9.14433	7.18523e-18	7.67974e-17	29.8583
SERPINB13	0.182817	5.52824	9.14316	7.24734e-18	7.73955e-17	29.8498
LAMA2	0.15513	5.21607	9.14299	7.25616e-18	7.74237e-17	29.8486
COX8A	-0.574607	11.4656	-9.14165	7.32813e-18	7.81252e-17	29.8389
PMS2P1	-0.384141	9.80214	-9.1403	7.40083e-18	7.88333e-17	29.8292
MAPT	0.217436	6.83102	9.13932	7.45421e-18	7.93346e-17	29.8222
TPSG1	0.249842	8.00549	9.13905	7.46878e-18	7.94223e-17	29.8202
SKAP2	-0.771536	8.26453	-9.13557	7.66162e-18	8.14039e-17	29.7952
FOXM1	-0.696465	8.61743	-9.13439	7.72856e-18	8.19538e-17	29.7866
LOC101928104	0.226812	6.06082	9.13433	7.73206e-18	8.19538e-17	29.7861
DCX	0.181856	5.34964	9.13431	7.73297e-18	8.19538e-17	29.786
CPEB1	0.372276	7.13125	9.13388	7.75714e-18	8.21405e-17	29.783
MASP2	0.192558	6.69685	9.13264	7.82815e-18	8.28226e-17	29.774
POGLUT1	-0.592638	8.34834	-9.13189	7.87154e-18	8.32115e-17	29.7686
HOXC11	0.28624	7.98304	9.13119	7.91181e-18	8.35669e-17	29.7635
WHSC1	-0.446288	8.53623	-9.12832	8.07971e-18	8.52685e-17	29.7429
RP11-10N23.4	0.206934	6.72398	9.12778	8.11192e-18	8.54862e-17	29.739
PIGK	-0.740989	9.21765	-9.12775	8.11397e-18	8.54862e-17	29.7387
RARG	0.195401	6.91243	9.12503	8.27706e-18	8.71314e-17	29.7191
ZNF35	0.415819	7.48408	9.12488	8.28583e-18	8.71506e-17	29.7181
PSMD14	-0.554445	10.1448	-9.12381	8.35113e-18	8.77638e-17	29.7104
KIF5A	0.334319	7.50006	9.12341	8.37554e-18	8.79467e-17	29.7075
LINC00652	0.255158	7.72129	9.12107	8.52064e-18	8.93955e-17	29.6906
GUCY1A2	0.256186	6.56997	9.12039	8.56287e-18	8.97635e-17	29.6857
SH2D2A	0.446057	8.0869	9.1197	8.6062e-18	9.01424e-17	29.6808
PNLIPRP1	0.218995	6.10955	9.119	8.65033e-18	9.05291e-17	29.6757
AKR1A1	-0.582488	10.6265	-9.11867	8.67179e-18	9.0678e-17	29.6733
MSH3	-0.224694	6.57966	-9.11377	8.98844e-18	9.38847e-17	29.638
NXPE4	0.309919	6.8053	9.11359	8.99976e-18	9.38847e-17	29.6368
FAM153A	0.27042	8.20097	9.11358	9.0009e-18	9.38847e-17	29.6367
PDZD3	0.281185	7.28614	9.11293	9.04366e-18	9.42523e-17	29.632
PTCRA	0.244395	8.21738	9.11213	9.09695e-18	9.47291e-17	29.6262
FLRT1	0.255594	7.20213	9.11151	9.13815e-18	9.50792e-17	29.6218
FMOD	0.332904	7.55737	9.11108	9.16719e-18	9.53023e-17	29.6186
SYDE1	0.225087	7.78027	9.11013	9.23052e-18	9.58812e-17	29.6119
C4orf27	-0.672989	9.10987	-9.10814	9.36612e-18	9.72093e-17	29.5975
POLR2K	-0.463343	8.75694	-9.10792	9.38151e-18	9.72886e-17	29.5959
TBX4	0.25136	6.32542	9.10699	9.44543e-18	9.78706e-17	29.5892
IFRD2	-0.442928	9.31197	-9.10584	9.52524e-18	9.86161e-17	29.5809
STUB1	-0.434452	10.0083	-9.10565	9.53821e-18	9.8669e-17	29.5796
MTX1	-0.43835	10.1645	-9.10519	9.57066e-18	9.89231e-17	29.5763
HOXD1	0.192183	6.09429	9.10412	9.64606e-18	9.96203e-17	29.5685
AVPR1B	0.272239	8.19351	9.10335	9.70019e-18	1.00097e-16	29.563
ADCY10	0.184775	5.18356	9.10177	9.81303e-18	1.01178e-16	29.5517
KIR2DL2	0.377783	7.83483	9.09733	1.01369e-17	1.04403e-16	29.5197
DCP1A	0.687683	10.3401	9.09725	1.01424e-17	1.04403e-16	29.5192
POLR2L	-0.366488	8.4253	-9.09611	1.02279e-17	1.05196e-16	29.5109
TMEM40	0.264845	6.66116	9.09438	1.03577e-17	1.06444e-16	29.4985
ADD3-AS1	0.196259	5.7269	9.09304	1.04598e-17	1.07406e-16	29.4889
HFE	0.183546	7.0519	9.09058	1.06495e-17	1.09264e-16	29.4712
FXYD3	0.209337	7.994	9.08872	1.07951e-17	1.10668e-16	29.4578
KIR2DS3	0.288095	7.2806	9.08735	1.0904e-17	1.11692e-16	29.448
NSUN5P1	-0.434071	8.62663	-9.08709	1.09241e-17	1.11808e-16	29.4461
NPAS3	0.214646	5.54655	9.08658	1.09652e-17	1.12136e-16	29.4425
TCP10L	0.266773	6.31364	9.08523	1.1074e-17	1.13156e-16	29.4327
CCDC87	0.228968	7.24608	9.08394	1.11784e-17	1.14131e-16	29.4235
BCKDK	-0.532597	8.45292	-9.08279	1.12732e-17	1.15005e-16	29.4152
FOXN3-AS2	0.272778	6.55094	9.08187	1.13491e-17	1.15686e-16	29.4086
FAP	0.256527	5.98671	9.08124	1.14013e-17	1.16101e-16	29.4041
DPF3	0.26783	7.02953	9.08116	1.14084e-17	1.16101e-16	29.4035
CNTNAP3P2	0.240826	5.32216	9.08101	1.1421e-17	1.16135e-16	29.4024
RFPL3	0.34409	7.55223	9.07988	1.15152e-17	1.16998e-16	29.3943
UMOD	0.239746	6.98263	9.07887	1.16007e-17	1.17694e-16	29.387
GMEB2	0.474115	9.33614	9.07885	1.16025e-17	1.17694e-16	29.3869
KLK2	0.196736	6.72552	9.07818	1.16594e-17	1.18162e-16	29.3821
RPS27L	-0.592992	11.4602	-9.07808	1.16674e-17	1.18162e-16	29.3814
ESRP1	0.282801	6.58398	9.07637	1.1814e-17	1.1955e-16	29.3691
CD38	-0.825919	9.57705	-9.07321	1.20904e-17	1.22248e-16	29.3464
GPLD1	0.196557	5.68482	9.07228	1.21722e-17	1.22977e-16	29.3397
MC2R	0.200012	6.36104	9.07203	1.21945e-17	1.23103e-16	29.3379
PTPN21	0.154521	5.89374	9.0719	1.22059e-17	1.23119e-16	29.337
HRG	0.243079	6.28088	9.06972	1.24019e-17	1.24995e-16	29.3213
HRH4	0.279004	5.41768	9.06917	1.24519e-17	1.25398e-16	29.3174
NUDT21	-0.450596	8.36223	-9.06485	1.28503e-17	1.29307e-16	29.2864
PIWIL2	0.234685	6.43716	9.06163	1.3156e-17	1.32277e-16	29.2633
PEG10	0.242087	5.8771	9.06066	1.32497e-17	1.33112e-16	29.2563
CDH3	0.338	7.22818	9.06019	1.32946e-17	1.33457e-16	29.253
RASGRF1	0.21857	6.57077	9.05753	1.35554e-17	1.35965e-16	29.2338
CLDN8	0.36788	5.27376	9.05544	1.37633e-17	1.37865e-16	29.2189
LGR5	0.213878	5.49188	9.05541	1.37667e-17	1.37865e-16	29.2186
PRDX3	-0.324986	8.85403	-9.05436	1.38727e-17	1.38816e-16	29.2111
SNAP91	0.283829	5.63266	9.05318	1.39923e-17	1.399e-16	29.2026
CYP2B7P	0.374259	7.6337	9.05277	1.4034e-17	1.40206e-16	29.1997
ELAVL2	0.401681	5.16696	9.05012	1.4308e-17	1.4283e-16	29.1807
PEX5L	0.266209	5.44301	9.04729	1.46059e-17	1.45687e-16	29.1604
NDUFB5	-0.582007	11.1599	-9.0468	1.46581e-17	1.46092e-16	29.1569
HTN1	0.266077	5.29411	9.04588	1.47567e-17	1.46958e-16	29.1503
GTPBP6	-0.399004	8.87078	-9.04571	1.47758e-17	1.47032e-16	29.149
LY75	-0.990448	9.14749	-9.04508	1.48428e-17	1.47567e-16	29.1446
DAP3	-0.429739	11.0089	-9.04499	1.48532e-17	1.47567e-16	29.1439
PLSCR2	0.252073	5.69013	9.04307	1.50619e-17	1.49522e-16	29.1302
CDKN3	-0.972546	8.41991	-9.04206	1.51737e-17	1.50513e-16	29.1229
CHRNA3	0.215018	6.92421	9.04124	1.5264e-17	1.51289e-16	29.1171
ATF7	0.22601	6.16025	9.03888	1.55296e-17	1.53801e-16	29.1001
ADAMTSL3	0.277639	5.06627	9.03741	1.56961e-17	1.55327e-16	29.0896
CILP	0.288419	7.63705	9.03696	1.57474e-17	1.55712e-16	29.0864
CCDC9	0.249926	8.78755	9.036	1.58578e-17	1.5668e-16	29.0795
OVOL2	0.214195	5.91265	9.0332	1.61846e-17	1.59783e-16	29.0595
NIT1	-0.430347	8.83034	-9.03247	1.6271e-17	1.6051e-16	29.0542
C2orf72	0.211427	6.78226	9.03215	1.63098e-17	1.60766e-16	29.0519
SLC5A5	0.238386	8.87969	9.02809	1.67985e-17	1.6537e-16	29.0228
NHLH1	0.309485	7.91912	9.02805	1.68032e-17	1.6537e-16	29.0226
STMN1	-0.62033	9.75414	-9.02775	1.68401e-17	1.65603e-16	29.0204
CACNG2	0.276498	6.8332	9.02632	1.7017e-17	1.67211e-16	29.0101
MCAT	-0.401072	7.8616	-9.02509	1.71688e-17	1.68571e-16	29.0014
THOC6	-0.418198	6.97655	-9.02366	1.73487e-17	1.70205e-16	28.9911
GTF2A2	-0.477778	10.356	-9.02114	1.76696e-17	1.73217e-16	28.9731
MS4A5	0.277635	6.68737	9.01984	1.78386e-17	1.74737e-16	28.9637
RIMS2	0.219541	6.23766	9.01777	1.81093e-17	1.77251e-16	28.9489
GUCA1A	0.188153	6.07929	9.01725	1.81769e-17	1.77773e-16	28.9453
ZNF362	0.228709	5.39696	9.01417	1.85889e-17	1.81662e-16	28.9232
ELF5	0.211828	5.6152	9.01372	1.86497e-17	1.82114e-16	28.92
POM121L9P	0.266994	5.90829	9.01017	1.91371e-17	1.86729e-16	28.8946
TRPC4	0.164087	5.31324	9.00942	1.9243e-17	1.87616e-16	28.8892
ACRV1	0.266075	6.50636	9.00845	1.93792e-17	1.88796e-16	28.8823
MPP2	0.240098	7.31364	9.00664	1.96349e-17	1.91139e-16	28.8694
REG1P	0.279368	6.50317	9.00554	1.97931e-17	1.9253e-16	28.8615
CRISP1	0.160684	5.48154	9.00162	2.03644e-17	1.97933e-16	28.8335
PRPF31	-0.248278	7.59165	-8.99969	2.06531e-17	2.00584e-16	28.8197
BMP7	0.164258	7.00773	8.99679	2.10921e-17	2.04689e-16	28.799
CCNO	0.211702	5.70455	8.99637	2.11561e-17	2.05152e-16	28.796
JRK	0.206892	7.76806	8.99525	2.13298e-17	2.06677e-16	28.7879
MID2	0.328678	6.9658	8.99391	2.15379e-17	2.08532e-16	28.7784
FSCN3	0.293141	7.80034	8.99339	2.16198e-17	2.09164e-16	28.7747
N4BP2L2-IT2	0.251444	5.88238	8.99246	2.1766e-17	2.10416e-16	28.768
DRD2	0.190448	7.4841	8.99215	2.18159e-17	2.10736e-16	28.7658
TFCP2	-0.486704	7.4329	-8.99092	2.20106e-17	2.12453e-16	28.757
APOL6	0.418385	8.88232	8.98843	2.24129e-17	2.1617e-16	28.7392
SULT2A1	0.167199	5.28928	8.98823	2.24448e-17	2.16311e-16	28.7378
RPP40	-0.684501	8.57922	-8.98666	2.27025e-17	2.18627e-16	28.7266
ZBTB39	0.405813	7.96665	8.98182	2.35145e-17	2.26273e-16	28.692
CYSLTR2	0.317053	6.86853	8.98156	2.35584e-17	2.26521e-16	28.6902
ACTN4	-0.464365	10.6115	-8.98006	2.3816e-17	2.28823e-16	28.6795
ATXN8OS	0.23701	6.94113	8.97831	2.41214e-17	2.3158e-16	28.667
C1orf105	0.357408	7.31382	8.97769	2.42293e-17	2.32438e-16	28.6626
TFAP2C	0.166605	5.87922	8.97728	2.43018e-17	2.32956e-16	28.6596
NCAN	0.30242	6.60169	8.97623	2.44875e-17	2.34556e-16	28.6522
UCHL5	-0.427793	7.599	-8.97521	2.46702e-17	2.3599e-16	28.6448
CNDP2	-0.734431	9.43376	-8.97518	2.46747e-17	2.3599e-16	28.6447
UGT2B28	0.337067	7.2485	8.97333	2.50091e-17	2.39005e-16	28.6314
ACTN1	-0.716766	10.251	-8.97301	2.50665e-17	2.39372e-16	28.6292
CABIN1	-0.386559	9.00613	-8.97287	2.50928e-17	2.39441e-16	28.6281
UQCRC2	-0.558594	10.8424	-8.96998	2.5624e-17	2.44324e-16	28.6075
GHRHR	0.203248	6.6091	8.96875	2.58529e-17	2.46319e-16	28.5988
MKKS	-0.761113	7.77818	-8.9675	2.60887e-17	2.48377e-16	28.5899
KLK6	0.254756	6.26122	8.9668	2.62218e-17	2.49342e-16	28.5849
CABP5	0.243002	6.36172	8.96676	2.62297e-17	2.49342e-16	28.5846
MLANA	0.169358	5.55122	8.96598	2.63769e-17	2.50551e-16	28.579
TBCA	-0.560865	11.3512	-8.96443	2.66761e-17	2.53201e-16	28.568
MST1L	0.274823	5.19649	8.96407	2.67447e-17	2.53661e-16	28.5654
FLAD1	-0.323691	7.89475	-8.9631	2.69344e-17	2.55184e-16	28.5585
AC012065.7	0.2433	6.9452	8.96304	2.6946e-17	2.55184e-16	28.5581
CCZ1	0.271689	7.54893	8.95942	2.76618e-17	2.61765e-16	28.5323
CTNND2	0.177831	5.2631	8.95915	2.77161e-17	2.62081e-16	28.5303
SNRPD2	-0.494134	12.3105	-8.95377	2.88177e-17	2.72119e-16	28.492
PPFIA3	0.203001	6.59732	8.95376	2.88211e-17	2.72119e-16	28.4919
WNT6	0.176572	6.86501	8.9535	2.88743e-17	2.72417e-16	28.4901
MMP14	0.25409	7.66096	8.95327	2.89233e-17	2.72675e-16	28.4884
LSAMP	0.278874	6.80323	8.95228	2.91317e-17	2.74433e-16	28.4814
PCSK1	0.217871	5.05687	8.95172	2.92508e-17	2.75348e-16	28.4773
GATA4	0.196066	6.04223	8.95138	2.93226e-17	2.75817e-16	28.4749
COL11A1	0.202293	5.10597	8.95101	2.94017e-17	2.76345e-16	28.4723
NTF3	0.210987	7.08028	8.95091	2.94228e-17	2.76345e-16	28.4716
IL21R	0.335595	6.0385	8.94973	2.96748e-17	2.78504e-16	28.4632
LOC100129973	0.249603	5.19088	8.94833	2.99778e-17	2.81137e-16	28.4532
CERS2	-0.460916	10.4482	-8.94789	3.00732e-17	2.81821e-16	28.4501
IL36RN	0.214275	5.8306	8.94613	3.04577e-17	2.85211e-16	28.4376
CD40LG	0.271474	7.75774	8.94602	3.04834e-17	2.85239e-16	28.4367
KIAA0509	0.28836	6.45329	8.94489	3.07323e-17	2.87354e-16	28.4288
NRSN2	0.241081	7.67238	8.9447	3.0775e-17	2.87539e-16	28.4274
AHSG	0.183222	6.41583	8.94254	3.12607e-17	2.91859e-16	28.412
KRTAP5-8	0.28524	8.70668	8.94211	3.13575e-17	2.92546e-16	28.4089
HTR3A	0.220581	6.78795	8.94183	3.14215e-17	2.92925e-16	28.4069
RND2	0.192864	5.82055	8.93951	3.19543e-17	2.97671e-16	28.3904
MAGEA8	0.239282	5.39458	8.93802	3.2301e-17	3.00677e-16	28.3798
KLF12	0.133185	6.4269	8.93764	3.23894e-17	3.01276e-16	28.3771
CNPY3	-0.536506	9.82734	-8.93655	3.26463e-17	3.03441e-16	28.3693
SOX10	0.248521	7.33934	8.93387	3.32855e-17	3.09153e-16	28.3503
COL13A1	0.194264	6.22856	8.93287	3.35269e-17	3.111e-16	28.3432
H2AFZ	-0.382868	12.4438	-8.9328	3.35447e-17	3.111e-16	28.3426
OR12D2	0.227628	6.05276	8.92853	3.45965e-17	3.20619e-16	28.3123
CA10	0.173766	4.92765	8.92749	3.48566e-17	3.2279e-16	28.3049
TARP	0.18632	6.13571	8.92679	3.50342e-17	3.24195e-16	28.2999
ZMYM4	-0.47653	8.50458	-8.92656	3.50929e-17	3.245e-16	28.2983
MAGEA12	0.317366	5.33806	8.92488	3.55219e-17	3.28224e-16	28.2863
RUSC2	0.285156	8.26461	8.92451	3.56169e-17	3.2886e-16	28.2837
ART1	0.265609	7.46226	8.92159	3.63775e-17	3.35636e-16	28.2629
NUP93	-0.385228	9.94708	-8.91909	3.70396e-17	3.41494e-16	28.2452
KARS	-0.36735	11.8786	-8.91726	3.75325e-17	3.45784e-16	28.2322
DROSHA	-0.640586	8.92533	-8.91698	3.76094e-17	3.46238e-16	28.2302
KCNJ3	0.198776	5.35075	8.91594	3.78929e-17	3.48592e-16	28.2228
CARD14	0.247998	6.86497	8.91048	3.94186e-17	3.62362e-16	28.184
CRB1	0.262202	7.20931	8.9087	3.99281e-17	3.66534e-16	28.1713
NPY6R	0.289439	7.24793	8.90869	3.99308e-17	3.66534e-16	28.1713
HTR4	0.181145	6.57395	8.90853	3.99786e-17	3.66704e-16	28.1701
UPK1A	0.240549	6.10298	8.9083	4.00428e-17	3.67025e-16	28.1685
RAPGEF3	0.241381	7.49287	8.90769	4.02192e-17	3.68373e-16	28.1642
ZNF365	0.336542	5.99712	8.90709	4.03961e-17	3.69723e-16	28.1599
ATP5D	-0.455231	8.58768	-8.90671	4.05066e-17	3.70464e-16	28.1572
DNAH7	0.279412	6.3511	8.90541	4.08894e-17	3.73693e-16	28.1479
RTN3	-0.713315	10.5669	-8.90379	4.13706e-17	3.77816e-16	28.1364
RP11-496I2.2	0.484344	5.13279	8.90265	4.17121e-17	3.80523e-16	28.1283
CNKSR2	0.265048	5.18075	8.9026	4.17277e-17	3.80523e-16	28.128
LARP6	0.22403	5.91204	8.90222	4.18408e-17	3.8107e-16	28.1253
FGL1	0.241993	7.95777	8.9022	4.18485e-17	3.8107e-16	28.1251
SLC26A3	0.130805	4.75807	8.90164	4.20167e-17	3.82325e-16	28.1212
MET	0.331633	6.14245	8.90122	4.21443e-17	3.83208e-16	28.1182
SULF1	0.217491	5.62747	8.8966	4.35727e-17	3.95909e-16	28.0854
CLUHP3	0.317475	8.26821	8.89592	4.37882e-17	3.97579e-16	28.0806
PRKAB2	0.38775	6.6879	8.89469	4.41776e-17	4.00794e-16	28.0719
IDH3A	-0.523659	7.6953	-8.8946	4.42061e-17	4.00794e-16	28.0712
PKNOX2	0.22426	7.09278	8.89359	4.45322e-17	4.03459e-16	28.064
NDUFS3	-0.513582	10.3759	-8.89099	4.53735e-17	4.10784e-16	28.0456
SCD5	1.03768	9.18658	8.8867	4.67992e-17	4.23386e-16	28.0152
TRPC6	0.182729	5.46334	8.88641	4.68998e-17	4.23781e-16	28.0131
WBSCR16	-0.367014	8.61925	-8.88638	4.69104e-17	4.23781e-16	28.0128
CYP11A1	0.23959	5.6352	8.88568	4.71474e-17	4.25615e-16	28.0079
PSMB2	-0.258753	10.0471	-8.88539	4.72447e-17	4.26187e-16	28.0059
BTBD18	0.28897	6.3463	8.8829	4.81004e-17	4.33595e-16	27.9882
SEMA4F	0.269969	7.4294	8.88186	4.84636e-17	4.36555e-16	27.9808
CNTN5	0.219782	4.99906	8.88033	4.90025e-17	4.41093e-16	27.9699
TAAR5	0.232201	6.76176	8.87841	4.96823e-17	4.46892e-16	27.9564
GPR21	0.226321	7.68533	8.87793	4.98557e-17	4.4813e-16	27.953
ZNF253	0.312268	7.06279	8.87755	4.99925e-17	4.49038e-16	27.9503
TRIL	0.236226	5.68296	8.8771	5.0156e-17	4.50184e-16	27.9471
EYA1	0.332888	6.51154	8.87511	5.08789e-17	4.56346e-16	27.933
SGK2	0.250297	7.24618	8.87478	5.10016e-17	4.5712e-16	27.9306
PLA2G2D	0.30467	8.27618	8.87395	5.13079e-17	4.59537e-16	27.9247
PDPR	0.249558	6.45828	8.87383	5.13508e-17	4.59593e-16	27.9239
CDSN	0.230046	6.77127	8.87367	5.14126e-17	4.59819e-16	27.9227
PEAK1	0.313737	8.10589	8.87347	5.14837e-17	4.60126e-16	27.9214
PROP1	0.287365	7.0905	8.87233	5.19113e-17	4.63618e-16	27.9132
CBX3	-0.414589	10.8468	-8.87199	5.20379e-17	4.64418e-16	27.9108
LOC100505498	0.231763	5.41135	8.86979	5.28704e-17	4.71513e-16	27.8952
EXOSC8	-0.623506	8.98799	-8.86864	5.33072e-17	4.7507e-16	27.8872
GRB7	0.249111	7.41561	8.85947	5.69483e-17	5.06662e-16	27.8222
CT55	0.231036	5.99038	8.85945	5.69569e-17	5.06662e-16	27.822
FAT4	0.232381	5.24727	8.85941	5.69732e-17	5.06662e-16	27.8218
RMDN1	-0.523279	8.92862	-8.85601	5.8387e-17	5.18867e-16	27.7977
RBMS2	0.229769	6.83197	8.85535	5.86633e-17	5.20954e-16	27.793
CLCA1	0.26714	7.16824	8.85504	5.87933e-17	5.21739e-16	27.7908
PLA2G3	0.27354	7.08248	8.8546	5.89802e-17	5.23027e-16	27.7877
UTP6	-0.520812	9.44386	-8.85384	5.9303e-17	5.25518e-16	27.7823
MPP3	0.26154	7.91524	8.85324	5.95601e-17	5.27425e-16	27.7781
CSNK2B	-0.459533	11.3147	-8.85162	6.02613e-17	5.33258e-16	27.7666
SUSD4	0.28311	8.2895	8.85135	6.03755e-17	5.33892e-16	27.7647
POU2F3	0.143094	4.67621	8.84985	6.10308e-17	5.39306e-16	27.7541
GMDS	-0.595321	7.79469	-8.84907	6.13771e-17	5.41985e-16	27.7485
LY6G6C	0.25027	6.87364	8.84791	6.18892e-17	5.4592e-16	27.7404
KSR1	0.181059	6.99935	8.84787	6.19098e-17	5.4592e-16	27.74
ZNF593	-0.562515	8.72743	-8.84649	6.25252e-17	5.5096e-16	27.7303
GFAP	0.211902	5.9548	8.84464	6.33621e-17	5.57942e-16	27.7173
GAB1	0.24225	6.65511	8.84446	6.34461e-17	5.5829e-16	27.7159
NEUROD6	0.237617	7.08502	8.84405	6.3632e-17	5.59534e-16	27.7131
TRIM28	-0.724441	10.6207	-8.84373	6.37779e-17	5.60423e-16	27.7108
SLC28A1	0.286389	6.63734	8.84062	6.52238e-17	5.72728e-16	27.6888
CLPB	-0.416392	8.06771	-8.84045	6.53016e-17	5.7301e-16	27.6876
ALB	0.163776	5.06731	8.84034	6.53533e-17	5.73063e-16	27.6868
DTNA	0.174293	6.072	8.83972	6.5645e-17	5.75219e-16	27.6824
XPOT	-0.600631	9.47502	-8.83932	6.58326e-17	5.7646e-16	27.6796
EGFR	0.190701	6.92152	8.83617	6.73438e-17	5.89282e-16	27.6573
ADAMTS12	0.238788	6.83953	8.83253	6.91305e-17	6.04495e-16	27.6316
SULT1C2	0.183416	5.43932	8.83243	6.91803e-17	6.04508e-16	27.6309
CREB3L1	0.259647	7.69332	8.83052	7.01348e-17	6.12423e-16	27.6174
TFF1	0.23549	6.48674	8.8304	7.01942e-17	6.12516e-16	27.6166
FAF1	-0.44223	9.36618	-8.83027	7.02624e-17	6.12576e-16	27.6156
LMAN1L	0.208804	6.83248	8.83019	7.02988e-17	6.12576e-16	27.6151
PAK2	-0.418322	7.78759	-8.82995	7.04245e-17	6.13245e-16	27.6133
COX6A1	-0.414285	12.0561	-8.82887	7.09707e-17	6.17573e-16	27.6058
SORD	-0.549681	8.45912	-8.82832	7.1252e-17	6.19591e-16	27.6019
TMEM109	-0.453749	9.31727	-8.82798	7.1427e-17	6.20683e-16	27.5995
ADAM30	0.260988	6.42643	8.82678	7.20464e-17	6.25632e-16	27.591
DLAT	-0.406847	7.72472	-8.82596	7.2469e-17	6.28866e-16	27.5852
BCAP31	-0.615466	10.4033	-8.82475	7.31023e-17	6.33923e-16	27.5767
SPOCK2	0.566735	8.40556	8.82435	7.33142e-17	6.35323e-16	27.5738
ENOX1	0.210732	5.46984	8.82398	7.35066e-17	6.3655e-16	27.5712
PHOX2B	0.283305	6.40618	8.8231	7.39753e-17	6.40167e-16	27.565
NFU1	-0.512223	8.89903	-8.82117	7.5007e-17	6.48439e-16	27.5514
HBE1	0.469441	7.71235	8.82112	7.50346e-17	6.48439e-16	27.551
CAMK1G	0.226487	6.89246	8.81948	7.59222e-17	6.55659e-16	27.5394
DMBT1	0.248133	8.18821	8.81936	7.59886e-17	6.55781e-16	27.5386
IL21	0.273468	6.42734	8.81833	7.65541e-17	6.60207e-16	27.5313
GCNT3	0.216464	6.96687	8.81767	7.69182e-17	6.62891e-16	27.5266
PSMB5	-0.457021	9.34746	-8.8171	7.72336e-17	6.65153e-16	27.5226
SCN4A	0.265865	6.33226	8.81634	7.76555e-17	6.68327e-16	27.5173
ATRN	-0.374292	7.50785	-8.81511	7.83452e-17	6.73403e-16	27.5086
POU4F2	0.408734	5.29746	8.81509	7.83526e-17	6.73403e-16	27.5085
CCDC82	0.205168	5.79207	8.81252	7.98169e-17	6.85518e-16	27.4903
CDC7	-0.613328	7.84357	-8.81068	8.0878e-17	6.94156e-16	27.4773
TM4SF4	0.250421	7.27216	8.80973	8.14309e-17	6.98424e-16	27.4706
GOT2	-0.436301	10.4092	-8.80873	8.20161e-17	7.02963e-16	27.4635
LAIR1	-0.607604	9.58513	-8.80753	8.27235e-17	7.08542e-16	27.4551
PREP	-0.327116	7.75674	-8.80215	8.5977e-17	7.35907e-16	27.4172
SERPINA3	0.241425	6.81824	8.8017	8.62551e-17	7.37784e-16	27.414
LOC100507388	0.260699	6.84053	8.80148	8.63933e-17	7.38462e-16	27.4124
PDE1B	0.254376	7.27013	8.799	8.79437e-17	7.51203e-16	27.3949
TAS2R13	0.268533	6.30241	8.79875	8.81048e-17	7.51628e-16	27.3931
ERVH-4	0.287291	7.05558	8.79873	8.81133e-17	7.51628e-16	27.393
C10orf76	-0.298231	8.0123	-8.79744	8.89337e-17	7.58112e-16	27.3839
LSM3	-0.361477	11.0994	-8.79686	8.93056e-17	7.60765e-16	27.3798
SLC7A8	0.211153	7.26988	8.79593	8.99013e-17	7.6532e-16	27.3733
AP1M2	0.236696	7.72693	8.79441	9.08903e-17	7.73215e-16	27.3625
MUC5AC	0.208402	7.23582	8.79079	9.32788e-17	7.92996e-16	27.337
PTPRT	0.265316	6.97724	8.78854	9.47939e-17	8.05331e-16	27.3212
TP53AIP1	0.155749	5.27417	8.7877	9.53658e-17	8.09641e-16	27.3153
WRNIP1	0.282632	6.25028	8.7876	9.54341e-17	8.09673e-16	27.3146
HOXC4	0.27354	7.51248	8.78495	9.72672e-17	8.24668e-16	27.2959
GNAL	0.142115	5.25658	8.78418	9.7802e-17	8.28643e-16	27.2905
PACRG	0.198246	6.30069	8.78406	9.78863e-17	8.28797e-16	27.2896
DPT	0.15596	5.72231	8.78292	9.8686e-17	8.35004e-16	27.2816
MRTO4	-0.368756	8.01075	-8.78277	9.8794e-17	8.35355e-16	27.2806
RACGAP1	-0.936176	8.17025	-8.78044	1.00455e-16	8.48824e-16	27.2642
PEX11A	0.278706	6.42931	8.77951	1.01128e-16	8.53656e-16	27.2576
CNTNAP2	0.154509	5.44714	8.77946	1.01169e-16	8.53656e-16	27.2572
COX5A	-0.399833	12.0475	-8.77937	1.0123e-16	8.53656e-16	27.2566
PTGES3	-0.353137	12.1528	-8.77922	1.01339e-16	8.54e-16	27.2556
SCRG1	0.223631	5.5511	8.77704	1.02938e-16	8.66863e-16	27.2402
KCNG1	0.21661	6.57426	8.77695	1.03004e-16	8.66863e-16	27.2395
PHKG2	-0.395312	8.25561	-8.77625	1.03521e-16	8.7034e-16	27.2346
CASP10	0.201531	7.39827	8.7762	1.03556e-16	8.7034e-16	27.2343
CCNJL	0.327138	6.75467	8.77554	1.04046e-16	8.73878e-16	27.2296
NUP205	-0.337198	6.75749	-8.7745	1.0482e-16	8.79787e-16	27.2224
ARID4B	0.388764	8.30075	8.77393	1.05256e-16	8.82855e-16	27.2183
HCG26	0.263128	7.15586	8.77242	1.06396e-16	8.91822e-16	27.2077
DGCR5	0.235051	6.83699	8.77135	1.07212e-16	8.98065e-16	27.2002
AQP5	0.307727	6.91502	8.77093	1.07537e-16	9.0018e-16	27.1972
ANKRD34C	0.225444	5.73517	8.77076	1.0767e-16	9.00699e-16	27.196
PCDH7	0.112301	5.5564	8.76792	1.0988e-16	9.18572e-16	27.176
SCN8A	0.237706	5.58577	8.76695	1.10648e-16	9.24375e-16	27.1692
DDX46	-0.452067	10.9673	-8.76667	1.10867e-16	9.2559e-16	27.1672
STMN4	0.28817	6.50019	8.7665	1.10999e-16	9.26074e-16	27.166
LTA	0.29576	7.31367	8.76467	1.12463e-16	9.37666e-16	27.1532
SLC19A3	0.234094	5.10389	8.76455	1.12558e-16	9.37837e-16	27.1523
GABRB2	0.302553	7.51038	8.76383	1.1314e-16	9.42057e-16	27.1473
CHRM3	0.258695	6.47379	8.7593	1.16869e-16	9.72458e-16	27.1154
ARPC5	-0.604063	11.6189	-8.75908	1.1705e-16	9.73324e-16	27.1139
GJB3	0.202976	6.89845	8.75805	1.17923e-16	9.79934e-16	27.1066
LEPRE1	-0.506587	8.48727	-8.75762	1.18284e-16	9.82019e-16	27.1036
KIAA1549L	0.225878	5.43135	8.75756	1.18331e-16	9.82019e-16	27.1032
TFCP2L1	0.318265	7.66718	8.75692	1.18877e-16	9.85898e-16	27.0986
HAND1	0.251682	6.99721	8.75674	1.1903e-16	9.86521e-16	27.0974
GLT8D2	0.25995	7.08527	8.7563	1.19401e-16	9.88939e-16	27.0943
ERCC1	-0.457058	9.555	-8.7557	1.19916e-16	9.92552e-16	27.0901
SLC23A2	0.243413	7.31774	8.75404	1.21349e-16	1.00349e-15	27.0784
GOLGA6A	0.275733	6.04254	8.75399	1.21398e-16	1.00349e-15	27.078
SMS	-0.601356	9.07339	-8.75366	1.21676e-16	1.00513e-15	27.0758
LMOD1	0.180553	6.616	8.75107	1.23957e-16	1.0233e-15	27.0575
SHC3	0.217952	7.0347	8.7495	1.25357e-16	1.03402e-15	27.0465
FIG4	-0.656198	9.10643	-8.74943	1.2542e-16	1.03402e-15	27.046
SLC22A13	0.266994	6.73329	8.74886	1.25925e-16	1.0375e-15	27.042
AC007389.3	0.294021	7.83962	8.74843	1.26311e-16	1.04e-15	27.039
DCC	0.27619	5.78746	8.74625	1.28299e-16	1.05554e-15	27.0237
ATN1	0.203542	7.45027	8.74618	1.28367e-16	1.05554e-15	27.0231
PDGFB	0.200873	6.51954	8.74215	1.3211e-16	1.0856e-15	26.9949
ATG7	-0.573233	7.80464	-8.73902	1.35102e-16	1.10946e-15	26.9729
HPSE2	0.2795	6.64696	8.73885	1.35266e-16	1.11008e-15	26.9717
LINC00216	0.33323	5.95806	8.73814	1.35955e-16	1.11501e-15	26.9667
EPB41L5	0.283364	6.56483	8.73681	1.37247e-16	1.12487e-15	26.9574
TEX13A	0.244525	6.25013	8.73649	1.37569e-16	1.12677e-15	26.9551
SNUPN	-0.457578	8.64975	-8.73277	1.41264e-16	1.15628e-15	26.929
DNAH2	0.239866	6.15461	8.727	1.47212e-16	1.20418e-15	26.8885
KCNK15	0.213417	5.14028	8.72668	1.47547e-16	1.20614e-15	26.8863
ARSF	0.226508	7.2542	8.72627	1.47973e-16	1.20883e-15	26.8834
CA14	0.310669	7.53524	8.72394	1.50461e-16	1.22835e-15	26.867
SLC45A2	0.198125	6.29638	8.72343	1.51002e-16	1.23197e-15	26.8635
TNIK	0.394417	6.86758	8.71801	1.5696e-16	1.27975e-15	26.8255
CABYR	0.21668	6.01273	8.71762	1.57396e-16	1.28247e-15	26.8228
CCT2	-0.598097	10.7917	-8.71515	1.60196e-16	1.3038e-15	26.8054
LOC100505534	0.207656	5.38649	8.71513	1.60222e-16	1.3038e-15	26.8053
VIPR2	0.154147	6.81164	8.71481	1.60589e-16	1.30594e-15	26.803
CAPN15	-0.577318	7.39223	-8.71265	1.63077e-16	1.32532e-15	26.7879
KRT4	0.183032	6.68284	8.71202	1.63811e-16	1.33042e-15	26.7835
HYOU1	-0.525231	10.1527	-8.71142	1.64511e-16	1.33524e-15	26.7793
AMHR2	0.248751	7.56414	8.71111	1.64872e-16	1.33668e-15	26.7771
NSG1	0.210484	6.52609	8.71109	1.64902e-16	1.33668e-15	26.777
FBXO31	0.231961	7.56737	8.71076	1.65285e-16	1.33893e-15	26.7747
ACN9	-0.4262	5.85586	-8.70929	1.67031e-16	1.3522e-15	26.7643
MUC3B	0.242974	7.49685	8.70899	1.67385e-16	1.35419e-15	26.7623
AK021933	0.281709	5.28019	8.70827	1.68249e-16	1.3603e-15	26.7572
TTC18	0.241624	8.28871	8.70637	1.70541e-16	1.37794e-15	26.7439
Igk	0.24978	7.5126	8.70506	1.72145e-16	1.39001e-15	26.7347
TYK2	-0.46092	10.2692	-8.70463	1.72671e-16	1.39336e-15	26.7317
APOBEC3B	-0.975166	7.99658	-8.70289	1.74831e-16	1.40988e-15	26.7195
RRH	0.280942	6.36752	8.70268	1.75087e-16	1.41105e-15	26.718
ZNF606	0.373963	7.44978	8.70133	1.76776e-16	1.42374e-15	26.7086
AF090939	0.231238	5.85019	8.70102	1.77175e-16	1.42604e-15	26.7064
PRPS1L1	0.19195	6.33326	8.70056	1.77752e-16	1.42976e-15	26.7032
TNFSF18	0.263603	6.09596	8.6998	1.7872e-16	1.43663e-15	26.6979
C7orf63	0.21194	6.68959	8.69858	1.80273e-16	1.44819e-15	26.6894
COMMD4	-0.286264	7.86517	-8.69788	1.81176e-16	1.45451e-15	26.6844
GPR176	0.260848	5.92461	8.69757	1.81575e-16	1.45678e-15	26.6823
REEP1	0.265245	6.19422	8.6937	1.86649e-16	1.49653e-15	26.6552
DSCR4	0.266846	7.20878	8.69317	1.87356e-16	1.50124e-15	26.6515
HNRNPF	-0.501157	9.59169	-8.69303	1.87551e-16	1.50185e-15	26.6505
ICOSLG	0.276791	7.16077	8.69271	1.87974e-16	1.50427e-15	26.6482
DAB1	0.241379	6.71075	8.69224	1.88609e-16	1.50839e-15	26.6449
GNB1	-0.443602	11.0531	-8.68976	1.91962e-16	1.53423e-15	26.6276
DFFB	-0.676931	6.92351	-8.68843	1.93797e-16	1.54791e-15	26.6183
TM7SF3	-0.681128	6.79649	-8.6851	1.98443e-16	1.58401e-15	26.595
WNT2B	0.14578	6.25132	8.68349	2.0072e-16	1.60116e-15	26.5838
SFRP4	0.195284	5.82607	8.68334	2.00936e-16	1.60187e-15	26.5827
CAV3	0.240649	8.17555	8.68164	2.03388e-16	1.62039e-15	26.5708
ATP6V1G2	0.268271	6.31884	8.68149	2.036e-16	1.62105e-15	26.5698
PTGES	0.394545	7.74406	8.68087	2.04505e-16	1.62722e-15	26.5654
GJC2	0.215263	7.64792	8.67953	2.06456e-16	1.64171e-15	26.5561
PLA1A	0.360505	6.16636	8.67882	2.07513e-16	1.64875e-15	26.5511
ADCY1	0.184894	6.64001	8.67875	2.07605e-16	1.64875e-15	26.5506
OGDH	-0.594553	8.21724	-8.67818	2.08461e-16	1.65451e-15	26.5466
CAPN9	0.184355	6.26832	8.67671	2.10647e-16	1.67079e-15	26.5363
SERPINA7	0.190182	5.8569	8.67611	2.11549e-16	1.67689e-15	26.5321
SMC2	-0.766588	7.16094	-8.67573	2.12127e-16	1.68041e-15	26.5294
KLK10	0.215315	6.26876	8.67475	2.13605e-16	1.69105e-15	26.5226
GRM3	0.276495	5.62408	8.6738	2.15058e-16	1.70148e-15	26.516
KCNJ4	0.194866	5.72295	8.67195	2.17905e-16	1.72292e-15	26.503
MIS18A	-0.486835	8.14367	-8.67083	2.19649e-16	1.73561e-15	26.4952
TYR	0.221499	7.52947	8.66946	2.21794e-16	1.75064e-15	26.4856
RAPGEF1	0.244499	7.22737	8.66944	2.21829e-16	1.75064e-15	26.4855
DYNC2H1	0.342549	6.82865	8.66924	2.22138e-16	1.75197e-15	26.4841
AGA	-0.559295	8.12335	-8.66812	2.23908e-16	1.76482e-15	26.4763
WSCD2	0.232627	6.34524	8.66735	2.25146e-16	1.77313e-15	26.4709
MRPS28	-0.67011	8.51743	-8.66729	2.25245e-16	1.77313e-15	26.4705
KCNJ1	0.220092	6.33936	8.66604	2.27253e-16	1.78782e-15	26.4617
GABRG2	0.265793	5.40179	8.66501	2.28921e-16	1.79981e-15	26.4546
HSD17B12	-0.631643	10.9439	-8.66186	2.34106e-16	1.83943e-15	26.4325
GRIK2	0.167415	5.44759	8.66171	2.34351e-16	1.8402e-15	26.4315
KDELR3	0.232544	6.33776	8.66147	2.34754e-16	1.84221e-15	26.4298
BCMO1	0.253791	5.3852	8.66118	2.35244e-16	1.8449e-15	26.4278
TMPRSS11E	0.226105	5.73947	8.6606	2.36208e-16	1.8513e-15	26.4238
RPRM	0.251317	6.78216	8.65977	2.37601e-16	1.86106e-15	26.418
NDUFB7	-0.321793	6.01812	-8.657	2.42323e-16	1.8958e-15	26.3986
NDUFAF1	-0.586742	7.62038	-8.65699	2.4234e-16	1.8958e-15	26.3986
C1GALT1C1	-0.595035	7.70912	-8.65691	2.42489e-16	1.8958e-15	26.398
LIMD1	0.188575	6.09898	8.65646	2.43252e-16	1.90057e-15	26.3949
GMFG	-0.537511	12.0323	-8.65572	2.44532e-16	1.90939e-15	26.3897
SEMA6B	0.26568	8.10273	8.65497	2.45854e-16	1.91852e-15	26.3844
LAMA4	0.151731	6.0299	8.65427	2.47079e-16	1.92688e-15	26.3795
MUL1	0.258074	9.72364	8.65329	2.4879e-16	1.93902e-15	26.3728
GRIN2C	0.201851	6.83955	8.65218	2.50771e-16	1.95324e-15	26.365
PGC	0.234648	7.03715	8.65169	2.51631e-16	1.95873e-15	26.3616
RASA1	-0.619857	8.87467	-8.64885	2.56757e-16	1.99715e-15	26.3418
GNRH2	0.260959	7.17944	8.64878	2.56885e-16	1.99715e-15	26.3413
MYCT1	0.242786	5.34586	8.64841	2.5756e-16	2.00115e-15	26.3387
PAK1	-0.568576	6.0806	-8.64742	2.59392e-16	2.01414e-15	26.3317
APOL5	0.260062	7.02476	8.64587	2.62256e-16	2.03512e-15	26.321
TIMELESS	-0.286531	6.9865	-8.64323	2.67217e-16	2.07233e-15	26.3025
NAT2	0.27639	6.53282	8.64298	2.67681e-16	2.07369e-15	26.3008
CASQ2	0.326685	6.66354	8.64296	2.67723e-16	2.07369e-15	26.3007
IFNA10	0.303594	6.06555	8.64251	2.68593e-16	2.07838e-15	26.2975
AP4E1	0.141792	5.20502	8.64247	2.68659e-16	2.07838e-15	26.2972
C3orf27	0.24915	6.71486	8.64142	2.70672e-16	2.09266e-15	26.2899
ENDOU	0.229203	5.69668	8.63999	2.73436e-16	2.11273e-15	26.2799
TBR1	0.230712	5.37903	8.63913	2.75096e-16	2.12425e-15	26.274
CAMKV	0.259037	7.34009	8.63807	2.77174e-16	2.13898e-15	26.2666
FUT9	0.127013	4.81464	8.6356	2.82077e-16	2.17548e-15	26.2494
GBE1	-0.715183	9.51796	-8.63538	2.82523e-16	2.17758e-15	26.2478
CNTD2	0.266625	8.85912	8.63527	2.82738e-16	2.17789e-15	26.2471
GPN3	-0.572248	8.56517	-8.6346	2.84091e-16	2.18698e-15	26.2424
PLGRKT	-0.426845	8.89718	-8.63235	2.88647e-16	2.22069e-15	26.2267
EIF4G1	-0.502432	8.77815	-8.63153	2.90336e-16	2.23231e-15	26.221
FZD7	0.454036	5.89661	8.63065	2.92167e-16	2.24502e-15	26.2148
XPO1	-0.633098	11.2769	-8.6298	2.93919e-16	2.2571e-15	26.2089
AURKB	-0.570113	7.65125	-8.62786	2.97994e-16	2.28699e-15	26.1954
NPAS2	0.126719	5.77328	8.62582	3.02337e-16	2.3189e-15	26.1812
FPR3	0.278719	6.5258	8.62508	3.03921e-16	2.32962e-15	26.1761
BRINP2	0.248617	6.01567	8.62488	3.04346e-16	2.33146e-15	26.1747
LUZP2	0.246157	6.63357	8.62341	3.07539e-16	2.35449e-15	26.1644
IQGAP1	-0.784938	9.60268	-8.62296	3.08536e-16	2.36068e-15	26.1612
BRD7	-0.486741	9.17799	-8.62229	3.09991e-16	2.37037e-15	26.1566
MAD1L1	-0.703421	6.86527	-8.62217	3.10264e-16	2.37101e-15	26.1558
IL17A	0.171089	5.47246	8.62201	3.10619e-16	2.37228e-15	26.1546
HS2ST1	-0.476199	6.88573	-8.62152	3.11686e-16	2.37898e-15	26.1513
KRT19P2	0.236102	6.27953	8.62051	3.13937e-16	2.3947e-15	26.1442
CDH12	0.20542	4.99317	8.61903	3.17232e-16	2.41837e-15	26.1339
FAM155A	0.22242	6.78734	8.61819	3.19138e-16	2.43142e-15	26.128
ITGB8	0.188075	5.40813	8.61766	3.2034e-16	2.43909e-15	26.1244
RARS2	0.178179	4.66542	8.61594	3.24254e-16	2.4674e-15	26.1124
ATG10	0.2908	6.76066	8.61559	3.25058e-16	2.47201e-15	26.11
PADI1	0.241352	9.3731	8.61514	3.2611e-16	2.47852e-15	26.1068
GPR64	0.249858	5.89132	8.6147	3.27122e-16	2.4847e-15	26.1038
IDH1	-0.966724	9.18213	-8.61248	3.32303e-16	2.52253e-15	26.0883
PDSS1	-0.51841	7.78176	-8.61216	3.33048e-16	2.52665e-15	26.0861
SCAMP5	0.264725	8.37897	8.61077	3.36353e-16	2.55018e-15	26.0764
SRC	0.174884	7.17531	8.61042	3.37179e-16	2.5549e-15	26.074
KIR3DL3	0.290459	7.66392	8.60956	3.3925e-16	2.56905e-15	26.068
ATPIF1	-0.557069	10.0677	-8.60642	3.46881e-16	2.62305e-15	26.0461
GRIP2	0.257957	8.15567	8.60641	3.46888e-16	2.62305e-15	26.0461
RASL11B	0.211469	6.64329	8.60636	3.47009e-16	2.62305e-15	26.0458
SLC17A5	0.32635	7.61527	8.60593	3.4807e-16	2.62949e-15	26.0428
MAGEB4	0.192418	5.13766	8.6039	3.53118e-16	2.66602e-15	26.0286
MEFV	0.662717	8.06022	8.60173	3.58579e-16	2.70562e-15	26.0135
LRRC31	0.268662	5.60708	8.59886	3.65944e-16	2.75953e-15	25.9936
ST6GALNAC5	0.258609	4.99216	8.59626	3.72737e-16	2.80907e-15	25.9755
CYP11B1	0.194408	5.7158	8.59546	3.74831e-16	2.82316e-15	25.97
HHLA1	0.260866	8.48467	8.59449	3.77422e-16	2.84096e-15	25.9632
CTDNEP1	-0.37467	10.6887	-8.59193	3.84323e-16	2.89118e-15	25.9454
GFM1	0.233456	6.32323	8.59175	3.84798e-16	2.89302e-15	25.9442
EIF3I	-0.469447	10.6318	-8.58965	3.9057e-16	2.93466e-15	25.9296
MAPK10	0.216825	6.83056	8.58933	3.91453e-16	2.93812e-15	25.9273
C11orf49	-0.459143	8.11809	-8.58931	3.91499e-16	2.93812e-15	25.9272
ZIC1	0.217645	5.68364	8.58896	3.92473e-16	2.94367e-15	25.9248
RRM1	-0.541274	8.97666	-8.58836	3.94152e-16	2.95449e-15	25.9206
ABCG4	0.286323	6.76044	8.58686	3.98351e-16	2.98419e-15	25.9102
LYST	-0.710306	8.67883	-8.58662	3.99022e-16	2.98743e-15	25.9085
ENOPH1	-0.43041	9.24746	-8.58614	4.00388e-16	2.99587e-15	25.9052
TMEM106B	-0.706719	7.03737	-8.58536	4.02577e-16	3.01045e-15	25.8998
ERVH-6	0.294167	6.49947	8.58515	4.03182e-16	3.01318e-15	25.8983
PPP1R16B	1.23949	8.79498	8.58359	4.07658e-16	3.04482e-15	25.8875
LRRC37A3	0.292673	6.23339	8.58252	4.10762e-16	3.06617e-15	25.88
HAT1	-0.654537	9.71197	-8.58238	4.11154e-16	3.06728e-15	25.8791
P4HTM	-0.388669	9.11846	-8.57778	4.24731e-16	3.16668e-15	25.8472
MIPEP	-0.416905	7.07282	-8.5777	4.24993e-16	3.16675e-15	25.8466
DDX23	-0.468803	8.02075	-8.57613	4.29711e-16	3.20001e-15	25.8357
CEACAM5	0.173061	6.5882	8.57276	4.40078e-16	3.27527e-15	25.8123
SLIT3	0.176284	6.40543	8.57139	4.44361e-16	3.30518e-15	25.8028
DDX49	-0.283821	8.47014	-8.57092	4.45843e-16	3.31424e-15	25.7995
NREP	-0.805637	10.146	-8.5705	4.47151e-16	3.32199e-15	25.7966
DNAJA4	0.258208	9.15699	8.56661	4.59593e-16	3.41241e-15	25.7697
SLC22A18AS	0.215831	8.24511	8.56632	4.60542e-16	3.41743e-15	25.7676
DGCR9	0.237936	7.46279	8.56463	4.6606e-16	3.45479e-15	25.7559
TACR2	0.26851	7.12367	8.56461	4.66127e-16	3.45479e-15	25.7558
SORBS2	0.2313	6.77818	8.564	4.68163e-16	3.46783e-15	25.7515
CEP83	-0.51875	6.23969	-8.56366	4.69274e-16	3.47401e-15	25.7492
DPYSL4	0.163455	6.20694	8.55931	4.83909e-16	3.58024e-15	25.719
MMP26	0.264052	6.18818	8.55711	4.91487e-16	3.6326e-15	25.7037
PRAMEF10	0.231123	7.14668	8.55708	4.91565e-16	3.6326e-15	25.7036
RPL26L1	-0.42121	10.1356	-8.55569	4.96433e-16	3.66642e-15	25.6939
LSM2	-0.643861	8.57129	-8.55556	4.96872e-16	3.6675e-15	25.693
BRCA1	-0.354343	7.29771	-8.55034	5.15501e-16	3.80277e-15	25.6569
PRR13	-0.363806	11.4017	-8.54991	5.17073e-16	3.81212e-15	25.6539
EIF2B3	-0.464447	8.33411	-8.54873	5.21387e-16	3.84167e-15	25.6457
SPAG11A	0.203741	6.92755	8.54812	5.23619e-16	3.85585e-15	25.6415
PMVK	-0.456776	7.94542	-8.54753	5.25806e-16	3.86969e-15	25.6374
KLK12	0.227192	7.62702	8.54644	5.29872e-16	3.89732e-15	25.6299
EXPH5	0.206026	5.82898	8.54512	5.34826e-16	3.92844e-15	25.6207
LOXL2	0.198858	6.45156	8.54512	5.34847e-16	3.92844e-15	25.6207
C16orf70	0.241286	5.79621	8.54506	5.35042e-16	3.92844e-15	25.6203
CCT4	-0.433989	12.2966	-8.54481	5.35993e-16	3.93312e-15	25.6186
BST2	-0.827204	8.98859	-8.54219	5.46005e-16	4.00425e-15	25.6004
RALYL	0.170707	6.72969	8.54161	5.48222e-16	4.01816e-15	25.5964
MAGEL2	0.277662	6.04991	8.53908	5.58071e-16	4.08796e-15	25.5789
HLF	0.222149	5.64328	8.53844	5.60598e-16	4.10407e-15	25.5745
TSPAN9	0.183067	7.25063	8.53783	5.63007e-16	4.11931e-15	25.5703
AVEN	-0.569587	8.12219	-8.53727	5.65252e-16	4.13333e-15	25.5664
ZMYND11	-0.525702	8.17654	-8.53615	5.69722e-16	4.16358e-15	25.5586
LOC101927181	0.218019	7.29138	8.53533	5.73024e-16	4.18527e-15	25.5529
ASIP	0.222587	6.5868	8.53506	5.74101e-16	4.18925e-15	25.5511
PRIM2	-0.29546	5.27426	-8.53503	5.74236e-16	4.18925e-15	25.5509
COPG1	-0.488575	8.06984	-8.53435	5.7698e-16	4.20683e-15	25.5462
CDH6	0.17084	5.92926	8.53371	5.79597e-16	4.22106e-15	25.5417
WISP1	0.187801	6.41329	8.53371	5.79606e-16	4.22106e-15	25.5417
TMCO6	-0.500234	7.14423	-8.53284	5.83145e-16	4.24438e-15	25.5357
ALPPL2	0.209245	7.30934	8.53245	5.84781e-16	4.25382e-15	25.533
ARHGEF18	-0.525685	10.5769	-8.53194	5.86862e-16	4.26648e-15	25.5295
PCNXL2	0.219143	6.64558	8.52962	5.96518e-16	4.33417e-15	25.5135
GPX5	0.20612	5.47904	8.52891	5.99519e-16	4.35345e-15	25.5085
OPRM1	0.171504	5.4332	8.52606	6.11665e-16	4.43908e-15	25.4888
AMOT	0.268544	6.00423	8.52572	6.13144e-16	4.44725e-15	25.4865
SLC7A2	0.237353	5.57232	8.52485	6.16924e-16	4.47207e-15	25.4804
GTF2E2	-0.452804	8.67878	-8.52376	6.21637e-16	4.50364e-15	25.4729
GML	0.291241	6.91508	8.52316	6.24306e-16	4.52037e-15	25.4687
FGB	0.17653	5.62169	8.52275	6.26105e-16	4.53078e-15	25.4659
ACAT2	-0.339915	8.51561	-8.52251	6.27155e-16	4.53576e-15	25.4643
SMC6	-0.486464	8.86718	-8.52203	6.29269e-16	4.54843e-15	25.461
TGM4	0.166886	5.82153	8.52156	6.31369e-16	4.56098e-15	25.4577
GPR52	0.304214	7.28592	8.52129	6.32532e-16	4.56675e-15	25.4559
SIX2	0.173632	6.33429	8.52044	6.36357e-16	4.59173e-15	25.4499
ERI2	-0.786912	7.52589	-8.51892	6.43207e-16	4.63848e-15	25.4394
ABI3BP	0.201592	5.22031	8.51598	6.56632e-16	4.73258e-15	25.4191
PSG7	0.277127	7.04116	8.51437	6.64112e-16	4.78374e-15	25.408
TCFL5	-0.73336	7.9706	-8.51417	6.65022e-16	4.78755e-15	25.4067
FHL5	0.1782	4.81461	8.51384	6.66579e-16	4.796e-15	25.4044
RBCK1	-0.306713	9.33262	-8.51339	6.68689e-16	4.80843e-15	25.4013
TRNAU1AP	-0.339855	8.04426	-8.50968	6.86387e-16	4.93286e-15	25.3756
FST	0.257325	6.93337	8.5094	6.8773e-16	4.93969e-15	25.3737
HCG4B	0.251864	6.16251	8.50601	7.04312e-16	5.05415e-15	25.3503
BAGE	0.358484	5.30423	8.50594	7.04677e-16	5.05415e-15	25.3498
AP2S1	-0.581	10.2111	-8.5059	7.04875e-16	5.05415e-15	25.3495
FAIM2	0.162831	6.64911	8.50459	7.11401e-16	5.09803e-15	25.3404
CX3CL1	0.175223	6.67904	8.5039	7.14816e-16	5.11857e-15	25.3357
NOP10	-0.44461	11.4421	-8.50385	7.15083e-16	5.11857e-15	25.3354
SLC17A6	0.214334	5.05458	8.5032	7.18378e-16	5.13923e-15	25.3308
VIP	0.184869	4.56022	8.50152	7.26894e-16	5.19719e-15	25.3193
SLC1A7	0.193844	6.88495	8.4995	7.37263e-16	5.26832e-15	25.3054
HNF1B	0.21659	8.04997	8.49812	7.44464e-16	5.31675e-15	25.2958
UBXN8	-0.465822	7.21022	-8.49796	7.45282e-16	5.31957e-15	25.2947
CASQ1	0.254199	5.75373	8.4972	7.49277e-16	5.34504e-15	25.2895
CDH17	0.275095	6.58721	8.49571	7.57185e-16	5.39839e-15	25.2792
ATOX1	-0.433708	10.0247	-8.49462	7.63011e-16	5.43683e-15	25.2716
MYBPC3	0.237217	8.36451	8.49294	7.72072e-16	5.49828e-15	25.26
IRS1	0.346761	5.77639	8.49251	7.74386e-16	5.51163e-15	25.2571
SLC8A2	0.262253	7.38038	8.49223	7.75906e-16	5.51931e-15	25.2552
CPA2	0.260751	6.71627	8.49154	7.79683e-16	5.54304e-15	25.2504
FZD4	0.314355	7.53671	8.49027	7.86682e-16	5.58963e-15	25.2416
EIF3B	-0.415639	10.4315	-8.48969	7.89868e-16	5.60909e-15	25.2376
CYP1A1	0.265881	6.31276	8.48915	7.92879e-16	5.62729e-15	25.2339
LOC441204	0.28557	5.93138	8.48821	7.98103e-16	5.66116e-15	25.2275
MGC4859	0.194267	4.6942	8.48809	7.98782e-16	5.66278e-15	25.2266
PET112	-0.41258	7.07984	-8.4875	8.02118e-16	5.68322e-15	25.2225
ENTPD6	-0.313199	9.08708	-8.48512	8.15613e-16	5.77557e-15	25.2061
MMP24	0.172461	6.53234	8.48318	8.26827e-16	5.85168e-15	25.1927
RP1-190J20.2	0.209218	6.77414	8.48283	8.28827e-16	5.86253e-15	25.1904
KCNC3	0.242149	6.5252	8.48164	8.35767e-16	5.90829e-15	25.1822
AQP4	0.109945	4.8985	8.479	8.51381e-16	6.01382e-15	25.164
ATP5B	-0.42279	12.4279	-8.47896	8.51655e-16	6.01382e-15	25.1637
HTR6	0.25891	7.11987	8.47845	8.54692e-16	6.03187e-15	25.1602
XRCC6	-0.185557	8.2355	-8.47792	8.57908e-16	6.05117e-15	25.1565
GPR50	0.20763	6.27862	8.47732	8.61485e-16	6.07299e-15	25.1524
MASP1	0.177664	6.57134	8.47518	8.74556e-16	6.16167e-15	25.1376
RRM2	-1.00807	9.84284	-8.47402	8.81685e-16	6.20841e-15	25.1296
GAD2	0.166145	5.80428	8.47357	8.84481e-16	6.2246e-15	25.1265
ETFB	-0.467446	9.17947	-8.4734	8.85524e-16	6.22845e-15	25.1254
WNT11	0.274176	7.49357	8.47048	9.03854e-16	6.35287e-15	25.1052
SKIL	0.298866	6.07253	8.47042	9.04225e-16	6.35287e-15	25.1048
KRT33B	0.246298	6.66517	8.46947	9.10247e-16	6.3916e-15	25.0983
GNG3	0.20844	7.34188	8.46906	9.12858e-16	6.40634e-15	25.0955
PARD3	0.25713	6.46425	8.46723	9.24682e-16	6.4857e-15	25.0829
HPCAL4	0.194084	6.47434	8.46704	9.25896e-16	6.49058e-15	25.0816
WDR83OS	-0.35321	11.083	-8.46643	9.29847e-16	6.51438e-15	25.0774
RP11-680C21.1	0.294098	5.66834	8.46636	9.30329e-16	6.51438e-15	25.0769
MBL2	0.307621	5.01887	8.4662	9.3135e-16	6.51789e-15	25.0758
TSPYL2	0.522118	9.95379	8.46539	9.36652e-16	6.55135e-15	25.0702
LCT	0.358337	7.17461	8.46494	9.39628e-16	6.5685e-15	25.0671
EPHA5	0.184224	5.29687	8.46455	9.42169e-16	6.58259e-15	25.0644
RHBG	0.254519	7.22107	8.46445	9.42878e-16	6.58388e-15	25.0637
C6orf211	-0.760428	6.61078	-8.46275	9.54145e-16	6.65885e-15	25.052
OR51E2	0.23117	6.54373	8.46224	9.57579e-16	6.67665e-15	25.0485
PARP1	-0.522479	10.035	-8.46221	9.5776e-16	6.67665e-15	25.0483
ADAMTS7	0.213502	6.62458	8.46043	9.69801e-16	6.75684e-15	25.0361
DRP2	0.271142	8.17348	8.46006	9.72278e-16	6.77033e-15	25.0335
C19orf60	-0.377331	8.42174	-8.45917	9.78374e-16	6.80901e-15	25.0274
ERCC4	0.261892	7.33912	8.45895	9.7989e-16	6.81578e-15	25.0259
ADTRP	0.270907	6.80777	8.45767	9.88725e-16	6.87342e-15	25.0171
SARDH	0.161682	6.34989	8.45548	1.00403e-15	6.97594e-15	25.002
FAT2	0.220593	6.20232	8.45526	1.00553e-15	6.98253e-15	25.0005
SLC5A1	0.25224	6.5847	8.45336	1.01903e-15	7.07232e-15	24.9874
CHRNA2	0.270992	8.15962	8.45243	1.02571e-15	7.11476e-15	24.981
GPRC5C	0.34039	7.34937	8.4516	1.03164e-15	7.15196e-15	24.9753
TIA1	-0.511145	8.09624	-8.45151	1.03232e-15	7.15273e-15	24.9747
KCNA1	0.191686	6.49545	8.45053	1.03944e-15	7.19804e-15	24.9679
RPS6KA6	0.199325	5.93555	8.44895	1.05099e-15	7.27401e-15	24.9571
VPS41	-0.328093	7.05157	-8.44731	1.06308e-15	7.35306e-15	24.9459
MYO1B	0.257114	6.00297	8.44725	1.06358e-15	7.35306e-15	24.9454
KRCC1	-0.867555	8.90241	-8.44613	1.07192e-15	7.40661e-15	24.9377
LOC101928278	0.25959	6.23379	8.44585	1.07405e-15	7.41725e-15	24.9358
SPRR1B	0.242991	6.08991	8.44348	1.09198e-15	7.53697e-15	24.9195
GSTA3	0.262826	6.01348	8.43956	1.12234e-15	7.74226e-15	24.8926
KRT76	0.251575	6.91661	8.43897	1.12698e-15	7.76995e-15	24.8885
LOC100130741	0.207048	5.91282	8.43615	1.14944e-15	7.91909e-15	24.8691
PRRX1	0.352562	6.22944	8.4361	1.14987e-15	7.91909e-15	24.8688
KLK3	0.196678	6.97224	8.43512	1.15774e-15	7.96893e-15	24.8621
RBM6	-0.390235	8.66169	-8.43342	1.1716e-15	8.05991e-15	24.8504
TSPO	-0.745222	11.3058	-8.43222	1.18147e-15	8.12337e-15	24.8421
BEST2	0.26698	6.72213	8.43191	1.184e-15	8.1363e-15	24.84
USP21	-0.362248	9.04536	-8.43075	1.19371e-15	8.1985e-15	24.832
ATRX	-0.40501	7.70009	-8.43024	1.19791e-15	8.22284e-15	24.8286
MMP27	0.310809	5.65194	8.43011	1.19899e-15	8.22578e-15	24.8277
GRIA3	0.142594	5.31706	8.43003	1.19969e-15	8.22609e-15	24.8271
KIR3DX1	0.204244	6.18986	8.42966	1.20282e-15	8.24306e-15	24.8245
LOC145678	0.263107	5.91179	8.42926	1.2062e-15	8.26169e-15	24.8218
OSGIN2	0.278577	6.59457	8.42708	1.22467e-15	8.38359e-15	24.8069
RGSL1	0.212247	6.67555	8.42598	1.23411e-15	8.44363e-15	24.7993
NSUN7	0.251569	5.23304	8.42526	1.24038e-15	8.48189e-15	24.7943
MOGAT2	0.224778	6.50241	8.42495	1.2431e-15	8.49587e-15	24.7922
HCLS1	-0.604033	10.9808	-8.42457	1.24637e-15	8.51356e-15	24.7896
SHANK2	0.175499	5.58367	8.42359	1.2549e-15	8.56721e-15	24.7829
GPR110	0.207499	5.54439	8.41904	1.2955e-15	8.83954e-15	24.7516
NRP2	0.220253	6.53029	8.41879	1.29775e-15	8.85007e-15	24.7499
CCR8	0.234772	6.93824	8.41802	1.30474e-15	8.89295e-15	24.7447
TAS2R4	0.270934	6.30542	8.41742	1.31021e-15	8.92535e-15	24.7406
COMT	-0.364356	8.68071	-8.41476	1.33478e-15	9.08781e-15	24.7223
C5orf15	-0.550852	9.55683	-8.41441	1.33802e-15	9.10494e-15	24.7199
GFRA4	0.244953	7.50295	8.41344	1.34717e-15	9.16221e-15	24.7132
SPCS1	-0.401067	12.0401	-8.41289	1.35234e-15	9.19243e-15	24.7095
IMP4	-0.465756	9.23201	-8.4099	1.38082e-15	9.38089e-15	24.689
MOBP	0.166391	5.62525	8.40963	1.38342e-15	9.39351e-15	24.6872
TMEM257	0.226042	5.33658	8.40925	1.38711e-15	9.41034e-15	24.6845
GRIK1	0.160625	5.46033	8.40922	1.3874e-15	9.41034e-15	24.6843
EGLN3	0.235672	5.38204	8.40858	1.39364e-15	9.44755e-15	24.6799
SYCP1	0.270764	5.1895	8.40829	1.39646e-15	9.46155e-15	24.6779
MPDZ	0.247712	5.87831	8.40764	1.4028e-15	9.49935e-15	24.6735
IDI2-AS1	0.300654	5.91489	8.40533	1.42561e-15	9.64864e-15	24.6577
PLA2G5	0.141061	5.96989	8.40274	1.45163e-15	9.81945e-15	24.6399
RNF185-AS1	0.284221	7.10047	8.39946	1.48517e-15	1.00409e-14	24.6175
LIN37	-0.391887	6.12862	-8.3992	1.48786e-15	1.00537e-14	24.6157
TRPC3	0.137772	4.71727	8.39901	1.48988e-15	1.00619e-14	24.6143
TRAPPC3	-0.3314	9.16641	-8.39892	1.49076e-15	1.00625e-14	24.6138
UTP14A	-0.285735	6.42871	-8.39884	1.49161e-15	1.00627e-14	24.6132
GJB4	0.271566	7.76251	8.39839	1.49628e-15	1.00888e-14	24.6101
TRMT13	-0.611427	7.46351	-8.39679	1.51311e-15	1.01968e-14	24.5992
OBFC1	-0.583384	9.1516	-8.3949	1.53318e-15	1.03266e-14	24.5862
TMPRSS4	0.253094	7.041	8.39474	1.53489e-15	1.03325e-14	24.5851
LIMS2	0.263723	7.66304	8.39275	1.5563e-15	1.04711e-14	24.5715
ACSBG2	0.263638	6.81652	8.39236	1.56052e-15	1.04938e-14	24.5689
LPHN1	0.246304	7.24193	8.39216	1.56278e-15	1.05034e-14	24.5674
PTPRD	0.275602	5.54831	8.39171	1.56762e-15	1.05286e-14	24.5644
BAZ1A	-0.671284	8.89846	-8.39159	1.56897e-15	1.05286e-14	24.5636
ERGIC2	-0.66006	8.16301	-8.39158	1.56905e-15	1.05286e-14	24.5635
HSD17B3	0.227418	6.63025	8.39148	1.57014e-15	1.05303e-14	24.5628
CRHR1	0.166198	6.69639	8.38925	1.59475e-15	1.06896e-14	24.5475
C19orf54	-0.453626	8.47881	-8.38896	1.59802e-15	1.07042e-14	24.5455
ELOVL2	0.205339	5.64777	8.3889	1.59864e-15	1.07042e-14	24.5452
FSTL4	0.200883	6.69429	8.38764	1.61271e-15	1.07927e-14	24.5365
HABP2	0.250561	6.47887	8.38686	1.62157e-15	1.08462e-14	24.5312
CFHR4	0.251959	5.2315	8.38639	1.62685e-15	1.08757e-14	24.528
PRRX2	0.22787	7.7516	8.38293	1.66656e-15	1.11352e-14	24.5043
DENND2A	0.156021	5.69237	8.38268	1.66943e-15	1.11485e-14	24.5026
TNFAIP1	0.223246	8.12398	8.38127	1.68597e-15	1.12515e-14	24.4929
CCL22	0.240405	8.03737	8.38121	1.68666e-15	1.12515e-14	24.4925
SRSF3	-0.434191	10.827	-8.38033	1.69701e-15	1.13146e-14	24.4865
GNG4	0.254749	6.80809	8.37984	1.70278e-15	1.13471e-14	24.4832
C10orf95	0.261806	7.01749	8.37473	1.76448e-15	1.1752e-14	24.4482
MAGEC3	0.174893	5.30956	8.37322	1.78317e-15	1.18702e-14	24.4379
GRM1	0.149181	5.94357	8.37299	1.78605e-15	1.1883e-14	24.4363
CLTA	-0.255822	9.85023	-8.37226	1.79507e-15	1.19367e-14	24.4313
MUC4	0.153083	5.33446	8.37195	1.79902e-15	1.19566e-14	24.4292
PSMD13	-0.401874	8.20092	-8.37073	1.81434e-15	1.2052e-14	24.4209
ROPN1B	0.221701	5.84906	8.36832	1.84504e-15	1.22495e-14	24.4044
EPHA4	0.292097	6.87094	8.36786	1.8509e-15	1.22819e-14	24.4013
ASTN1	0.182793	5.26323	8.36768	1.85325e-15	1.2291e-14	24.4
CRNN	0.246591	6.40508	8.36674	1.86541e-15	1.23651e-14	24.3936
SLC17A2	0.233023	5.97683	8.36627	1.8716e-15	1.23996e-14	24.3903
GJA4	0.192764	6.49287	8.36583	1.87723e-15	1.24303e-14	24.3874
IL1RAPL1	0.230748	5.81404	8.36338	1.90959e-15	1.26379e-14	24.3706
APLNR	0.288784	7.02232	8.36327	1.91097e-15	1.26404e-14	24.3699
KIF15	-0.834442	7.21878	-8.36315	1.91261e-15	1.26446e-14	24.3691
FLJ22184	0.255575	7.91718	8.36287	1.91639e-15	1.26629e-14	24.3671
HIP1R	0.296931	8.16329	8.36109	1.94015e-15	1.28132e-14	24.355
AKAP6	0.188551	5.86045	8.36094	1.94229e-15	1.28205e-14	24.3539
NPR1	0.206817	7.03335	8.36024	1.95175e-15	1.28762e-14	24.3492
SLC25A5	-0.343711	12.5793	-8.36003	1.9546e-15	1.28882e-14	24.3477
NUDT11	0.497015	7.68125	8.35969	1.95918e-15	1.29116e-14	24.3454
L1TD1	0.192188	5.26298	8.35531	2.01974e-15	1.33038e-14	24.3155
SMARCB1	-0.409052	9.01966	-8.35521	2.02116e-15	1.33061e-14	24.3149
GALNT11	-0.525685	8.12182	-8.35494	2.02497e-15	1.33242e-14	24.313
KRT37	0.215144	6.33295	8.35367	2.04296e-15	1.34346e-14	24.3043
SPATA6L	0.24772	5.391	8.3536	2.04388e-15	1.34346e-14	24.3039
SOX9	0.18408	5.29125	8.35193	2.06784e-15	1.3585e-14	24.2924
RFPL2	0.345553	7.11197	8.35084	2.08347e-15	1.36805e-14	24.285
ARHGEF28	0.223899	7.47292	8.35069	2.08575e-15	1.36883e-14	24.284
KLRD1	0.411419	7.17464	8.35054	2.08791e-15	1.36943e-14	24.2829
PWWP2A	0.198297	5.42687	8.35047	2.08885e-15	1.36943e-14	24.2825
CDK10	-0.297881	7.68652	-8.34969	2.10026e-15	1.37619e-14	24.2772
CYP3A5	0.183143	5.63748	8.34916	2.10795e-15	1.37988e-14	24.2736
ACKR2	0.270334	6.58956	8.34915	2.10809e-15	1.37988e-14	24.2735
PFKFB1	0.264992	7.531	8.34806	2.12423e-15	1.38953e-14	24.266
LOC441601	0.196167	7.06458	8.348	2.12505e-15	1.38953e-14	24.2656
ATXN2	-0.484945	8.14179	-8.34482	2.17254e-15	1.41985e-14	24.2439
GABRQ	0.225267	6.48856	8.34369	2.18963e-15	1.42985e-14	24.2362
LAD1	0.23628	7.25582	8.34366	2.19012e-15	1.42985e-14	24.236
AP3D1	-0.301205	8.99423	-8.3435	2.1925e-15	1.43065e-14	24.2349
HEY1	0.439175	7.45976	8.34092	2.23218e-15	1.45579e-14	24.2173
EPPK1	0.217484	7.01285	8.34069	2.2358e-15	1.45739e-14	24.2157
OAZ1	-0.475699	12.7948	-8.33942	2.25556e-15	1.46951e-14	24.2071
OPRK1	0.196823	5.85508	8.33766	2.28325e-15	1.48678e-14	24.1951
ADCK4	0.17267	5.50762	8.33754	2.28515e-15	1.48725e-14	24.1943
TMX2	-0.438453	10.0677	-8.33673	2.29804e-15	1.49485e-14	24.1888
SORCS3	0.232243	4.78524	8.33477	2.32957e-15	1.51458e-14	24.1754
TAF6	-0.325374	8.83768	-8.3334	2.35181e-15	1.52825e-14	24.1661
HRK	0.182671	5.98403	8.33289	2.36014e-15	1.53287e-14	24.1626
WDR77	-0.3119	8.25171	-8.33059	2.39815e-15	1.55675e-14	24.1469
ERVMER34-1	0.217981	5.7768	8.32983	2.41092e-15	1.56423e-14	24.1417
CBLN1	0.230593	5.69661	8.3263	2.47058e-15	1.60152e-14	24.1177
ENTPD3	0.284287	6.77737	8.32628	2.47095e-15	1.60152e-14	24.1175
MTIF2	-0.536486	9.53163	-8.32475	2.49739e-15	1.61783e-14	24.1071
HAO1	0.221152	5.97426	8.32453	2.50108e-15	1.61938e-14	24.1056
HIST1H4I	0.215164	7.06257	8.3239	2.51215e-15	1.62571e-14	24.1013
PRDM5	0.281828	6.29527	8.3234	2.52082e-15	1.62965e-14	24.0979
FKBP10	0.250741	6.82461	8.3234	2.52085e-15	1.62965e-14	24.0979
ISL1	0.291656	5.67652	8.32282	2.53105e-15	1.63541e-14	24.094
FZD10	0.198119	5.14558	8.32211	2.54342e-15	1.64256e-14	24.0892
OR1D2	0.227451	7.48614	8.32105	2.56217e-15	1.65381e-14	24.082
PAX4	0.159794	5.84266	8.32031	2.57543e-15	1.66151e-14	24.0769
PPP1R13L	0.303715	7.64241	8.31877	2.60317e-15	1.67822e-14	24.0664
ACTR3	-0.47775	11.3949	-8.31872	2.604e-15	1.67822e-14	24.0661
RNF17	0.197279	5.53277	8.31721	2.63139e-15	1.69501e-14	24.0558
KRT2	0.281867	7.0694	8.31519	2.66852e-15	1.71804e-14	24.042
DOK5	0.324712	7.12335	8.31429	2.68526e-15	1.72793e-14	24.0359
SLC39A2	0.23653	7.95724	8.31359	2.69821e-15	1.73537e-14	24.0312
GREB1L	0.256307	7.32194	8.31342	2.70152e-15	1.73661e-14	24.03
ZBTB48	-0.438038	6.9794	-8.31317	2.70607e-15	1.73865e-14	24.0283
CETN1	0.230634	7.8552	8.31197	2.7288e-15	1.75235e-14	24.0201
CD209	0.223554	7.41727	8.31031	2.76022e-15	1.77162e-14	24.0088
N4BP3	0.244104	6.36533	8.30946	2.77658e-15	1.78042e-14	24.003
ITIH5	0.275975	6.48627	8.30945	2.77677e-15	1.78042e-14	24.003
EHF	0.249015	4.76194	8.3092	2.78158e-15	1.7826e-14	24.0013
SMO	0.282682	7.11646	8.30853	2.79456e-15	1.79e-14	23.9967
BSN	0.254529	6.18843	8.30756	2.81334e-15	1.80111e-14	23.9901
RAB36	0.2855	7.62069	8.30666	2.83095e-15	1.81146e-14	23.984
SFTPC	0.162613	7.46197	8.30568	2.85037e-15	1.82296e-14	23.9773
OPHN1	0.757773	11.6858	8.30525	2.8588e-15	1.82742e-14	23.9744
PNMA2	0.188357	5.85345	8.30495	2.86482e-15	1.83034e-14	23.9723
ASTN2	0.156939	5.57375	8.30437	2.87627e-15	1.83671e-14	23.9684
TUFT1	0.797916	7.52856	8.30345	2.8946e-15	1.84748e-14	23.9622
C16orf80	-0.559268	10.2292	-8.30338	2.89608e-15	1.84748e-14	23.9617
NQO2	-0.786107	9.08069	-8.30323	2.89907e-15	1.84845e-14	23.9607
KRT75	0.264223	6.84633	8.30198	2.9243e-15	1.86359e-14	23.9521
CHRNA1	0.163709	6.20893	8.30035	2.95748e-15	1.88378e-14	23.9411
SERPINB3	0.195169	5.47745	8.29947	2.97553e-15	1.89432e-14	23.9351
CHRNA4	0.15844	6.07413	8.2991	2.98324e-15	1.89826e-14	23.9326
IDH2	-0.425809	8.86133	-8.29746	3.01727e-15	1.91894e-14	23.9214
ZBP1	0.233076	5.81724	8.29646	3.03812e-15	1.93122e-14	23.9147
SHOX	0.223117	6.20665	8.29613	3.04511e-15	1.93469e-14	23.9124
LONP1	-0.379027	9.37552	-8.29561	3.05608e-15	1.94068e-14	23.9089
GPI	-0.733431	11.6152	-8.2953	3.06264e-15	1.94374e-14	23.9068
ELSPBP1	0.239985	6.77213	8.29524	3.064e-15	1.94374e-14	23.9063
SLC1A1	0.17127	5.61809	8.29292	3.11365e-15	1.97423e-14	23.8906
TRPV5	0.257175	7.47962	8.29126	3.14942e-15	1.99591e-14	23.8793
TLL2	0.163413	5.59161	8.29091	3.15712e-15	1.99977e-14	23.8769
STAT4	0.753239	8.11113	8.2903	3.17048e-15	2.00722e-14	23.8728
LINC00474	0.297832	5.71687	8.29014	3.17395e-15	2.00841e-14	23.8717
RBFADN	0.231155	7.14768	8.28962	3.1855e-15	2.0147e-14	23.8682
LOC440792	0.187914	7.08713	8.28815	3.21807e-15	2.03427e-14	23.8582
EDA	0.180717	6.24294	8.28723	3.23858e-15	2.04621e-14	23.8519
OPCML	0.228339	5.99067	8.28563	3.27464e-15	2.06795e-14	23.8411
IFNA14	0.378603	6.41034	8.28429	3.30512e-15	2.08615e-14	23.832
NXT2	-0.597448	9.42918	-8.28316	3.33114e-15	2.10152e-14	23.8243
CHD2	0.215576	6.44978	8.27987	3.40765e-15	2.1487e-14	23.802
SLC6A7	0.218045	7.61925	8.27958	3.41459e-15	2.152e-14	23.8
ADAMTS6	0.273623	6.49476	8.27905	3.42703e-15	2.15875e-14	23.7964
SPO11	0.162531	4.62618	8.27873	3.43454e-15	2.1624e-14	23.7943
RFC5	-0.378594	7.80383	-8.27862	3.4372e-15	2.16299e-14	23.7935
FTSJ3	-0.348656	9.09702	-8.27812	3.44925e-15	2.16949e-14	23.7901
DDX39A	-0.407194	11.2112	-8.2779	3.4545e-15	2.17169e-14	23.7886
AURKC	0.266992	7.14373	8.27681	3.48062e-15	2.18672e-14	23.7812
DCLK2	0.169	5.79154	8.27675	3.48189e-15	2.18672e-14	23.7808
GMPS	-0.420999	10.5479	-8.2741	3.54635e-15	2.22609e-14	23.7628
[truncated: 10,549 more rows]
