# Supplementary material for: m5C regulator‐mediated methylation modification patterns and tumor microenvironment infiltration characteristics in acute myeloid leukemia
Source: Immun Inflamm Dis. 2024 Jan 22;12(1):e1150. doi: 10.1002/iid3.1150 (PMC10802208; doi:10.1002/iid3.1150)
Supplement: Supplementary file 3 — Table S2 Differentially expressed genes among m5C molecular subtypes. [file IID3-12-e1150-s001.csv]

Table S2 Differentially expressed genes among m5C molecular subtypes
	geneSet	description	link	size	overlap	expect	enrichmentRatio	pValue	FDR	overlapId	userId	DB
1	hsa00983	Drug metabolism	http://www.kegg.jp/kegg-bin/show_pathway?hsa00983+29922+3615+4353+4830+6241+978	39	6	0.690016248	8.69544741	5.35E-05	0.015949922	29922;3615;4353;4830;6241;978	NME7;NME1;IMPDH2;RRM2;CDA;MPO	pathway_KEGG
2	GO:0002274	myeloid leukocyte activation	http://amigo.geneontology.org/amigo/term/GO:0002274	499	37	7.230458354	5.117241285	0	0	566;728;929;932;978;1088;1512;1991;2207;2212;2219;2268;3101;3240;3615;3848;3934;3958;4057;4332;4353;5657;5836;6095;6280;6282;6283;6286;8655;8673;10125;10788;10970;23601;29108;51071;51316	IMPDH2;IQGAP2;DERA;DYNLL1;PYCARD;LGALS3;RORA;VAMP8;RASGRP1;KRT1;C5AR1;S100P;LTF;PYGL;PLAC8;PRTN3;MNDA;AZU1;HK3;S100A11;FCER1G;CDA;FCGR2A;CKAP4;ELANE;S100A9;CD14;S100A12;HP;FGR;FCN1;CLEC5A;CTSH;MS4A3;MPO;LCN2;CEACAM8	geneontology_Biological_Process
3	GO:0002444	myeloid leukocyte mediated immunity	http://amigo.geneontology.org/amigo/term/GO:0002444	428	36	6.201675702	5.804882701	0	0	566;728;929;932;978;1088;1512;1991;2207;2212;2219;2268;3101;3240;3615;3848;3934;3958;4057;4332;4353;5657;5836;6280;6282;6283;6286;8655;8673;10125;10788;10970;23601;29108;51071;51316	IMPDH2;IQGAP2;DERA;DYNLL1;PYCARD;LGALS3;VAMP8;RASGRP1;KRT1;C5AR1;S100P;LTF;PYGL;PLAC8;PRTN3;MNDA;AZU1;HK3;S100A11;FCER1G;CDA;FCGR2A;CKAP4;ELANE;S100A9;CD14;S100A12;HP;FGR;FCN1;CLEC5A;CTSH;MS4A3;MPO;LCN2;CEACAM8	geneontology_Biological_Process
4	GO:0002275	myeloid cell activation involved in immune response	http://amigo.geneontology.org/amigo/term/GO:0002275	418	36	6.056776737	5.943755493	0	0	566;728;929;932;978;1088;1512;1991;2207;2212;2219;2268;3101;3240;3615;3848;3934;3958;4057;4332;4353;5657;5836;6280;6282;6283;6286;8655;8673;10125;10788;10970;23601;29108;51071;51316	IMPDH2;IQGAP2;DERA;DYNLL1;PYCARD;LGALS3;VAMP8;RASGRP1;KRT1;C5AR1;S100P;LTF;PYGL;PLAC8;PRTN3;MNDA;AZU1;HK3;S100A11;FCER1G;CDA;FCGR2A;CKAP4;ELANE;S100A9;CD14;S100A12;HP;FGR;FCN1;CLEC5A;CTSH;MS4A3;MPO;LCN2;CEACAM8	geneontology_Biological_Process
5	GO:0043299	leukocyte degranulation	http://amigo.geneontology.org/amigo/term/GO:0043299	412	37	5.969837358	6.19782379	0	0	566;728;929;932;978;1088;1512;1991;2207;2212;2219;2268;3055;3101;3240;3615;3848;3934;3958;4057;4332;4353;5657;5836;6280;6282;6283;6286;8655;8673;10125;10788;10970;23601;29108;51071;51316	IMPDH2;IQGAP2;DERA;DYNLL1;PYCARD;LGALS3;VAMP8;RASGRP1;KRT1;C5AR1;S100P;LTF;PYGL;PLAC8;HCK;PRTN3;MNDA;AZU1;HK3;S100A11;FCER1G;CDA;FCGR2A;CKAP4;ELANE;S100A9;CD14;S100A12;HP;FGR;FCN1;CLEC5A;CTSH;MS4A3;MPO;LCN2;CEACAM8	geneontology_Biological_Process
6	GO:0036230	granulocyte activation	http://amigo.geneontology.org/amigo/term/GO:0036230	385	35	5.578610153	6.273964131	0	0	566;728;929;932;978;1088;1512;1991;2207;2212;2219;2268;3101;3240;3615;3848;3934;3958;4057;4332;4353;5657;5836;6280;6282;6283;6286;8655;8673;10788;10970;23601;29108;51071;51316	IMPDH2;IQGAP2;DERA;DYNLL1;PYCARD;LGALS3;VAMP8;KRT1;C5AR1;S100P;LTF;PYGL;PLAC8;PRTN3;MNDA;AZU1;HK3;S100A11;FCER1G;CDA;FCGR2A;CKAP4;ELANE;S100A9;CD14;S100A12;HP;FGR;FCN1;CLEC5A;CTSH;MS4A3;MPO;LCN2;CEACAM8	geneontology_Biological_Process
7	GO:0002446	neutrophil mediated immunity	http://amigo.geneontology.org/amigo/term/GO:0002446	382	35	5.535140463	6.323236101	0	0	566;728;929;932;978;1088;1512;1991;2207;2212;2219;2268;3101;3240;3615;3848;3934;3958;4057;4332;4353;5657;5836;6280;6282;6283;6286;8655;8673;10788;10970;23601;29108;51071;51316	IMPDH2;IQGAP2;DERA;DYNLL1;PYCARD;LGALS3;VAMP8;KRT1;C5AR1;S100P;LTF;PYGL;PLAC8;PRTN3;MNDA;AZU1;HK3;S100A11;FCER1G;CDA;FCGR2A;CKAP4;ELANE;S100A9;CD14;S100A12;HP;FGR;FCN1;CLEC5A;CTSH;MS4A3;MPO;LCN2;CEACAM8	geneontology_Biological_Process
8	GO:0042119	neutrophil activation	http://amigo.geneontology.org/amigo/term/GO:0042119	379	35	5.491670774	6.373288102	0	0	566;728;929;932;978;1088;1512;1991;2207;2212;2219;2268;3101;3240;3615;3848;3934;3958;4057;4332;4353;5657;5836;6280;6282;6283;6286;8655;8673;10788;10970;23601;29108;51071;51316	IMPDH2;IQGAP2;DERA;DYNLL1;PYCARD;LGALS3;VAMP8;KRT1;C5AR1;S100P;LTF;PYGL;PLAC8;PRTN3;MNDA;AZU1;HK3;S100A11;FCER1G;CDA;FCGR2A;CKAP4;ELANE;S100A9;CD14;S100A12;HP;FGR;FCN1;CLEC5A;CTSH;MS4A3;MPO;LCN2;CEACAM8	geneontology_Biological_Process
9	GO:0002283	neutrophil activation involved in immune response	http://amigo.geneontology.org/amigo/term/GO:0002283	372	35	5.390241498	6.493215566	0	0	566;728;929;932;978;1088;1512;1991;2207;2212;2219;2268;3101;3240;3615;3848;3934;3958;4057;4332;4353;5657;5836;6280;6282;6283;6286;8655;8673;10788;10970;23601;29108;51071;51316	IMPDH2;IQGAP2;DERA;DYNLL1;PYCARD;LGALS3;VAMP8;KRT1;C5AR1;S100P;LTF;PYGL;PLAC8;PRTN3;MNDA;AZU1;HK3;S100A11;FCER1G;CDA;FCGR2A;CKAP4;ELANE;S100A9;CD14;S100A12;HP;FGR;FCN1;CLEC5A;CTSH;MS4A3;MPO;LCN2;CEACAM8	geneontology_Biological_Process
10	GO:0043312	neutrophil degranulation	http://amigo.geneontology.org/amigo/term/GO:0043312	371	35	5.375751602	6.510717495	0	0	566;728;929;932;978;1088;1512;1991;2207;2212;2219;2268;3101;3240;3615;3848;3934;3958;4057;4332;4353;5657;5836;6280;6282;6283;6286;8655;8673;10788;10970;23601;29108;51071;51316	IMPDH2;IQGAP2;DERA;DYNLL1;PYCARD;LGALS3;VAMP8;KRT1;C5AR1;S100P;LTF;PYGL;PLAC8;PRTN3;MNDA;AZU1;HK3;S100A11;FCER1G;CDA;FCGR2A;CKAP4;ELANE;S100A9;CD14;S100A12;HP;FGR;FCN1;CLEC5A;CTSH;MS4A3;MPO;LCN2;CEACAM8	geneontology_Biological_Process
11	GO:0042742	defense response to bacterium	http://amigo.geneontology.org/amigo/term/GO:0042742	151	18	2.187974372	8.226787404	4.87E-12	2.76E-09	566;728;1672;1991;2207;2268;3017;3240;3543;3934;4057;4353;6039;6280;6283;29108;51316;81929	SEH1L;PYCARD;IGLL1;HIST1H2BD;C5AR1;LTF;PLAC8;RNASE6;AZU1;FCER1G;ELANE;S100A9;S100A12;HP;FGR;DEFB1;MPO;LCN2	geneontology_Biological_Process
12	GO:0006959	humoral immune response	http://amigo.geneontology.org/amigo/term/GO:0006959	185	18	2.680630853	6.714837286	1.52E-10	7.82E-08	566;708;728;1236;1672;1991;2219;3017;3543;3848;3934;4057;5657;5699;6039;6280;6283;54210	C1QBP;CCR7;IGLL1;HIST1H2BD;KRT1;C5AR1;LTF;PSMB10;PRTN3;RNASE6;AZU1;ELANE;S100A9;TREM1;S100A12;FCN1;DEFB1;LCN2	geneontology_Biological_Process
13	GO:0009617	response to bacterium	http://amigo.geneontology.org/amigo/term/GO:0009617	436	24	6.317594874	3.798914061	1.44E-08	6.78E-06	566;728;912;929;1019;1236;1672;1991;2207;2268;3017;3055;3240;3543;3934;4057;4353;5836;6039;6280;6283;29108;51316;81929	CDK4;CCR7;SEH1L;PYCARD;IGLL1;HIST1H2BD;C5AR1;LTF;PYGL;PLAC8;HCK;RNASE6;AZU1;FCER1G;ELANE;S100A9;CD14;S100A12;HP;CD1D;FGR;DEFB1;MPO;LCN2	geneontology_Biological_Process
14	GO:0019730	antimicrobial humoral response	http://amigo.geneontology.org/amigo/term/GO:0019730	76	10	1.101232134	9.080737558	1.27E-07	5.51E-05	566;1672;1991;3017;3934;4057;5657;6039;6280;6283	HIST1H2BD;LTF;PRTN3;RNASE6;AZU1;ELANE;S100A9;S100A12;DEFB1;LCN2	geneontology_Biological_Process
15	GO:0050900	leukocyte migration	http://amigo.geneontology.org/amigo/term/GO:0050900	357	20	5.172893051	3.866308428	1.98E-07	7.99E-05	100;284;481;566;708;728;1088;1230;1236;1991;2207;3055;3543;3676;3958;5657;6280;6283;29108;54210	ANGPT1;C1QBP;CCR7;ADA;ITGA4;PYCARD;LGALS3;IGLL1;ATP1B1;CCR1;C5AR1;HCK;PRTN3;AZU1;FCER1G;ELANE;S100A9;TREM1;S100A12;CEACAM8	geneontology_Biological_Process
16	GO:0098542	defense response to other organism	http://amigo.geneontology.org/amigo/term/GO:0098542	325	19	4.709216363	4.034641549	2.12E-07	8.02E-05	566;708;728;1672;1991;2207;2268;3017;3240;3543;3934;4057;4353;6039;6280;6283;29108;51316;81929	C1QBP;SEH1L;PYCARD;IGLL1;HIST1H2BD;C5AR1;LTF;PLAC8;RNASE6;AZU1;FCER1G;ELANE;S100A9;S100A12;HP;FGR;DEFB1;MPO;LCN2	geneontology_Biological_Process
17	GO:0044283	small molecule biosynthetic process	http://amigo.geneontology.org/amigo/term/GO:0044283	461	21	6.679842287	3.143786799	2.83E-06	0.001000988	100;241;467;471;978;1462;2203;2308;3101;3295;3613;3615;4353;4522;4830;5860;7374;8644;8803;29922;51071	UNG;ATIC;QDPR;MTHFD1;NME7;HSD17B4;NME1;IMPDH2;ADA;DERA;SUCLA2;FOXO1;ATF3;AKR1C3;IMPA2;HK3;ALOX5AP;CDA;FBP1;VCAN;MPO	geneontology_Biological_Process
18	GO:0002764	immune response-regulating signaling pathway	http://amigo.geneontology.org/amigo/term/GO:0002764	388	19	5.622079842	3.379532225	3.10E-06	0.001030924	100;708;728;929;1236;1512;2205;2207;2212;2219;2268;3055;3543;3702;3958;4057;4332;5567;6280	PRKACB;C1QBP;CCR7;ADA;LGALS3;IGLL1;ITK;C5AR1;FCER1A;LTF;HCK;MNDA;FCER1G;FCGR2A;S100A9;CD14;FGR;FCN1;CTSH	geneontology_Biological_Process
19	GO:0061844	antimicrobial humoral immune response mediated by antimicrobial peptide	http://amigo.geneontology.org/amigo/term/GO:0061844	49	7	0.710004929	9.859086492	6.00E-06	0.001886984	1672;1991;3017;4057;6039;6280;6283	HIST1H2BD;LTF;RNASE6;ELANE;S100A9;S100A12;DEFB1	geneontology_Biological_Process
20	GO:0050832	defense response to fungus	http://amigo.geneontology.org/amigo/term/GO:0050832	21	5	0.304287827	16.43181082	1.01E-05	0.003000389	1991;4057;4353;6280;6283	LTF;ELANE;S100A9;S100A12;MPO	geneontology_Biological_Process
21	GO:0002253	activation of immune response	http://amigo.geneontology.org/amigo/term/GO:0002253	426	19	6.172695909	3.078071604	1.19E-05	0.003369578	100;708;728;929;1236;2207;2212;2219;2268;3055;3543;3702;3848;3958;4057;4332;5567;6280;29108	PRKACB;C1QBP;CCR7;ADA;PYCARD;LGALS3;IGLL1;ITK;KRT1;C5AR1;LTF;HCK;MNDA;FCER1G;FCGR2A;S100A9;CD14;FGR;FCN1	geneontology_Biological_Process
22	GO:0002757	immune response-activating signal transduction	http://amigo.geneontology.org/amigo/term/GO:0002757	360	17	5.21636274	3.258975813	1.71E-05	0.00461526	100;708;728;929;1236;2207;2212;2219;2268;3055;3543;3702;3958;4057;4332;5567;6280	PRKACB;C1QBP;CCR7;ADA;LGALS3;IGLL1;ITK;C5AR1;LTF;HCK;MNDA;FCER1G;FCGR2A;S100A9;CD14;FGR;FCN1	geneontology_Biological_Process
23	GO:1901657	glycosyl compound metabolic process	http://amigo.geneontology.org/amigo/term/GO:1901657	83	8	1.20266141	6.651913778	2.53E-05	0.006511239	100;471;978;3615;4830;8644;29922;51071	ATIC;NME7;NME1;IMPDH2;ADA;DERA;AKR1C3;CDA	geneontology_Biological_Process
24	GO:0009163	nucleoside biosynthetic process	http://amigo.geneontology.org/amigo/term/GO:0009163	26	5	0.376737309	13.2718472	3.07E-05	0.006981884	100;978;3615;4830;29922	NME7;NME1;IMPDH2;ADA;CDA	geneontology_Biological_Process
25	GO:1901659	glycosyl compound biosynthetic process	http://amigo.geneontology.org/amigo/term/GO:1901659	26	5	0.376737309	13.2718472	3.07E-05	0.006981884	100;978;3615;4830;29922	NME7;NME1;IMPDH2;ADA;CDA	geneontology_Biological_Process
26	GO:0009117	nucleotide metabolic process	http://amigo.geneontology.org/amigo/term/GO:0009117	416	18	6.027796944	2.98616562	3.08E-05	0.006981884	100;471;481;978;2203;3101;3295;3615;4436;4522;4830;5198;6095;6241;7374;8803;29922;51071	UNG;PFAS;ATIC;MTHFD1;MSH2;NME7;HSD17B4;NME1;IMPDH2;ADA;DERA;SUCLA2;RORA;ATP1B1;RRM2;HK3;CDA;FBP1	geneontology_Biological_Process
27	GO:0006753	nucleoside phosphate metabolic process	http://amigo.geneontology.org/amigo/term/GO:0006753	420	18	6.08575653	2.957725948	3.50E-05	0.007139585	100;471;481;978;2203;3101;3295;3615;4436;4522;4830;5198;6095;6241;7374;8803;29922;51071	UNG;PFAS;ATIC;MTHFD1;MSH2;NME7;HSD17B4;NME1;IMPDH2;ADA;DERA;SUCLA2;RORA;ATP1B1;RRM2;HK3;CDA;FBP1	geneontology_Biological_Process
28	GO:0048872	homeostasis of number of cells	http://amigo.geneontology.org/amigo/term/GO:0048872	202	12	2.926959093	4.099818145	3.57E-05	0.007139585	100;212;1236;2038;2207;2322;3202;3276;4522;5052;9935;51327	MTHFD1;PRDX1;CCR7;PRMT1;ADA;FLT3;ALAS2;EPB42;AHSP;MAFB;FCER1G;HOXA5	geneontology_Biological_Process
29	GO:0002768	immune response-regulating cell surface receptor signaling pathway	http://amigo.geneontology.org/amigo/term/GO:0002768	271	14	3.926761952	3.56527851	3.74E-05	0.007139585	100;728;1236;2205;2207;2212;2219;2268;3055;3543;3702;3958;4332;5567	PRKACB;CCR7;ADA;LGALS3;IGLL1;ITK;C5AR1;FCER1A;HCK;MNDA;FCER1G;FCGR2A;FGR;FCN1	geneontology_Biological_Process
30	GO:0006968	cellular defense response	http://amigo.geneontology.org/amigo/term/GO:0006968	44	6	0.637555446	9.410946197	3.75E-05	0.007139585	728;3702;4332;4688;23601;653361	ITK;C5AR1;MNDA;NCF1;NCF2;CLEC5A	geneontology_Biological_Process
31	GO:0020027	hemoglobin metabolic process	http://amigo.geneontology.org/amigo/term/GO:0020027	14	4	0.202858551	19.71817298	3.78E-05	0.007139585	212;2038;3276;51327	PRMT1;ALAS2;EPB42;AHSP	geneontology_Biological_Process
32	GO:0006909	phagocytosis	http://amigo.geneontology.org/amigo/term/GO:0006909	204	12	2.955938886	4.05962385	3.93E-05	0.007182322	566;929;1991;2207;2212;2219;2268;3055;3543;4688;5657;29108	PYCARD;IGLL1;HCK;PRTN3;AZU1;FCER1G;NCF2;FCGR2A;ELANE;CD14;FGR;FCN1	geneontology_Biological_Process
33	GO:0050829	defense response to Gram-negative bacterium	http://amigo.geneontology.org/amigo/term/GO:0050829	46	6	0.666535239	9.001774623	4.85E-05	0.00845131	566;1672;1991;4057;6039;29108	PYCARD;LTF;RNASE6;AZU1;ELANE;DEFB1	geneontology_Biological_Process
34	GO:0042451	purine nucleoside biosynthetic process	http://amigo.geneontology.org/amigo/term/GO:0042451	15	4	0.217348448	18.40362812	5.10E-05	0.00845131	100;3615;4830;29922	NME7;NME1;IMPDH2;ADA	geneontology_Biological_Process
35	GO:0046129	purine ribonucleoside biosynthetic process	http://amigo.geneontology.org/amigo/term/GO:0046129	15	4	0.217348448	18.40362812	5.10E-05	0.00845131	100;3615;4830;29922	NME7;NME1;IMPDH2;ADA	geneontology_Biological_Process
36	GO:0002429	immune response-activating cell surface receptor signaling pathway	http://amigo.geneontology.org/amigo/term/GO:0002429	244	13	3.535534746	3.676954388	5.23E-05	0.00845131	100;728;1236;2207;2212;2219;2268;3055;3543;3702;3958;4332;5567	PRKACB;CCR7;ADA;LGALS3;IGLL1;ITK;C5AR1;HCK;MNDA;FCER1G;FCGR2A;FGR;FCN1	geneontology_Biological_Process
37	GO:1990266	neutrophil migration	http://amigo.geneontology.org/amigo/term/GO:1990266	94	8	1.362050271	5.873498336	6.25E-05	0.009713585	708;728;1236;2207;3958;5657;6280;6283	C1QBP;CCR7;LGALS3;C5AR1;PRTN3;FCER1G;S100A9;S100A12	geneontology_Biological_Process
38	GO:0019731	antibacterial humoral response	http://amigo.geneontology.org/amigo/term/GO:0019731	30	5	0.434696895	11.50226757	6.35E-05	0.009713585	1672;1991;3017;4057;6039	HIST1H2BD;LTF;RNASE6;ELANE;DEFB1	geneontology_Biological_Process
39	GO:0009116	nucleoside metabolic process	http://amigo.geneontology.org/amigo/term/GO:0009116	71	7	1.028782652	6.804158283	7.12E-05	0.010350163	100;471;978;3615;4830;29922;51071	ATIC;NME7;NME1;IMPDH2;ADA;DERA;CDA	geneontology_Biological_Process
40	GO:0002262	myeloid cell homeostasis	http://amigo.geneontology.org/amigo/term/GO:0002262	123	9	1.78225727	5.049776008	7.13E-05	0.010350163	212;2038;2207;3202;3276;4522;5052;9935;51327	MTHFD1;PRDX1;PRMT1;ALAS2;EPB42;AHSP;MAFB;FCER1G;HOXA5	geneontology_Biological_Process
41	GO:0009620	response to fungus	http://amigo.geneontology.org/amigo/term/GO:0009620	32	5	0.463676688	10.78337585	8.76E-05	0.012404207	1991;4057;4353;6280;6283	LTF;ELANE;S100A9;S100A12;MPO	geneontology_Biological_Process
42	GO:0002521	leukocyte differentiation	http://amigo.geneontology.org/amigo/term/GO:0002521	411	17	5.955347462	2.854577354	9.08E-05	0.012538858	100;912;1230;1236;2207;2322;3676;3702;3958;4057;4436;4830;5657;6095;9935;10125;64919	MSH2;NME1;CCR7;ADA;ITGA4;FLT3;LGALS3;RORA;ITK;BCL11B;RASGRP1;CCR1;MAFB;LTF;PRTN3;FCER1G;CD1D	geneontology_Biological_Process
43	GO:0097529	myeloid leukocyte migration	http://amigo.geneontology.org/amigo/term/GO:0097529	162	10	2.347363233	4.260099101	0.000118664	0.015657804	566;708;728;1230;1236;2207;3958;5657;6280;6283	C1QBP;CCR7;LGALS3;CCR1;C5AR1;PRTN3;AZU1;FCER1G;S100A9;S100A12	geneontology_Biological_Process
44	GO:0055086	nucleobase-containing small molecule metabolic process	http://amigo.geneontology.org/amigo/term/GO:0055086	462	18	6.694332183	2.68884177	0.000119603	0.015657804	100;471;481;978;2203;3101;3295;3615;4436;4522;4830;5198;6095;6241;7374;8803;29922;51071	UNG;PFAS;ATIC;MTHFD1;MSH2;NME7;HSD17B4;NME1;IMPDH2;ADA;DERA;SUCLA2;RORA;ATP1B1;RRM2;HK3;CDA;FBP1	geneontology_Biological_Process
45	GO:0050830	defense response to Gram-positive bacterium	http://amigo.geneontology.org/amigo/term/GO:0050830	54	6	0.782454411	7.668178382	0.0001217	0.015657804	728;1672;2268;3017;6039;81929	SEH1L;HIST1H2BD;C5AR1;RNASE6;FGR;DEFB1	geneontology_Biological_Process
46	GO:0034404	nucleobase-containing small molecule biosynthetic process	http://amigo.geneontology.org/amigo/term/GO:0034404	133	9	1.927156235	4.670093601	0.000130449	0.016165435	100;978;2203;3101;3615;4830;7374;29922;51071	UNG;NME7;NME1;IMPDH2;ADA;DERA;HK3;CDA;FBP1	geneontology_Biological_Process
47	GO:0050663	cytokine secretion	http://amigo.geneontology.org/amigo/term/GO:0050663	164	10	2.376343026	4.208146673	0.000131357	0.016165435	284;307;929;1236;2219;2268;6283;10125;23601;29108	ANGPT1;CCR7;ANXA4;PYCARD;RASGRP1;CD14;S100A12;FGR;FCN1;CLEC5A	geneontology_Biological_Process
48	GO:0031349	positive regulation of defense response	http://amigo.geneontology.org/amigo/term/GO:0031349	345	15	4.999014293	3.000591541	0.000139488	0.016800872	708;912;929;1236;2207;2219;3055;4057;4332;5567;6280;6283;8673;10125;29108	PRKACB;C1QBP;CCR7;PYCARD;VAMP8;RASGRP1;LTF;HCK;MNDA;FCER1G;S100A9;CD14;S100A12;CD1D;FCN1	geneontology_Biological_Process
49	GO:0002687	positive regulation of leukocyte migration	http://amigo.geneontology.org/amigo/term/GO:0002687	106	8	1.535929029	5.208573996	0.000146217	0.017244461	708;728;1230;1236;1991;3676;3958;29108	C1QBP;CCR7;ITGA4;PYCARD;LGALS3;CCR1;C5AR1;ELANE	geneontology_Biological_Process
50	GO:0097530	granulocyte migration	http://amigo.geneontology.org/amigo/term/GO:0097530	108	8	1.564908822	5.112118922	0.000166574	0.019244415	708;728;1236;2207;3958;5657;6280;6283	C1QBP;CCR7;LGALS3;C5AR1;PRTN3;FCER1G;S100A9;S100A12	geneontology_Biological_Process
51	GO:2000482	regulation of interleukin-8 secretion	http://amigo.geneontology.org/amigo/term/GO:2000482	21	4	0.304287827	13.14544866	0.000209037	0.023667141	307;929;2219;29108	ANXA4;PYCARD;CD14;FCN1	geneontology_Biological_Process
52	GO:0045089	positive regulation of innate immune response	http://amigo.geneontology.org/amigo/term/GO:0045089	244	12	3.535534746	3.394111743	0.000217135	0.024101961	708;912;929;2207;2219;3055;4057;4332;5567;6280;10125;29108	PRKACB;C1QBP;PYCARD;RASGRP1;LTF;HCK;MNDA;FCER1G;S100A9;CD14;CD1D;FCN1	geneontology_Biological_Process
53	GO:0030099	myeloid cell differentiation	http://amigo.geneontology.org/amigo/term/GO:0030099	322	14	4.665746673	3.000591541	0.000234767	0.025558005	212;1230;1236;2038;2207;3202;3276;3958;4057;4830;5657;9935;23601;51327	NME1;CCR7;PRMT1;LGALS3;ALAS2;CCR1;EPB42;AHSP;MAFB;LTF;PRTN3;FCER1G;CLEC5A;HOXA5	geneontology_Biological_Process
54	GO:0030593	neutrophil chemotaxis	http://amigo.geneontology.org/amigo/term/GO:0030593	86	7	1.246131099	5.617386489	0.000240147	0.025650459	708;728;1236;2207;3958;6280;6283	C1QBP;CCR7;LGALS3;C5AR1;FCER1G;S100A9;S100A12	geneontology_Biological_Process
55	GO:0050707	regulation of cytokine secretion	http://amigo.geneontology.org/amigo/term/GO:0050707	146	9	2.115524889	4.254263349	0.000264097	0.027686175	284;307;929;1236;2219;2268;10125;23601;29108	ANGPT1;CCR7;ANXA4;PYCARD;RASGRP1;CD14;FGR;FCN1;CLEC5A	geneontology_Biological_Process
56	GO:0002685	regulation of leukocyte migration	http://amigo.geneontology.org/amigo/term/GO:0002685	147	9	2.130014786	4.225322782	0.000277901	0.028603544	100;708;728;1230;1236;1991;3676;3958;29108	C1QBP;CCR7;ADA;ITGA4;PYCARD;LGALS3;CCR1;C5AR1;ELANE	geneontology_Biological_Process
57	GO:0042455	ribonucleoside biosynthetic process	http://amigo.geneontology.org/amigo/term/GO:0042455	23	4	0.33326762	12.00236616	0.000302387	0.030568081	100;3615;4830;29922	NME7;NME1;IMPDH2;ADA	geneontology_Biological_Process
58	GO:1901070	guanosine-containing compound biosynthetic process	http://amigo.geneontology.org/amigo/term/GO:1901070	10	3	0.144898965	20.70408163	0.000331977	0.032970573	3615;4830;29922	NME7;NME1;IMPDH2	geneontology_Biological_Process
59	GO:0072606	interleukin-8 secretion	http://amigo.geneontology.org/amigo/term/GO:0072606	24	4	0.347757516	11.50226757	0.000358802	0.03442679	307;929;2219;29108	ANXA4;PYCARD;CD14;FCN1	geneontology_Biological_Process
60	GO:0045730	respiratory burst	http://amigo.geneontology.org/amigo/term/GO:0045730	24	4	0.347757516	11.50226757	0.000358802	0.03442679	3055;4353;4688;653361	HCK;NCF1;NCF2;MPO	geneontology_Biological_Process
61	GO:0045088	regulation of innate immune response	http://amigo.geneontology.org/amigo/term/GO:0045088	297	13	4.303499261	3.020797545	0.000370006	0.034910036	708;912;929;2207;2219;2268;3055;4057;4332;5567;6280;10125;29108	PRKACB;C1QBP;PYCARD;RASGRP1;LTF;HCK;MNDA;FCER1G;S100A9;CD14;CD1D;FGR;FCN1	geneontology_Biological_Process
62	GO:0009262	deoxyribonucleotide metabolic process	http://amigo.geneontology.org/amigo/term/GO:0009262	25	4	0.362247413	11.04217687	0.000422366	0.038999702	100;6241;7374;51071	UNG;ADA;DERA;RRM2	geneontology_Biological_Process
63	GO:0019693	ribose phosphate metabolic process	http://amigo.geneontology.org/amigo/term/GO:0019693	342	14	4.955544603	2.825118351	0.000433179	0.038999702	471;481;2203;3101;3295;3615;4436;4830;5198;5836;6095;8803;29922;51071	PFAS;ATIC;MSH2;NME7;HSD17B4;NME1;IMPDH2;DERA;SUCLA2;RORA;ATP1B1;PYGL;HK3;FBP1	geneontology_Biological_Process
64	GO:0050727	regulation of inflammatory response	http://amigo.geneontology.org/amigo/term/GO:0050727	302	13	4.375948743	2.97078434	0.000434019	0.038999702	100;708;728;1236;1991;2207;3055;3848;6095;6280;6283;8673;29108	C1QBP;CCR7;ADA;PYCARD;RORA;VAMP8;KRT1;C5AR1;HCK;FCER1G;ELANE;S100A9;S100A12	geneontology_Biological_Process
65	GO:0006163	purine nucleotide metabolic process	http://amigo.geneontology.org/amigo/term/GO:0006163	343	14	4.9700345	2.816881855	0.000446046	0.039454128	100;471;481;2203;3101;3295;3615;4436;4522;4830;5198;6095;8803;29922	PFAS;ATIC;MTHFD1;MSH2;NME7;HSD17B4;NME1;IMPDH2;ADA;SUCLA2;RORA;ATP1B1;HK3;FBP1	geneontology_Biological_Process
66	GO:0050764	regulation of phagocytosis	http://amigo.geneontology.org/amigo/term/GO:0050764	69	6	0.999802859	6.001183082	0.000472746	0.041172555	566;2207;2268;3055;5657;29108	PYCARD;HCK;PRTN3;AZU1;FCER1G;FGR	geneontology_Biological_Process
67	GO:0002218	activation of innate immune response	http://amigo.geneontology.org/amigo/term/GO:0002218	193	10	2.796550025	3.575834479	0.000489023	0.041944814	708;929;2207;2219;3055;4057;4332;5567;6280;29108	PRKACB;C1QBP;PYCARD;LTF;HCK;MNDA;FCER1G;S100A9;CD14;FCN1	geneontology_Biological_Process
68	GO:0034101	erythrocyte homeostasis	http://amigo.geneontology.org/amigo/term/GO:0034101	98	7	1.420009857	4.929543246	0.000535231	0.045223005	212;2038;3202;3276;5052;9935;51327	PRDX1;PRMT1;ALAS2;EPB42;AHSP;MAFB;HOXA5	geneontology_Biological_Process
69	GO:0042737	drug catabolic process	http://amigo.geneontology.org/amigo/term/GO:0042737	71	6	1.028782652	5.832135671	0.000551569	0.045918102	100;1512;3240;4353;5052;5860	QDPR;PRDX1;ADA;HP;CTSH;MPO	geneontology_Biological_Process
70	GO:0071621	granulocyte chemotaxis	http://amigo.geneontology.org/amigo/term/GO:0071621	99	7	1.434499754	4.87974988	0.000569078	0.046689127	708;728;1236;2207;3958;6280;6283	C1QBP;CCR7;LGALS3;C5AR1;FCER1G;S100A9;S100A12	geneontology_Biological_Process
71	GO:0042559	pteridine-containing compound biosynthetic process	http://amigo.geneontology.org/amigo/term/GO:0042559	12	3	0.173878758	17.25340136	0.000595794	0.048182684	471;4522;5860	ATIC;QDPR;MTHFD1	geneontology_Biological_Process
72	GO:0001906	cell killing	http://amigo.geneontology.org/amigo/term/GO:0001906	131	8	1.898176442	4.214571325	0.000619063	0.049359358	566;912;1512;1991;4057;5052;6283;10125	PRDX1;RASGRP1;LTF;AZU1;ELANE;S100A12;CD1D;CTSH	geneontology_Biological_Process
73	GO:0030098	lymphocyte differentiation	http://amigo.geneontology.org/amigo/term/GO:0030098	280	12	4.05717102	2.957725948	0.000751982	0.057081646	100;912;1236;2207;2322;3676;3702;4436;6095;9935;10125;64919	MSH2;CCR7;ADA;ITGA4;FLT3;RORA;ITK;BCL11B;RASGRP1;MAFB;FCER1G;CD1D	geneontology_Biological_Process
74	GO:0072521	purine-containing compound metabolic process	http://amigo.geneontology.org/amigo/term/GO:0072521	362	14	5.245342533	2.669034465	0.000760426	0.057081646	100;471;481;2203;3101;3295;3615;4436;4522;4830;5198;6095;8803;29922	PFAS;ATIC;MTHFD1;MSH2;NME7;HSD17B4;NME1;IMPDH2;ADA;SUCLA2;RORA;ATP1B1;HK3;FBP1	geneontology_Biological_Process
75	GO:0033008	positive regulation of mast cell activation involved in immune response	http://amigo.geneontology.org/amigo/term/GO:0033008	13	3	0.188368655	15.92621664	0.000766332	0.057081646	2207;2268;8673	VAMP8;FCER1G;FGR	geneontology_Biological_Process
76	GO:0043306	positive regulation of mast cell degranulation	http://amigo.geneontology.org/amigo/term/GO:0043306	13	3	0.188368655	15.92621664	0.000766332	0.057081646	2207;2268;8673	VAMP8;FCER1G;FGR	geneontology_Biological_Process
77	GO:0002227	innate immune response in mucosa	http://amigo.geneontology.org/amigo/term/GO:0002227	13	3	0.188368655	15.92621664	0.000766332	0.057081646	1672;3017;4057	HIST1H2BD;LTF;DEFB1	geneontology_Biological_Process
78	GO:0030838	positive regulation of actin filament polymerization	http://amigo.geneontology.org/amigo/term/GO:0030838	76	6	1.101232134	5.448442535	0.000793556	0.058341851	1236;3055;5216;8936;10788;29108	CCR7;IQGAP2;PYCARD;WASF1;PFN1;HCK	geneontology_Biological_Process
79	GO:0010035	response to inorganic substance	http://amigo.geneontology.org/amigo/term/GO:0010035	453	16	6.563923115	2.437566638	0.000852538	0.06187457	100;241;471;929;1019;1236;2203;2308;2354;3240;3934;4353;5052;5860;8644;653361	CDK4;ATIC;QDPR;PRDX1;CCR7;ADA;FOXO1;FOSB;AKR1C3;NCF1;ALOX5AP;FBP1;CD14;HP;MPO;LCN2	geneontology_Biological_Process
80	GO:2000484	positive regulation of interleukin-8 secretion	http://amigo.geneontology.org/amigo/term/GO:2000484	14	3	0.202858551	14.78862974	0.000965013	0.069002856	929;2219;29108	PYCARD;CD14;FCN1	geneontology_Biological_Process
81	GO:0044282	small molecule catabolic process	http://amigo.geneontology.org/amigo/term/GO:0044282	249	11	3.607984229	3.048793815	0.000976438	0.069002856	34;100;978;3033;3101;3295;3613;5860;8644;26275;51071	HADH;HIBCH;QDPR;ACADM;HSD17B4;ADA;DERA;AKR1C3;IMPA2;HK3;CDA	geneontology_Biological_Process
82	GO:0030595	leukocyte chemotaxis	http://amigo.geneontology.org/amigo/term/GO:0030595	175	9	2.535731888	3.549271137	0.000987322	0.069002856	566;708;728;1230;1236;2207;3958;6280;6283	C1QBP;CCR7;LGALS3;CCR1;C5AR1;AZU1;FCER1G;S100A9;S100A12	geneontology_Biological_Process
83	GO:0045576	mast cell activation	http://amigo.geneontology.org/amigo/term/GO:0045576	54	5	0.782454411	6.390148652	0.001065984	0.073591878	2207;2268;6283;8673;10125	VAMP8;RASGRP1;FCER1G;S100A12;FGR	geneontology_Biological_Process
84	GO:0017001	antibiotic catabolic process	http://amigo.geneontology.org/amigo/term/GO:0017001	32	4	0.463676688	8.62670068	0.001109863	0.074871549	3240;4353;5052;8644	PRDX1;AKR1C3;HP;MPO	geneontology_Biological_Process
85	GO:0006164	purine nucleotide biosynthetic process	http://amigo.geneontology.org/amigo/term/GO:0006164	178	9	2.579201577	3.489451961	0.001113159	0.074871549	100;471;2203;3101;3615;4522;4830;5198;29922	PFAS;ATIC;MTHFD1;NME7;NME1;IMPDH2;ADA;HK3;FBP1	geneontology_Biological_Process
86	GO:0032680	regulation of tumor necrosis factor production	http://amigo.geneontology.org/amigo/term/GO:0032680	111	7	1.608378512	4.352209352	0.001124197	0.074871549	284;566;929;2207;4057;10125;29108	ANGPT1;PYCARD;RASGRP1;LTF;AZU1;FCER1G;CD14	geneontology_Biological_Process
87	GO:0071384	cellular response to corticosteroid stimulus	http://amigo.geneontology.org/amigo/term/GO:0071384	55	5	0.796944308	6.273964131	0.001159083	0.075915432	1789;2308;2322;8644;64754	DNMT3B;FLT3;SMYD3;FOXO1;AKR1C3	geneontology_Biological_Process
88	GO:0001819	positive regulation of cytokine production	http://amigo.geneontology.org/amigo/term/GO:0001819	336	13	4.868605224	2.670169258	0.001171231	0.075915432	566;708;728;929;1236;1991;2207;2219;2268;6095;10125;23601;29108	C1QBP;CCR7;PYCARD;RORA;RASGRP1;C5AR1;AZU1;FCER1G;ELANE;CD14;FGR;FCN1;CLEC5A	geneontology_Biological_Process
89	GO:0009264	deoxyribonucleotide catabolic process	http://amigo.geneontology.org/amigo/term/GO:0009264	15	3	0.217348448	13.80272109	0.001193512	0.075915432	100;7374;51071	UNG;ADA;DERA	geneontology_Biological_Process
90	GO:0046386	deoxyribose phosphate catabolic process	http://amigo.geneontology.org/amigo/term/GO:0046386	15	3	0.217348448	13.80272109	0.001193512	0.075915432	100;7374;51071	UNG;ADA;DERA	geneontology_Biological_Process
91	GO:0032640	tumor necrosis factor production	http://amigo.geneontology.org/amigo/term/GO:0032640	113	7	1.637358305	4.275179098	0.001248054	0.077272814	284;566;929;2207;4057;10125;29108	ANGPT1;PYCARD;RASGRP1;LTF;AZU1;FCER1G;CD14	geneontology_Biological_Process
92	GO:0009165	nucleotide biosynthetic process	http://amigo.geneontology.org/amigo/term/GO:0009165	218	10	3.158797437	3.165761718	0.001250431	0.077272814	100;471;2203;3101;3615;4522;4830;5198;6241;29922	PFAS;ATIC;MTHFD1;NME7;NME1;IMPDH2;ADA;RRM2;HK3;FBP1	geneontology_Biological_Process
93	GO:0032677	regulation of interleukin-8 production	http://amigo.geneontology.org/amigo/term/GO:0032677	56	5	0.811434204	6.161929057	0.001258072	0.077272814	307;929;1991;2219;29108	ANXA4;PYCARD;ELANE;CD14;FCN1	geneontology_Biological_Process
94	GO:0051186	cofactor metabolic process	http://amigo.geneontology.org/amigo/term/GO:0051186	339	13	4.912074914	2.646539442	0.001269453	0.077272814	212;471;2203;3101;3240;3295;4353;4522;5052;5860;8644;8803;51071	ATIC;QDPR;MTHFD1;HSD17B4;PRDX1;DERA;SUCLA2;ALAS2;AKR1C3;HK3;FBP1;HP;MPO	geneontology_Biological_Process
95	GO:1903555	regulation of tumor necrosis factor superfamily cytokine production	http://amigo.geneontology.org/amigo/term/GO:1903555	114	7	1.651848201	4.237677527	0.001313864	0.079125371	284;566;929;2207;4057;10125;29108	ANGPT1;PYCARD;RASGRP1;LTF;AZU1;FCER1G;CD14	geneontology_Biological_Process
96	GO:1901293	nucleoside phosphate biosynthetic process	http://amigo.geneontology.org/amigo/term/GO:1901293	220	10	3.18777723	3.136982066	0.001339403	0.079814333	100;471;2203;3101;3615;4522;4830;5198;6241;29922	PFAS;ATIC;MTHFD1;NME7;NME1;IMPDH2;ADA;RRM2;HK3;FBP1	geneontology_Biological_Process
97	GO:0002705	positive regulation of leukocyte mediated immunity	http://amigo.geneontology.org/amigo/term/GO:0002705	116	7	1.680827994	4.164614122	0.00145362	0.085075479	912;2207;2268;4436;7374;8673;10125	UNG;MSH2;VAMP8;RASGRP1;FCER1G;CD1D;FGR	geneontology_Biological_Process
98	GO:0072522	purine-containing compound biosynthetic process	http://amigo.geneontology.org/amigo/term/GO:0072522	185	9	2.680630853	3.357418643	0.00145775	0.085075479	100;471;2203;3101;3615;4522;4830;5198;29922	PFAS;ATIC;MTHFD1;NME7;NME1;IMPDH2;ADA;HK3;FBP1	geneontology_Biological_Process
99	GO:0033077	T cell differentiation in thymus	http://amigo.geneontology.org/amigo/term/GO:0033077	58	5	0.840413997	5.949448745	0.001474618	0.085181778	100;1236;9935;10125;64919	CCR7;ADA;BCL11B;RASGRP1;MAFB	geneontology_Biological_Process
100	GO:0071706	tumor necrosis factor superfamily cytokine production	http://amigo.geneontology.org/amigo/term/GO:0071706	117	7	1.695317891	4.129019129	0.001527716	0.087357576	284;566;929;2207;4057;10125;29108	ANGPT1;PYCARD;RASGRP1;LTF;AZU1;FCER1G;CD14	geneontology_Biological_Process
101	GO:0002696	positive regulation of leukocyte activation	http://amigo.geneontology.org/amigo/term/GO:0002696	264	11	3.825332676	2.875566893	0.001564924	0.088391084	100;912;1236;2207;2268;3543;4436;7374;8673;10125;29108	UNG;MSH2;CCR7;ADA;PYCARD;VAMP8;IGLL1;RASGRP1;FCER1G;CD1D;FGR	geneontology_Biological_Process
102	GO:1901137	carbohydrate derivative biosynthetic process	http://amigo.geneontology.org/amigo/term/GO:1901137	391	14	5.665549532	2.471075387	0.001591331	0.088391084	100;284;471;978;1236;1462;2203;3101;3615;4830;5198;5836;6241;29922	PFAS;ATIC;NME7;ANGPT1;NME1;CCR7;IMPDH2;ADA;PYGL;RRM2;HK3;CDA;FBP1;VCAN	geneontology_Biological_Process
103	GO:0006956	complement activation	http://amigo.geneontology.org/amigo/term/GO:0006956	59	5	0.854903894	5.848610631	0.001592632	0.088391084	708;728;2219;3543;3848	C1QBP;IGLL1;KRT1;C5AR1;FCN1	geneontology_Biological_Process
104	GO:0002821	positive regulation of adaptive immune response	http://amigo.geneontology.org/amigo/term/GO:0002821	87	6	1.260620996	4.759558996	0.001609553	0.088462903	100;912;2207;4436;7374;29108	UNG;MSH2;ADA;PYCARD;FCER1G;CD1D	geneontology_Biological_Process
105	GO:0033005	positive regulation of mast cell activation	http://amigo.geneontology.org/amigo/term/GO:0033005	17	3	0.246328241	12.17887155	0.00174623	0.094146737	2207;2268;8673	VAMP8;FCER1G;FGR	geneontology_Biological_Process
106	GO:0046134	pyrimidine nucleoside biosynthetic process	http://amigo.geneontology.org/amigo/term/GO:0046134	17	3	0.246328241	12.17887155	0.00174623	0.094146737	978;4830;29922	NME7;NME1;CDA	geneontology_Biological_Process
107	GO:0030218	erythrocyte differentiation	http://amigo.geneontology.org/amigo/term/GO:0030218	89	6	1.289600789	4.652602614	0.001808988	0.096290674	212;2038;3202;3276;9935;51327	PRMT1;ALAS2;EPB42;AHSP;MAFB;HOXA5	geneontology_Biological_Process
108	GO:0009119	ribonucleoside metabolic process	http://amigo.geneontology.org/amigo/term/GO:0009119	61	5	0.883883687	5.656852905	0.001849293	0.096290674	100;978;3615;4830;29922	NME7;NME1;IMPDH2;ADA;CDA	geneontology_Biological_Process
109	GO:0032637	interleukin-8 production	http://amigo.geneontology.org/amigo/term/GO:0032637	61	5	0.883883687	5.656852905	0.001849293	0.096290674	307;929;1991;2219;29108	ANXA4;PYCARD;ELANE;CD14;FCN1	geneontology_Biological_Process
110	GO:0030833	regulation of actin filament polymerization	http://amigo.geneontology.org/amigo/term/GO:0030833	121	7	1.753277477	3.992522629	0.001854033	0.096290674	1236;3055;5216;8195;8936;10788;29108	CCR7;MKKS;IQGAP2;PYCARD;WASF1;PFN1;HCK	geneontology_Biological_Process
111	GO:0050867	positive regulation of cell activation	http://amigo.geneontology.org/amigo/term/GO:0050867	271	11	3.926761952	2.801290258	0.001925333	0.099084614	100;912;1236;2207;2268;3543;4436;7374;8673;10125;29108	UNG;MSH2;CCR7;ADA;PYCARD;VAMP8;IGLL1;RASGRP1;FCER1G;CD1D;FGR	geneontology_Biological_Process
112	GO:0000302	response to reactive oxygen species	http://amigo.geneontology.org/amigo/term/GO:0000302	193	9	2.796550025	3.218251031	0.001951774	0.099540491	100;1236;2308;3240;3934;4353;5052;8644;653361	PRDX1;CCR7;ADA;FOXO1;AKR1C3;NCF1;HP;MPO;LCN2	geneontology_Biological_Process
113	GO:0040014	regulation of multicellular organism growth	http://amigo.geneontology.org/amigo/term/GO:0040014	62	5	0.898373583	5.565613342	0.001988405	0.100503236	1019;5479;8195;51316;79068	CDK4;MKKS;FTO;PLAC8;PPIB	geneontology_Biological_Process
114	GO:0032609	interferon-gamma production	http://amigo.geneontology.org/amigo/term/GO:0032609	91	6	1.318580582	4.550347612	0.002026635	0.100638441	708;929;1236;3702;10125;29108	C1QBP;CCR7;PYCARD;ITK;RASGRP1;CD14	geneontology_Biological_Process
115	GO:0001909	leukocyte mediated cytotoxicity	http://amigo.geneontology.org/amigo/term/GO:0001909	91	6	1.318580582	4.550347612	0.002026635	0.100638441	566;912;1512;1991;5052;10125	PRDX1;RASGRP1;AZU1;ELANE;CD1D;CTSH	geneontology_Biological_Process
116	GO:0030217	T cell differentiation	http://amigo.geneontology.org/amigo/term/GO:0030217	195	9	2.825529818	3.185243328	0.002094126	0.103085619	100;912;1236;2207;3702;6095;9935;10125;64919	CCR7;ADA;RORA;ITK;BCL11B;RASGRP1;MAFB;FCER1G;CD1D	geneontology_Biological_Process
117	GO:0097028	dendritic cell differentiation	http://amigo.geneontology.org/amigo/term/GO:0097028	38	4	0.550616067	7.264590047	0.002130134	0.103954227	1236;2322;3958;5657	CCR7;FLT3;LGALS3;PRTN3	geneontology_Biological_Process
118	GO:0002694	regulation of leukocyte activation	http://amigo.geneontology.org/amigo/term/GO:0002694	405	14	5.868408083	2.385655497	0.002207368	0.10680263	100;912;1236;2207;2268;3543;3958;4332;4436;6095;7374;8673;10125;29108	UNG;MSH2;CCR7;ADA;PYCARD;LGALS3;RORA;VAMP8;IGLL1;RASGRP1;MNDA;FCER1G;CD1D;FGR	geneontology_Biological_Process
119	GO:0002437	inflammatory response to antigenic stimulus	http://amigo.geneontology.org/amigo/term/GO:0002437	39	4	0.565105964	7.078318507	0.002347181	0.111708948	1236;1991;2207;10125	CCR7;RASGRP1;FCER1G;ELANE	geneontology_Biological_Process
120	GO:0009150	purine ribonucleotide metabolic process	http://amigo.geneontology.org/amigo/term/GO:0009150	320	12	4.63676688	2.588010204	0.002348236	0.111708948	471;481;2203;3101;3295;3615;4436;4830;5198;6095;8803;29922	PFAS;ATIC;MSH2;NME7;HSD17B4;NME1;IMPDH2;SUCLA2;RORA;ATP1B1;HK3;FBP1	geneontology_Biological_Process
121	GO:0009164	nucleoside catabolic process	http://amigo.geneontology.org/amigo/term/GO:0009164	19	3	0.275308034	10.89688507	0.002436159	0.112837134	100;978;51071	ADA;DERA;CDA	geneontology_Biological_Process
122	GO:0090023	positive regulation of neutrophil chemotaxis	http://amigo.geneontology.org/amigo/term/GO:0090023	19	3	0.275308034	10.89688507	0.002436159	0.112837134	708;728;1236	C1QBP;CCR7;C5AR1	geneontology_Biological_Process
123	GO:0002385	mucosal immune response	http://amigo.geneontology.org/amigo/term/GO:0002385	19	3	0.275308034	10.89688507	0.002436159	0.112837134	1672;3017;4057	HIST1H2BD;LTF;DEFB1	geneontology_Biological_Process
124	GO:0032760	positive regulation of tumor necrosis factor production	http://amigo.geneontology.org/amigo/term/GO:0032760	65	5	0.941843273	5.30873888	0.002451681	0.112837134	566;929;2207;10125;29108	PYCARD;RASGRP1;AZU1;FCER1G;CD14	geneontology_Biological_Process
125	GO:0043462	regulation of ATPase activity	http://amigo.geneontology.org/amigo/term/GO:0043462	66	5	0.956333169	5.228303443	0.002622206	0.119712156	481;4057;5216;8655;10049	DNAJB6;DYNLL1;ATP1B1;LTF;PFN1	geneontology_Biological_Process
126	GO:0009410	response to xenobiotic stimulus	http://amigo.geneontology.org/amigo/term/GO:0009410	202	9	2.926959093	3.074863609	0.002658928	0.120417513	100;1429;1789;2308;2354;5567;6095;6283;64754	DNMT3B;CRYZ;PRKACB;ADA;SMYD3;RORA;FOXO1;FOSB;S100A12	geneontology_Biological_Process
127	GO:1903557	positive regulation of tumor necrosis factor superfamily cytokine production	http://amigo.geneontology.org/amigo/term/GO:1903557	67	5	0.970823066	5.150269063	0.002801175	0.121832007	566;929;2207;10125;29108	PYCARD;RASGRP1;AZU1;FCER1G;CD14	geneontology_Biological_Process
128	GO:0043303	mast cell degranulation	http://amigo.geneontology.org/amigo/term/GO:0043303	41	4	0.594085757	6.733034677	0.002826043	0.121832007	2207;2268;8673;10125	VAMP8;RASGRP1;FCER1G;FGR	geneontology_Biological_Process
129	GO:0032757	positive regulation of interleukin-8 production	http://amigo.geneontology.org/amigo/term/GO:0032757	41	4	0.594085757	6.733034677	0.002826043	0.121832007	929;1991;2219;29108	PYCARD;ELANE;CD14;FCN1	geneontology_Biological_Process
130	GO:1902624	positive regulation of neutrophil migration	http://amigo.geneontology.org/amigo/term/GO:1902624	20	3	0.28979793	10.35204082	0.002835869	0.121832007	708;728;1236	C1QBP;CCR7;C5AR1	geneontology_Biological_Process
131	GO:0002438	acute inflammatory response to antigenic stimulus	http://amigo.geneontology.org/amigo/term/GO:0002438	20	3	0.28979793	10.35204082	0.002835869	0.121832007	1236;1991;2207	CCR7;FCER1G;ELANE	geneontology_Biological_Process
132	GO:0071624	positive regulation of granulocyte chemotaxis	http://amigo.geneontology.org/amigo/term/GO:0071624	20	3	0.28979793	10.35204082	0.002835869	0.121832007	708;728;1236	C1QBP;CCR7;C5AR1	geneontology_Biological_Process
133	GO:0043901	negative regulation of multi-organism process	http://amigo.geneontology.org/amigo/term/GO:0043901	131	7	1.898176442	3.687749909	0.002907714	0.121832007	100;708;1991;2219;4057;4353;8815	BANF1;C1QBP;ADA;LTF;ELANE;FCN1;MPO	geneontology_Biological_Process
134	GO:0050715	positive regulation of cytokine secretion	http://amigo.geneontology.org/amigo/term/GO:0050715	98	6	1.420009857	4.225322782	0.002947016	0.121832007	929;2219;2268;10125;23601;29108	PYCARD;RASGRP1;CD14;FGR;FCN1;CLEC5A	geneontology_Biological_Process
135	GO:0009127	purine nucleoside monophosphate biosynthetic process	http://amigo.geneontology.org/amigo/term/GO:0009127	98	6	1.420009857	4.225322782	0.002947016	0.121832007	100;471;2203;3101;3615;5198	PFAS;ATIC;IMPDH2;ADA;HK3;FBP1	geneontology_Biological_Process
136	GO:0009168	purine ribonucleoside monophosphate biosynthetic process	http://amigo.geneontology.org/amigo/term/GO:0009168	98	6	1.420009857	4.225322782	0.002947016	0.121832007	100;471;2203;3101;3615;5198	PFAS;ATIC;IMPDH2;ADA;HK3;FBP1	geneontology_Biological_Process
137	GO:0002697	regulation of immune effector process	http://amigo.geneontology.org/amigo/term/GO:0002697	329	12	4.767175949	2.517213572	0.002948416	0.121832007	284;708;728;912;2207;2268;3958;4436;7374;8673;10125;29108	UNG;MSH2;ANGPT1;C1QBP;PYCARD;LGALS3;VAMP8;RASGRP1;C5AR1;FCER1G;CD1D;FGR	geneontology_Biological_Process
138	GO:0009259	ribonucleotide metabolic process	http://amigo.geneontology.org/amigo/term/GO:0009259	329	12	4.767175949	2.517213572	0.002948416	0.121832007	471;481;2203;3101;3295;3615;4436;4830;5198;6095;8803;29922	PFAS;ATIC;MSH2;NME7;HSD17B4;NME1;IMPDH2;SUCLA2;RORA;ATP1B1;HK3;FBP1	geneontology_Biological_Process
139	GO:0098869	cellular oxidant detoxification	http://amigo.geneontology.org/amigo/term/GO:0098869	68	5	0.985312962	5.074529812	0.002988825	0.122606785	241;3240;4353;5052;6280	PRDX1;ALOX5AP;S100A9;HP;MPO	geneontology_Biological_Process
140	GO:0002683	negative regulation of immune system process	http://amigo.geneontology.org/amigo/term/GO:0002683	330	12	4.781665845	2.509585652	0.003022176	0.12308302	100;284;708;929;2207;3202;3276;3958;4057;4332;4830;9935	ANGPT1;NME1;C1QBP;PRMT1;ADA;LGALS3;MAFB;LTF;MNDA;FCER1G;CD14;HOXA5	geneontology_Biological_Process
141	GO:0002279	mast cell activation involved in immune response	http://amigo.geneontology.org/amigo/term/GO:0002279	42	4	0.608575653	6.572724328	0.00308883	0.123548467	2207;2268;8673;10125	VAMP8;RASGRP1;FCER1G;FGR	geneontology_Biological_Process
142	GO:0002448	mast cell mediated immunity	http://amigo.geneontology.org/amigo/term/GO:0002448	42	4	0.608575653	6.572724328	0.00308883	0.123548467	2207;2268;8673;10125	VAMP8;RASGRP1;FCER1G;FGR	geneontology_Biological_Process
143	GO:0031100	animal organ regeneration	http://amigo.geneontology.org/amigo/term/GO:0031100	69	5	0.999802859	5.000985902	0.003185393	0.123548467	471;728;1019;2322;10419	CDK4;ATIC;PRMT5;FLT3;C5AR1	geneontology_Biological_Process
144	GO:0045638	negative regulation of myeloid cell differentiation	http://amigo.geneontology.org/amigo/term/GO:0045638	69	5	0.999802859	5.000985902	0.003185393	0.123548467	3202;3276;4057;4830;9935	NME1;PRMT1;MAFB;LTF;HOXA5	geneontology_Biological_Process
145	GO:0002449	lymphocyte mediated immunity	http://amigo.geneontology.org/amigo/term/GO:0002449	208	9	3.013898472	2.98616562	0.003233789	0.123548467	708;912;1512;2207;3543;4436;5052;7374;10125	UNG;MSH2;PRDX1;C1QBP;IGLL1;RASGRP1;FCER1G;CD1D;CTSH	geneontology_Biological_Process
146	GO:1901654	response to ketone	http://amigo.geneontology.org/amigo/term/GO:1901654	170	8	2.463282405	3.24769908	0.00326812	0.123548467	1019;1236;1789;2308;2354;4830;8644;64754	DNMT3B;CDK4;NME1;CCR7;SMYD3;FOXO1;FOSB;AKR1C3	geneontology_Biological_Process
147	GO:0043302	positive regulation of leukocyte degranulation	http://amigo.geneontology.org/amigo/term/GO:0043302	21	3	0.304287827	9.859086492	0.003273674	0.123548467	2207;2268;8673	VAMP8;FCER1G;FGR	geneontology_Biological_Process
148	GO:0046039	GTP metabolic process	http://amigo.geneontology.org/amigo/term/GO:0046039	21	3	0.304287827	9.859086492	0.003273674	0.123548467	3615;4830;29922	NME7;NME1;IMPDH2	geneontology_Biological_Process
149	GO:0046131	pyrimidine ribonucleoside metabolic process	http://amigo.geneontology.org/amigo/term/GO:0046131	21	3	0.304287827	9.859086492	0.003273674	0.123548467	978;4830;29922	NME7;NME1;CDA	geneontology_Biological_Process
150	GO:0055093	response to hyperoxia	http://amigo.geneontology.org/amigo/term/GO:0055093	21	3	0.304287827	9.859086492	0.003273674	0.123548467	1019;1789;2308	DNMT3B;CDK4;FOXO1	geneontology_Biological_Process
151	GO:0002407	dendritic cell chemotaxis	http://amigo.geneontology.org/amigo/term/GO:0002407	21	3	0.304287827	9.859086492	0.003273674	0.123548467	708;1230;1236	C1QBP;CCR7;CCR1	geneontology_Biological_Process
152	GO:0030041	actin filament polymerization	http://amigo.geneontology.org/amigo/term/GO:0030041	134	7	1.941646131	3.605188344	0.003299421	0.123695521	1236;3055;5216;8195;8936;10788;29108	CCR7;MKKS;IQGAP2;PYCARD;WASF1;PFN1;HCK	geneontology_Biological_Process
153	GO:0001895	retina homeostasis	http://amigo.geneontology.org/amigo/term/GO:0001895	43	4	0.62306555	6.419870274	0.003367826	0.125429359	3848;4057;5052;8195	PRDX1;MKKS;KRT1;LTF	geneontology_Biological_Process
154	GO:0032273	positive regulation of protein polymerization	http://amigo.geneontology.org/amigo/term/GO:0032273	101	6	1.463479547	4.099818145	0.003425079	0.126727908	1236;3055;5216;8936;10788;29108	CCR7;IQGAP2;PYCARD;WASF1;PFN1;HCK	geneontology_Biological_Process
155	GO:0002526	acute inflammatory response	http://amigo.geneontology.org/amigo/term/GO:0002526	137	7	1.985115821	3.526242614	0.003730237	0.133538423	708;728;1236;1991;2207;3240;54210	C1QBP;CCR7;C5AR1;FCER1G;ELANE;TREM1;HP	geneontology_Biological_Process
156	GO:0008064	regulation of actin polymerization or depolymerization	http://amigo.geneontology.org/amigo/term/GO:0008064	137	7	1.985115821	3.526242614	0.003730237	0.133538423	1236;3055;5216;8195;8936;10788;29108	CCR7;MKKS;IQGAP2;PYCARD;WASF1;PFN1;HCK	geneontology_Biological_Process
157	GO:0019692	deoxyribose phosphate metabolic process	http://amigo.geneontology.org/amigo/term/GO:0019692	22	3	0.318777723	9.410946197	0.003750682	0.133538423	100;7374;51071	UNG;ADA;DERA	geneontology_Biological_Process
158	GO:0042558	pteridine-containing compound metabolic process	http://amigo.geneontology.org/amigo/term/GO:0042558	22	3	0.318777723	9.410946197	0.003750682	0.133538423	471;4522;5860	ATIC;QDPR;MTHFD1	geneontology_Biological_Process
159	GO:0002251	organ or tissue specific immune response	http://amigo.geneontology.org/amigo/term/GO:0002251	22	3	0.318777723	9.410946197	0.003750682	0.133538423	1672;3017;4057	HIST1H2BD;LTF;DEFB1	geneontology_Biological_Process
160	GO:0042744	hydrogen peroxide catabolic process	http://amigo.geneontology.org/amigo/term/GO:0042744	22	3	0.318777723	9.410946197	0.003750682	0.133538423	3240;4353;5052	PRDX1;HP;MPO	geneontology_Biological_Process
161	GO:0040017	positive regulation of locomotion	http://amigo.geneontology.org/amigo/term/GO:0040017	430	14	6.230655495	2.246954596	0.003796209	0.133871538	284;566;708;728;1230;1236;1512;1672;1991;2268;3676;3958;5216;29108	ANGPT1;C1QBP;CCR7;ITGA4;PYCARD;LGALS3;CCR1;C5AR1;PFN1;AZU1;ELANE;FGR;CTSH;DEFB1	geneontology_Biological_Process
162	GO:0051260	protein homooligomerization	http://amigo.geneontology.org/amigo/term/GO:0051260	254	10	3.680433711	2.71707108	0.003823416	0.133871538	241;978;1429;1677;2203;2207;3276;3615;3934;29108	DFFB;CRYZ;IMPDH2;PRMT1;PYCARD;ALOX5AP;FCER1G;CDA;FBP1;LCN2	geneontology_Biological_Process
163	GO:1990748	cellular detoxification	http://amigo.geneontology.org/amigo/term/GO:1990748	72	5	1.043272548	4.792611489	0.003830982	0.133871538	241;3240;4353;5052;6280	PRDX1;ALOX5AP;S100A9;HP;MPO	geneontology_Biological_Process
164	GO:0030832	regulation of actin filament length	http://amigo.geneontology.org/amigo/term/GO:0030832	138	7	1.999605717	3.500690131	0.003882955	0.134790059	1236;3055;5216;8195;8936;10788;29108	CCR7;MKKS;IQGAP2;PYCARD;WASF1;PFN1;HCK	geneontology_Biological_Process
165	GO:0050865	regulation of cell activation	http://amigo.geneontology.org/amigo/term/GO:0050865	432	14	6.259635288	2.236552028	0.003955863	0.134790059	100;912;1236;2207;2268;3543;3958;4332;4436;6095;7374;8673;10125;29108	UNG;MSH2;CCR7;ADA;PYCARD;LGALS3;RORA;VAMP8;IGLL1;RASGRP1;MNDA;FCER1G;CD1D;FGR	geneontology_Biological_Process
166	GO:0008037	cell recognition	http://amigo.geneontology.org/amigo/term/GO:0008037	104	6	1.506949236	3.98155416	0.003958669	0.134790059	1236;1462;2219;3543;3958;10574	CCT7;CCR7;LGALS3;IGLL1;FCN1;VCAN	geneontology_Biological_Process
167	GO:0031640	killing of cells of other organism	http://amigo.geneontology.org/amigo/term/GO:0031640	45	4	0.652045343	6.134542706	0.003976319	0.134790059	566;1991;4057;6283	LTF;AZU1;ELANE;S100A12	geneontology_Biological_Process
168	GO:0044364	disruption of cells of other organism	http://amigo.geneontology.org/amigo/term/GO:0044364	45	4	0.652045343	6.134542706	0.003976319	0.134790059	566;1991;4057;6283	LTF;AZU1;ELANE;S100A12	geneontology_Biological_Process
169	GO:0046390	ribose phosphate biosynthetic process	http://amigo.geneontology.org/amigo/term/GO:0046390	176	8	2.550221784	3.136982066	0.004035445	0.135980098	471;2203;3101;3615;4830;5198;5836;29922	PFAS;ATIC;NME7;NME1;IMPDH2;PYGL;HK3;FBP1	geneontology_Biological_Process
170	GO:0071466	cellular response to xenobiotic stimulus	http://amigo.geneontology.org/amigo/term/GO:0071466	105	6	1.521439133	3.943634597	0.004149522	0.138996697	1429;1789;2308;6095;6283;64754	DNMT3B;CRYZ;SMYD3;RORA;FOXO1;S100A12	geneontology_Biological_Process
171	GO:0090022	regulation of neutrophil chemotaxis	http://amigo.geneontology.org/amigo/term/GO:0090022	23	3	0.33326762	9.001774623	0.004267926	0.142121934	708;728;1236	C1QBP;CCR7;C5AR1	geneontology_Biological_Process
172	GO:0046128	purine ribonucleoside metabolic process	http://amigo.geneontology.org/amigo/term/GO:0046128	46	4	0.666535239	6.001183082	0.004306735	0.142181754	100;3615;4830;29922	NME7;NME1;IMPDH2;ADA	geneontology_Biological_Process
173	GO:0002758	innate immune response-activating signal transduction	http://amigo.geneontology.org/amigo/term/GO:0002758	178	8	2.579201577	3.101735076	0.004319954	0.142181754	708;929;2207;2219;3055;4057;5567;6280	PRKACB;C1QBP;LTF;HCK;FCER1G;S100A9;CD14;FCN1	geneontology_Biological_Process
174	GO:0002460	adaptive immune response based on somatic recombination of immune receptors built from immunoglobulin superfamily domains	http://amigo.geneontology.org/amigo/term/GO:0002460	218	9	3.158797437	2.849185546	0.004405627	0.144163317	100;708;912;1512;2207;3543;4436;6095;7374	UNG;MSH2;C1QBP;ADA;RORA;IGLL1;FCER1G;CD1D;CTSH	geneontology_Biological_Process
175	GO:0009156	ribonucleoside monophosphate biosynthetic process	http://amigo.geneontology.org/amigo/term/GO:0009156	107	6	1.550418926	3.8699218	0.004551553	0.148082429	100;471;2203;3101;3615;5198	PFAS;ATIC;IMPDH2;ADA;HK3;FBP1	geneontology_Biological_Process
176	GO:0042278	purine nucleoside metabolic process	http://amigo.geneontology.org/amigo/term/GO:0042278	47	4	0.681025136	5.873498336	0.004655199	0.150589028	100;3615;4830;29922	NME7;NME1;IMPDH2;ADA	geneontology_Biological_Process
177	GO:1901658	glycosyl compound catabolic process	http://amigo.geneontology.org/amigo/term/GO:1901658	24	3	0.347757516	8.62670068	0.004826372	0.154362107	100;978;51071	ADA;DERA;CDA	geneontology_Biological_Process
178	GO:0036336	dendritic cell migration	http://amigo.geneontology.org/amigo/term/GO:0036336	24	3	0.347757516	8.62670068	0.004826372	0.154362107	708;1230;1236	C1QBP;CCR7;CCR1	geneontology_Biological_Process
179	GO:0098754	detoxification	http://amigo.geneontology.org/amigo/term/GO:0098754	78	5	1.130211927	4.423949067	0.005394858	0.16973362	241;3240;4353;5052;6280	PRDX1;ALOX5AP;S100A9;HP;MPO	geneontology_Biological_Process
180	GO:0045123	cellular extravasation	http://amigo.geneontology.org/amigo/term/GO:0045123	49	4	0.710004929	5.63376371	0.005408022	0.16973362	566;1991;3676;5657	ITGA4;PRTN3;AZU1;ELANE	geneontology_Biological_Process
181	GO:0006635	fatty acid beta-oxidation	http://amigo.geneontology.org/amigo/term/GO:0006635	49	4	0.710004929	5.63376371	0.005408022	0.16973362	34;3033;3295;26275	HADH;HIBCH;ACADM;HSD17B4	geneontology_Biological_Process
182	GO:1902622	regulation of neutrophil migration	http://amigo.geneontology.org/amigo/term/GO:1902622	25	3	0.362247413	8.281632653	0.005426918	0.16973362	708;728;1236	C1QBP;CCR7;C5AR1	geneontology_Biological_Process
183	GO:0071396	cellular response to lipid	http://amigo.geneontology.org/amigo/term/GO:0071396	497	15	7.201478561	2.082905597	0.005557044	0.172848491	929;1019;1789;2308;2322;3055;3934;4057;4830;6095;8644;10856;23209;29108;64754	DNMT3B;CDK4;RUVBL2;NME1;MLC1;FLT3;SMYD3;PYCARD;RORA;FOXO1;AKR1C3;LTF;HCK;CD14;LCN2	geneontology_Biological_Process
184	GO:2000147	positive regulation of cell motility	http://amigo.geneontology.org/amigo/term/GO:2000147	404	13	5.853918186	2.220734829	0.005772762	0.178577085	284;708;728;1230;1236;1512;1672;1991;2268;3676;3958;5216;29108	ANGPT1;C1QBP;CCR7;ITGA4;PYCARD;LGALS3;CCR1;C5AR1;PFN1;ELANE;FGR;CTSH;DEFB1	geneontology_Biological_Process
185	GO:0032781	positive regulation of ATPase activity	http://amigo.geneontology.org/amigo/term/GO:0032781	50	4	0.724494825	5.521088435	0.005813236	0.178851803	481;5216;8655;10049	DNAJB6;DYNLL1;ATP1B1;PFN1	geneontology_Biological_Process
186	GO:0002250	adaptive immune response	http://amigo.geneontology.org/amigo/term/GO:0002250	314	11	4.549827501	2.417674076	0.005902193	0.180494032	100;708;912;1512;2207;3543;3702;4436;6095;7374;29108	UNG;MSH2;C1QBP;ADA;PYCARD;RORA;IGLL1;ITK;FCER1G;CD1D;CTSH	geneontology_Biological_Process
187	GO:0009124	nucleoside monophosphate biosynthetic process	http://amigo.geneontology.org/amigo/term/GO:0009124	113	6	1.637358305	3.664439227	0.005930382	0.180494032	100;471;2203;3101;3615;5198	PFAS;ATIC;IMPDH2;ADA;HK3;FBP1	geneontology_Biological_Process
188	GO:0006213	pyrimidine nucleoside metabolic process	http://amigo.geneontology.org/amigo/term/GO:0006213	26	3	0.376737309	7.96310832	0.006070398	0.182790007	978;4830;29922	NME7;NME1;CDA	geneontology_Biological_Process
189	GO:0036296	response to increased oxygen levels	http://amigo.geneontology.org/amigo/term/GO:0036296	26	3	0.376737309	7.96310832	0.006070398	0.182790007	1019;1789;2308	DNMT3B;CDK4;FOXO1	geneontology_Biological_Process
190	GO:0030100	regulation of endocytosis	http://amigo.geneontology.org/amigo/term/GO:0030100	230	9	3.332676195	2.700532387	0.006223384	0.186405156	284;566;929;2207;2268;3055;3958;5657;29108	ANGPT1;PYCARD;LGALS3;HCK;PRTN3;AZU1;FCER1G;CD14;FGR	geneontology_Biological_Process
191	GO:0032496	response to lipopolysaccharide	http://amigo.geneontology.org/amigo/term/GO:0032496	273	10	3.955741745	2.527970895	0.006315754	0.187486584	728;929;1019;1236;1991;3055;3934;4057;4353;29108	CDK4;CCR7;PYCARD;C5AR1;LTF;HCK;ELANE;CD14;MPO;LCN2	geneontology_Biological_Process
192	GO:1901655	cellular response to ketone	http://amigo.geneontology.org/amigo/term/GO:1901655	81	5	1.173681617	4.260099101	0.006325726	0.187486584	1019;1789;2308;8644;64754	DNMT3B;CDK4;SMYD3;FOXO1;AKR1C3	geneontology_Biological_Process
193	GO:0002824	positive regulation of adaptive immune response based on somatic recombination of immune receptors built from immunoglobulin superfamily domains	http://amigo.geneontology.org/amigo/term/GO:0002824	82	5	1.188171513	4.208146673	0.006659606	0.196033308	100;912;2207;4436;7374	UNG;MSH2;ADA;FCER1G;CD1D	geneontology_Biological_Process
194	GO:0071385	cellular response to glucocorticoid stimulus	http://amigo.geneontology.org/amigo/term/GO:0071385	52	4	0.753474618	5.30873888	0.006683347	0.196033308	1789;2308;2322;64754	DNMT3B;FLT3;SMYD3;FOXO1	geneontology_Biological_Process
195	GO:0043304	regulation of mast cell degranulation	http://amigo.geneontology.org/amigo/term/GO:0043304	27	3	0.391227206	7.668178382	0.00675758	0.196177746	2207;2268;8673	VAMP8;FCER1G;FGR	geneontology_Biological_Process
196	GO:0071549	cellular response to dexamethasone stimulus	http://amigo.geneontology.org/amigo/term/GO:0071549	27	3	0.391227206	7.668178382	0.00675758	0.196177746	1789;2308;64754	DNMT3B;SMYD3;FOXO1	geneontology_Biological_Process
197	GO:0051272	positive regulation of cellular component movement	http://amigo.geneontology.org/amigo/term/GO:0051272	413	13	5.984327255	2.172341091	0.006908432	0.198295051	284;708;728;1230;1236;1512;1672;1991;2268;3676;3958;5216;29108	ANGPT1;C1QBP;CCR7;ITGA4;PYCARD;LGALS3;CCR1;C5AR1;PFN1;ELANE;FGR;CTSH;DEFB1	geneontology_Biological_Process
198	GO:0051259	protein complex oligomerization	http://amigo.geneontology.org/amigo/term/GO:0051259	413	13	5.984327255	2.172341091	0.006908432	0.198295051	241;978;1429;1677;2203;2207;3276;3615;3848;3934;10125;23209;29108	DFFB;CRYZ;IMPDH2;PRMT1;MLC1;PYCARD;RASGRP1;KRT1;ALOX5AP;FCER1G;CDA;FBP1;LCN2	geneontology_Biological_Process
199	GO:0038093	Fc receptor signaling pathway	http://amigo.geneontology.org/amigo/term/GO:0038093	117	6	1.695317891	3.539159253	0.0070048	0.198295051	2205;2207;2212;2268;3055;3702	ITK;FCER1A;HCK;FCER1G;FCGR2A;FGR	geneontology_Biological_Process
200	GO:0072376	protein activation cascade	http://amigo.geneontology.org/amigo/term/GO:0072376	83	5	1.20266141	4.157446111	0.007005654	0.198295051	708;728;2219;3543;3848	C1QBP;IGLL1;KRT1;C5AR1;FCN1	geneontology_Biological_Process
201	GO:0032649	regulation of interferon-gamma production	http://amigo.geneontology.org/amigo/term/GO:0032649	83	5	1.20266141	4.157446111	0.007005654	0.198295051	708;929;1236;10125;29108	C1QBP;CCR7;PYCARD;RASGRP1;CD14	geneontology_Biological_Process
202	GO:0002532	production of molecular mediator involved in inflammatory response	http://amigo.geneontology.org/amigo/term/GO:0002532	53	4	0.767964515	5.208573996	0.007149045	0.201346981	2207;8673;29108;81929	SEH1L;PYCARD;VAMP8;FCER1G	geneontology_Biological_Process
203	GO:0042113	B cell activation	http://amigo.geneontology.org/amigo/term/GO:0042113	194	8	2.811039921	2.845921874	0.007189119	0.201473292	100;2322;3543;3676;4332;4436;7374;8935	UNG;MSH2;SKAP2;ADA;ITGA4;FLT3;IGLL1;MNDA	geneontology_Biological_Process
204	GO:0055076	transition metal ion homeostasis	http://amigo.geneontology.org/amigo/term/GO:0055076	84	5	1.217151306	4.107952705	0.007364094	0.204862705	212;2038;3934;4057;6280	ALAS2;EPB42;LTF;S100A9;LCN2	geneontology_Biological_Process
205	GO:0009112	nucleobase metabolic process	http://amigo.geneontology.org/amigo/term/GO:0009112	28	3	0.405717102	7.394314869	0.007489175	0.204862705	100;978;4522	MTHFD1;ADA;CDA	geneontology_Biological_Process
206	GO:0033006	regulation of mast cell activation involved in immune response	http://amigo.geneontology.org/amigo/term/GO:0033006	28	3	0.405717102	7.394314869	0.007489175	0.204862705	2207;2268;8673	VAMP8;FCER1G;FGR	geneontology_Biological_Process
207	GO:0048246	macrophage chemotaxis	http://amigo.geneontology.org/amigo/term/GO:0048246	28	3	0.405717102	7.394314869	0.007489175	0.204862705	566;728;3958	LGALS3;C5AR1;AZU1	geneontology_Biological_Process
208	GO:0070371	ERK1 and ERK2 cascade	http://amigo.geneontology.org/amigo/term/GO:0070371	280	10	4.05717102	2.464771623	0.007500976	0.204862705	284;467;728;1230;1236;1512;2322;10125;10419;29108	PRMT5;ANGPT1;CCR7;FLT3;PYCARD;RASGRP1;CCR1;ATF3;C5AR1;CTSH	geneontology_Biological_Process
209	GO:0019882	antigen processing and presentation	http://amigo.geneontology.org/amigo/term/GO:0019882	156	7	2.260423854	3.096764347	0.007527194	0.204862705	912;1236;1512;2207;8655;8673;29108	CCR7;DYNLL1;PYCARD;VAMP8;FCER1G;CD1D;CTSH	geneontology_Biological_Process
210	GO:0072527	pyrimidine-containing compound metabolic process	http://amigo.geneontology.org/amigo/term/GO:0072527	54	4	0.782454411	5.112118922	0.00763569	0.206821244	978;4830;7374;29922	UNG;NME7;NME1;CDA	geneontology_Biological_Process
211	GO:0060326	cell chemotaxis	http://amigo.geneontology.org/amigo/term/GO:0060326	238	9	3.448595367	2.609758189	0.007724772	0.208237783	566;708;728;1230;1236;2207;3958;6280;6283	C1QBP;CCR7;LGALS3;CCR1;C5AR1;AZU1;FCER1G;S100A9;S100A12	geneontology_Biological_Process
212	GO:0008154	actin polymerization or depolymerization	http://amigo.geneontology.org/amigo/term/GO:0008154	157	7	2.274913751	3.077039733	0.007785355	0.208876284	1236;3055;5216;8195;8936;10788;29108	CCR7;MKKS;IQGAP2;PYCARD;WASF1;PFN1;HCK	geneontology_Biological_Process
213	GO:0032271	regulation of protein polymerization	http://amigo.geneontology.org/amigo/term/GO:0032271	158	7	2.289403647	3.057564798	0.008050013	0.211732449	1236;3055;5216;8195;8936;10788;29108	CCR7;MKKS;IQGAP2;PYCARD;WASF1;PFN1;HCK	geneontology_Biological_Process
214	GO:0002237	response to molecule of bacterial origin	http://amigo.geneontology.org/amigo/term/GO:0002237	283	10	4.10064071	2.438643302	0.008058783	0.211732449	728;929;1019;1236;1991;3055;3934;4057;4353;29108	CDK4;CCR7;PYCARD;C5AR1;LTF;HCK;ELANE;CD14;MPO;LCN2	geneontology_Biological_Process
215	GO:0009144	purine nucleoside triphosphate metabolic process	http://amigo.geneontology.org/amigo/term/GO:0009144	198	8	2.868999507	2.788428503	0.008091011	0.211732449	100;481;2203;3101;3615;4436;4830;29922	MSH2;NME7;NME1;IMPDH2;ADA;ATP1B1;HK3;FBP1	geneontology_Biological_Process
216	GO:0009145	purine nucleoside triphosphate biosynthetic process	http://amigo.geneontology.org/amigo/term/GO:0009145	86	5	1.246131099	4.012418921	0.008119019	0.211732449	2203;3101;3615;4830;29922	NME7;NME1;IMPDH2;HK3;FBP1	geneontology_Biological_Process
217	GO:0009206	purine ribonucleoside triphosphate biosynthetic process	http://amigo.geneontology.org/amigo/term/GO:0009206	86	5	1.246131099	4.012418921	0.008119019	0.211732449	2203;3101;3615;4830;29922	NME7;NME1;IMPDH2;HK3;FBP1	geneontology_Biological_Process
218	GO:0006801	superoxide metabolic process	http://amigo.geneontology.org/amigo/term/GO:0006801	55	4	0.796944308	5.019171305	0.008143659	0.211732449	4353;4688;5052;653361	PRDX1;NCF1;NCF2;MPO	geneontology_Biological_Process
219	GO:0034656	nucleobase-containing small molecule catabolic process	http://amigo.geneontology.org/amigo/term/GO:0034656	29	3	0.420206999	7.139338494	0.008265831	0.211732449	100;978;51071	ADA;DERA;CDA	geneontology_Biological_Process
220	GO:0002888	positive regulation of myeloid leukocyte mediated immunity	http://amigo.geneontology.org/amigo/term/GO:0002888	29	3	0.420206999	7.139338494	0.008265831	0.211732449	2207;2268;8673	VAMP8;FCER1G;FGR	geneontology_Biological_Process
221	GO:0018149	peptide cross-linking	http://amigo.geneontology.org/amigo/term/GO:0018149	29	3	0.420206999	7.139338494	0.008265831	0.211732449	1475;2038;3848	KRT1;EPB42;CSTA	geneontology_Biological_Process
222	GO:0043552	positive regulation of phosphatidylinositol 3-kinase activity	http://amigo.geneontology.org/amigo/term/GO:0043552	29	3	0.420206999	7.139338494	0.008265831	0.211732449	1236;2268;2322	CCR7;FLT3;FGR	geneontology_Biological_Process
223	GO:0032418	lysosome localization	http://amigo.geneontology.org/amigo/term/GO:0032418	56	4	0.811434204	4.929543246	0.008673319	0.212172257	2207;2268;8673;10125	VAMP8;RASGRP1;FCER1G;FGR	geneontology_Biological_Process
224	GO:0001867	complement activation	lectin pathway	http://amigo.geneontology.org/amigo/term/GO:0001867	10	2	0.144898965	13.80272109	0.008695277	0.212172257	2219;3848	KRT1;FCN1	geneontology_Biological_Process
225	GO:0050862	positive regulation of T cell receptor signaling pathway	http://amigo.geneontology.org/amigo/term/GO:0050862	10	2	0.144898965	13.80272109	0.008695277	0.212172257	100;1236	CCR7;ADA	geneontology_Biological_Process
226	GO:0006910	phagocytosis	recognition	http://amigo.geneontology.org/amigo/term/GO:0006910	10	2	0.144898965	13.80272109	0.008695277	0.212172257	2219;3543	IGLL1;FCN1	geneontology_Biological_Process
227	GO:0045647	negative regulation of erythrocyte differentiation	http://amigo.geneontology.org/amigo/term/GO:0045647	10	2	0.144898965	13.80272109	0.008695277	0.212172257	3202;9935	MAFB;HOXA5	geneontology_Biological_Process
228	GO:0009208	pyrimidine ribonucleoside triphosphate metabolic process	http://amigo.geneontology.org/amigo/term/GO:0009208	10	2	0.144898965	13.80272109	0.008695277	0.212172257	4830;29922	NME7;NME1	geneontology_Biological_Process
229	GO:0009209	pyrimidine ribonucleoside triphosphate biosynthetic process	http://amigo.geneontology.org/amigo/term/GO:0009209	10	2	0.144898965	13.80272109	0.008695277	0.212172257	4830;29922	NME7;NME1	geneontology_Biological_Process
230	GO:0032988	ribonucleoprotein complex disassembly	http://amigo.geneontology.org/amigo/term/GO:0032988	10	2	0.144898965	13.80272109	0.008695277	0.212172257	8562;28985	MCTS1;DENR	geneontology_Biological_Process
231	GO:0051238	sequestering of metal ion	http://amigo.geneontology.org/amigo/term/GO:0051238	10	2	0.144898965	13.80272109	0.008695277	0.212172257	3934;6280	S100A9;LCN2	geneontology_Biological_Process
232	GO:0035246	peptidyl-arginine N-methylation	http://amigo.geneontology.org/amigo/term/GO:0035246	10	2	0.144898965	13.80272109	0.008695277	0.212172257	3276;10419	PRMT5;PRMT1	geneontology_Biological_Process
233	GO:0034969	histone arginine methylation	http://amigo.geneontology.org/amigo/term/GO:0034969	10	2	0.144898965	13.80272109	0.008695277	0.212172257	3276;10419	PRMT5;PRMT1	geneontology_Biological_Process
234	GO:0042110	T cell activation	http://amigo.geneontology.org/amigo/term/GO:0042110	379	12	5.491670774	2.185127349	0.008937409	0.217144509	100;912;1236;2207;3702;3958;5699;6095;9935;10125;29108;64919	CCR7;ADA;PYCARD;LGALS3;RORA;ITK;BCL11B;RASGRP1;MAFB;PSMB10;FCER1G;CD1D	geneontology_Biological_Process
235	GO:0042398	cellular modified amino acid biosynthetic process	http://amigo.geneontology.org/amigo/term/GO:0042398	30	3	0.434696895	6.901360544	0.009088144	0.217999923	34;471;4522	ATIC;MTHFD1;ACADM	geneontology_Biological_Process
236	GO:0050856	regulation of T cell receptor signaling pathway	http://amigo.geneontology.org/amigo/term/GO:0050856	30	3	0.434696895	6.901360544	0.009088144	0.217999923	100;1236;3958	CCR7;ADA;LGALS3	geneontology_Biological_Process
237	GO:0072528	pyrimidine-containing compound biosynthetic process	http://amigo.geneontology.org/amigo/term/GO:0072528	30	3	0.434696895	6.901360544	0.009088144	0.217999923	978;4830;29922	NME7;NME1;CDA	geneontology_Biological_Process
238	GO:0009152	purine ribonucleotide biosynthetic process	http://amigo.geneontology.org/amigo/term/GO:0009152	162	7	2.347363233	2.982069371	0.009175494	0.218505801	471;2203;3101;3615;4830;5198;29922	PFAS;ATIC;NME7;NME1;IMPDH2;HK3;FBP1	geneontology_Biological_Process
239	GO:0035264	multicellular organism growth	http://amigo.geneontology.org/amigo/term/GO:0035264	124	6	1.796747166	3.339368005	0.009214253	0.218505801	1019;3202;5479;8195;51316;79068	CDK4;MKKS;FTO;PLAC8;PPIB;HOXA5	geneontology_Biological_Process
240	GO:0055072	iron ion homeostasis	http://amigo.geneontology.org/amigo/term/GO:0055072	57	4	0.825924101	4.843060031	0.009225029	0.218505801	212;2038;3934;4057	ALAS2;EPB42;LTF;LCN2	geneontology_Biological_Process
241	GO:0032535	regulation of cellular component size	http://amigo.geneontology.org/amigo/term/GO:0032535	290	10	4.202069985	2.379779498	0.00948491	0.222796991	1019;1207;1236;1808;3055;5216;8195;8936;10788;29108	CDK4;CLNS1A;CCR7;MKKS;IQGAP2;PYCARD;WASF1;PFN1;HCK;DPYSL2	geneontology_Biological_Process
242	GO:0043900	regulation of multi-organism process	http://amigo.geneontology.org/amigo/term/GO:0043900	290	10	4.202069985	2.379779498	0.00948491	0.222796991	100;708;1991;2219;4057;4353;5479;7153;8815;29108	BANF1;C1QBP;ADA;PYCARD;LTF;TOP2A;PPIB;ELANE;FCN1;MPO	geneontology_Biological_Process
243	GO:0014065	phosphatidylinositol 3-kinase signaling	http://amigo.geneontology.org/amigo/term/GO:0014065	125	6	1.811237063	3.312653061	0.009566296	0.223762255	284;708;2268;2322;10125;653361	ANGPT1;C1QBP;FLT3;RASGRP1;NCF1;FGR	geneontology_Biological_Process
244	GO:0045785	positive regulation of cell adhesion	http://amigo.geneontology.org/amigo/term/GO:0045785	336	11	4.868605224	2.259373988	0.009605057	0.223762255	100;284;566;708;912;1236;1991;3676;10125;22915;29108	ANGPT1;C1QBP;CCR7;ADA;ITGA4;PYCARD;MMRN1;RASGRP1;AZU1;ELANE;CD1D	geneontology_Biological_Process
245	GO:0009201	ribonucleoside triphosphate biosynthetic process	http://amigo.geneontology.org/amigo/term/GO:0009201	90	5	1.304090685	3.834089191	0.00978706	0.225317977	2203;3101;3615;4830;29922	NME7;NME1;IMPDH2;HK3;FBP1	geneontology_Biological_Process
246	GO:0002708	positive regulation of lymphocyte mediated immunity	http://amigo.geneontology.org/amigo/term/GO:0002708	90	5	1.304090685	3.834089191	0.00978706	0.225317977	912;2207;4436;7374;10125	UNG;MSH2;RASGRP1;FCER1G;CD1D	geneontology_Biological_Process
247	GO:0072593	reactive oxygen species metabolic process	http://amigo.geneontology.org/amigo/term/GO:0072593	205	8	2.970428783	2.693213871	0.009870846	0.225317977	2308;3240;4353;4688;5052;6095;8644;653361	PRDX1;RORA;FOXO1;AKR1C3;NCF1;NCF2;HP;MPO	geneontology_Biological_Process
248	GO:0009126	purine nucleoside monophosphate metabolic process	http://amigo.geneontology.org/amigo/term/GO:0009126	205	8	2.970428783	2.693213871	0.009870846	0.225317977	100;471;481;2203;3101;3615;4436;5198	PFAS;ATIC;MSH2;IMPDH2;ADA;ATP1B1;HK3;FBP1	geneontology_Biological_Process
249	GO:0009167	purine ribonucleoside monophosphate metabolic process	http://amigo.geneontology.org/amigo/term/GO:0009167	205	8	2.970428783	2.693213871	0.009870846	0.225317977	100;471;481;2203;3101;3615;4436;5198	PFAS;ATIC;MSH2;IMPDH2;ADA;ATP1B1;HK3;FBP1	geneontology_Biological_Process
522	GO:0060205	cytoplasmic vesicle lumen	http://amigo.geneontology.org/amigo/term/GO:0060205	278	24	3.292815534	7.288595353	1.31E-14	5.02E-12	100;566;978;1512;1991;2219;2268;3101;3240;3615;3934;4057;4332;4353;5657;5836;6280;6282;6283;6286;22915;29108;51071;51316	IMPDH2;ADA;DERA;PYCARD;MMRN1;S100P;LTF;PYGL;PLAC8;PRTN3;MNDA;AZU1;HK3;S100A11;CDA;ELANE;S100A9;S100A12;HP;FGR;FCN1;CTSH;MPO;LCN2	geneontology_Cellular_Component
523	GO:0031983	vesicle lumen	http://amigo.geneontology.org/amigo/term/GO:0031983	279	24	3.304660194	7.262471356	1.42E-14	5.02E-12	100;566;978;1512;1991;2219;2268;3101;3240;3615;3934;4057;4332;4353;5657;5836;6280;6282;6283;6286;22915;29108;51071;51316	IMPDH2;ADA;DERA;PYCARD;MMRN1;S100P;LTF;PYGL;PLAC8;PRTN3;MNDA;AZU1;HK3;S100A11;CDA;ELANE;S100A9;S100A12;HP;FGR;FCN1;CTSH;MPO;LCN2	geneontology_Cellular_Component
524	GO:0034774	secretory granule lumen	http://amigo.geneontology.org/amigo/term/GO:0034774	264	23	3.126990291	7.35531545	4.13E-14	9.73E-12	566;978;1512;1991;2219;2268;3101;3240;3615;3934;4057;4332;4353;5657;5836;6280;6282;6283;6286;22915;29108;51071;51316	IMPDH2;DERA;PYCARD;MMRN1;S100P;LTF;PYGL;PLAC8;PRTN3;MNDA;AZU1;HK3;S100A11;CDA;ELANE;S100A9;S100A12;HP;FGR;FCN1;CTSH;MPO;LCN2	geneontology_Cellular_Component
525	GO:0000323	lytic vacuole	http://amigo.geneontology.org/amigo/term/GO:0000323	451	21	5.341941748	3.931154811	6.26E-08	8.85E-06	100;566;912;1088;1462;1512;1991;3055;4332;4353;4688;5657;6039;8673;10125;10970;23209;29108;51316;81929;653361	SEH1L;ADA;MLC1;PYCARD;VAMP8;RASGRP1;PLAC8;HCK;PRTN3;MNDA;RNASE6;AZU1;NCF1;NCF2;CKAP4;ELANE;CD1D;CTSH;VCAN;MPO;CEACAM8	geneontology_Cellular_Component
526	GO:0005764	lysosome	http://amigo.geneontology.org/amigo/term/GO:0005764	451	21	5.341941748	3.931154811	6.26E-08	8.85E-06	100;566;912;1088;1462;1512;1991;3055;4332;4353;4688;5657;6039;8673;10125;10970;23209;29108;51316;81929;653361	SEH1L;ADA;MLC1;PYCARD;VAMP8;RASGRP1;PLAC8;HCK;PRTN3;MNDA;RNASE6;AZU1;NCF1;NCF2;CKAP4;ELANE;CD1D;CTSH;VCAN;MPO;CEACAM8	geneontology_Cellular_Component
527	GO:0101002	ficolin-1-rich granule	http://amigo.geneontology.org/amigo/term/GO:0101002	152	12	1.80038835	6.665228645	2.22E-07	2.62E-05	978;1512;2207;2219;3101;3615;3848;3958;4332;5836;8655;51071	IMPDH2;DERA;DYNLL1;LGALS3;KRT1;PYGL;MNDA;HK3;FCER1G;CDA;FCN1;CTSH	geneontology_Cellular_Component
528	GO:0030667	secretory granule membrane	http://amigo.geneontology.org/amigo/term/GO:0030667	205	13	2.42815534	5.353858457	8.59E-07	8.35E-05	566;728;929;932;1088;2207;2212;3958;8655;8673;10788;10970;23601	IQGAP2;DYNLL1;LGALS3;VAMP8;C5AR1;AZU1;FCER1G;FCGR2A;CKAP4;CD14;CLEC5A;MS4A3;CEACAM8	geneontology_Cellular_Component
529	GO:0005766	primary lysosome	http://amigo.geneontology.org/amigo/term/GO:0005766	116	10	1.373980583	7.278123233	1.06E-06	8.35E-05	566;1088;1991;4332;4353;5657;8673;10970;29108;51316	PYCARD;VAMP8;PLAC8;PRTN3;MNDA;AZU1;CKAP4;ELANE;MPO;CEACAM8	geneontology_Cellular_Component
530	GO:0042582	azurophil granule	http://amigo.geneontology.org/amigo/term/GO:0042582	116	10	1.373980583	7.278123233	1.06E-06	8.35E-05	566;1088;1991;4332;4353;5657;8673;10970;29108;51316	PYCARD;VAMP8;PLAC8;PRTN3;MNDA;AZU1;CKAP4;ELANE;MPO;CEACAM8	geneontology_Cellular_Component
531	GO:0070820	tertiary granule	http://amigo.geneontology.org/amigo/term/GO:0070820	119	10	1.409514563	7.094641135	1.35E-06	9.51E-05	978;1088;1512;2207;3240;3958;4057;8655;8673;23601	DYNLL1;LGALS3;VAMP8;LTF;FCER1G;CDA;HP;CLEC5A;CTSH;CEACAM8	geneontology_Cellular_Component
532	GO:1904813	ficolin-1-rich granule lumen	http://amigo.geneontology.org/amigo/term/GO:1904813	108	9	1.279223301	7.035519126	4.99E-06	0.000317003	978;1512;2219;3101;3615;3848;4332;5836;51071	IMPDH2;DERA;KRT1;PYGL;MNDA;HK3;CDA;FCN1;CTSH	geneontology_Cellular_Component
533	GO:0042581	specific granule	http://amigo.geneontology.org/amigo/term/GO:0042581	109	9	1.291067961	6.970973079	5.38E-06	0.000317003	932;1088;1991;3240;3934;4057;8673;10970;23601	VAMP8;LTF;CKAP4;ELANE;HP;CLEC5A;MS4A3;LCN2;CEACAM8	geneontology_Cellular_Component
534	GO:0035578	azurophil granule lumen	http://amigo.geneontology.org/amigo/term/GO:0035578	73	7	0.864660194	8.095665843	2.35E-05	0.001276539	566;1991;4332;4353;5657;29108;51316	PYCARD;PLAC8;PRTN3;MNDA;AZU1;ELANE;MPO	geneontology_Cellular_Component
535	GO:0005775	vacuolar lumen	http://amigo.geneontology.org/amigo/term/GO:0005775	125	8	1.480582524	5.403278689	0.000113934	0.005753662	566;1462;1991;4332;4353;5657;29108;51316	PYCARD;PLAC8;PRTN3;MNDA;AZU1;ELANE;VCAN;MPO	geneontology_Cellular_Component
536	GO:0044437	vacuolar part	http://amigo.geneontology.org/amigo/term/GO:0044437	355	13	4.204854369	3.091664743	0.000286613	0.013509027	566;912;1088;1462;1991;4332;4353;5657;8673;10970;29108;51316;81929	SEH1L;PYCARD;VAMP8;PLAC8;PRTN3;MNDA;AZU1;CKAP4;ELANE;CD1D;VCAN;MPO;CEACAM8	geneontology_Cellular_Component
537	GO:0070821	tertiary granule membrane	http://amigo.geneontology.org/amigo/term/GO:0070821	51	5	0.60407767	8.277081324	0.000326318	0.013720748	1088;2207;8655;8673;23601	DYNLL1;VAMP8;FCER1G;CLEC5A;CEACAM8	geneontology_Cellular_Component
538	GO:0034709	methylosome	http://amigo.geneontology.org/amigo/term/GO:0034709	12	3	0.142135922	21.10655738	0.000329919	0.013720748	1207;3276;10419	CLNS1A;PRMT5;PRMT1	geneontology_Cellular_Component
539	GO:0035579	specific granule membrane	http://amigo.geneontology.org/amigo/term/GO:0035579	60	5	0.710679612	7.035519126	0.000697029	0.027377757	932;1088;8673;10970;23601	VAMP8;CKAP4;CLEC5A;MS4A3;CEACAM8	geneontology_Cellular_Component
540	GO:0035577	azurophil granule membrane	http://amigo.geneontology.org/amigo/term/GO:0035577	37	4	0.438252427	9.127159947	0.000914695	0.034036288	566;1088;8673;10970	VAMP8;AZU1;CKAP4;CEACAM8	geneontology_Cellular_Component
541	GO:0035580	specific granule lumen	http://amigo.geneontology.org/amigo/term/GO:0035580	42	4	0.497475728	8.040593286	0.001481178	0.052359632	1991;3240;3934;4057	LTF;ELANE;HP;LCN2	geneontology_Cellular_Component
542	GO:1904724	tertiary granule lumen	http://amigo.geneontology.org/amigo/term/GO:1904724	43	4	0.509320388	7.853602745	0.001618303	0.054091707	978;1512;3240;4057	LTF;CDA;HP;CTSH	geneontology_Cellular_Component
543	GO:0062023	collagen-containing extracellular matrix	http://amigo.geneontology.org/amigo/term/GO:0062023	278	10	3.292815534	3.036914731	0.001683193	0.054091707	307;1287;1462;1991;2219;3848;3958;5657;6280;22915	ANXA4;LGALS3;MMRN1;KRT1;PRTN3;ELANE;S100A9;FCN1;VCAN;COL4A5	geneontology_Cellular_Component
544	GO:0032300	mismatch repair complex	http://amigo.geneontology.org/amigo/term/GO:0032300	10	2	0.118446602	16.8852459	0.005884589	0.166416177	4436;5378	PMS1;MSH2	geneontology_Cellular_Component
545	GO:0031080	nuclear pore outer ring	http://amigo.geneontology.org/amigo/term/GO:0031080	10	2	0.118446602	16.8852459	0.005884589	0.166416177	81929;348995	NUP43;SEH1L	geneontology_Cellular_Component
546	GO:0030681	multimeric ribonuclease P complex	http://amigo.geneontology.org/amigo/term/GO:0030681	10	2	0.118446602	16.8852459	0.005884589	0.166416177	10799;51367	POP5;RPP40	geneontology_Cellular_Component
547	GO:0042599	lamellar body	http://amigo.geneontology.org/amigo/term/GO:0042599	11	2	0.130291262	15.35022355	0.00713681	0.194066338	1512;10970	CKAP4;CTSH	geneontology_Cellular_Component
548	GO:0031012	extracellular matrix	http://amigo.geneontology.org/amigo/term/GO:0031012	344	10	4.074563107	2.454250858	0.007617476	0.199465017	307;1287;1462;1991;2219;3848;3958;5657;6280;22915	ANXA4;LGALS3;MMRN1;KRT1;PRTN3;ELANE;S100A9;FCN1;VCAN;COL4A5	geneontology_Cellular_Component
549	GO:0005767	secondary lysosome	http://amigo.geneontology.org/amigo/term/GO:0005767	12	2	0.142135922	14.07103825	0.008498188	0.207179973	4688;653361	NCF1;NCF2	geneontology_Cellular_Component
550	GO:0030677	ribonuclease P complex	http://amigo.geneontology.org/amigo/term/GO:0030677	12	2	0.142135922	14.07103825	0.008498188	0.207179973	10799;51367	POP5;RPP40	geneontology_Cellular_Component
567	GO:0016814	hydrolase activity	acting on carbon-nitrogen (but not peptide) bonds	in cyclic amidines	http://amigo.geneontology.org/amigo/term/GO:0016814	19	4	0.268051337	14.92251462	0.000124894	0.041124971	100;471;978;4522	ATIC;MTHFD1;ADA;CDA	geneontology_Molecular_Function
568	GO:0019865	immunoglobulin binding	http://amigo.geneontology.org/amigo/term/GO:0019865	19	4	0.268051337	14.92251462	0.000124894	0.041124971	2205;2207;2212;3958	LGALS3;FCER1A;FCER1G;FCGR2A	geneontology_Molecular_Function
569	GO:0016491	oxidoreductase activity	http://amigo.geneontology.org/amigo/term/GO:0016491	393	16	5.544430293	2.885778909	0.000129868	0.041124971	34;241;1429;3033;3295;3615;4353;4522;4688;5052;5860;6241;8644;8991;79068;653361	HADH;QDPR;MTHFD1;ACADM;CRYZ;HSD17B4;PRDX1;IMPDH2;FTO;AKR1C3;SELENBP1;RRM2;NCF1;ALOX5AP;NCF2;MPO	geneontology_Molecular_Function
570	GO:0050786	RAGE receptor binding	http://amigo.geneontology.org/amigo/term/GO:0050786	11	3	0.155187616	19.33143939	0.000417627	0.084942499	6280;6283;6286	S100P;S100A9;S100A12	geneontology_Molecular_Function
571	GO:0030246	carbohydrate binding	http://amigo.geneontology.org/amigo/term/GO:0030246	161	9	2.271382385	3.96234472	0.000447066	0.084942499	1462;2203;2219;3101;3820;3848;3958;5836;23601	LGALS3;KLRB1;KRT1;PYGL;HK3;FBP1;FCN1;CLEC5A;VCAN	geneontology_Molecular_Function
572	GO:0016209	antioxidant activity	http://amigo.geneontology.org/amigo/term/GO:0016209	56	5	0.790046047	6.32874504	0.001116969	0.176853379	241;3240;4353;5052;6280	PRDX1;ALOX5AP;S100A9;HP;MPO	geneontology_Molecular_Function
573	GO:0004252	serine-type endopeptidase activity	http://amigo.geneontology.org/amigo/term/GO:0004252	117	7	1.650631919	4.240800095	0.001309787	0.17775674	566;1512;1991;2219;3240;4057;5657	LTF;PRTN3;AZU1;ELANE;HP;FCN1;CTSH	geneontology_Molecular_Function
574	GO:0008236	serine-type peptidase activity	http://amigo.geneontology.org/amigo/term/GO:0008236	130	7	1.834035466	3.816720085	0.002398046	0.248310849	566;1512;1991;2219;3240;4057;5657	LTF;PRTN3;AZU1;ELANE;HP;FCN1;CTSH	geneontology_Molecular_Function
575	GO:0051082	unfolded protein binding	http://amigo.geneontology.org/amigo/term/GO:0051082	97	6	1.368472617	4.384450172	0.002450266	0.248310849	5479;8195;10049;10574;10856;51327	RUVBL2;CCT7;DNAJB6;MKKS;AHSP;PPIB	geneontology_Molecular_Function
576	GO:0017171	serine hydrolase activity	http://amigo.geneontology.org/amigo/term/GO:0017171	132	7	1.862251396	3.758890993	0.002613798	0.248310849	566;1512;1991;2219;3240;4057;5657	LTF;PRTN3;AZU1;ELANE;HP;FCN1;CTSH	geneontology_Molecular_Function
577	GO:0031406	carboxylic acid binding	http://amigo.geneontology.org/amigo/term/GO:0031406	138	7	1.946899187	3.59546095	0.003351479	0.287349998	212;241;708;1462;2219;5836;6280	C1QBP;ALAS2;PYGL;ALOX5AP;S100A9;FCN1;VCAN	geneontology_Molecular_Function
578	GO:0140097	catalytic activity	acting on DNA	http://amigo.geneontology.org/amigo/term/GO:0140097	140	7	1.975115117	3.544097222	0.003629684	0.287349998	1677;1789;4830;7153;7374;10856;79068	DNMT3B;UNG;DFFB;RUVBL2;NME1;FTO;TOP2A	geneontology_Molecular_Function
579	GO:0043177	organic acid binding	http://amigo.geneontology.org/amigo/term/GO:0043177	146	7	2.059762908	3.398449391	0.004570574	0.304572888	212;241;708;1462;2219;5836;6280	C1QBP;ALAS2;PYGL;ALOX5AP;S100A9;FCN1;VCAN	geneontology_Molecular_Function
580	GO:0019956	chemokine binding	http://amigo.geneontology.org/amigo/term/GO:0019956	26	3	0.366807093	8.178685897	0.005637187	0.304572888	1230;1236;3676	CCR7;ITGA4;CCR1	geneontology_Molecular_Function
581	GO:0005539	glycosaminoglycan binding	http://amigo.geneontology.org/amigo/term/GO:0005539	154	7	2.172626629	3.221906566	0.006098576	0.304572888	307;566;708;1462;1991;4057;4353	C1QBP;ANXA4;LTF;AZU1;ELANE;VCAN;MPO	geneontology_Molecular_Function
582	GO:0003714	transcription corepressor activity	http://amigo.geneontology.org/amigo/term/GO:0003714	196	8	2.765161164	2.89314059	0.006530478	0.304572888	467;708;1789;1991;10409;10419;10856;22797	DNMT3B;RUVBL2;PRMT5;C1QBP;TFEC;ATF3;BASP1;ELANE	geneontology_Molecular_Function
583	GO:0016616	oxidoreductase activity	acting on the CH-OH group of donors	NAD or NADP as acceptor	http://amigo.geneontology.org/amigo/term/GO:0016616	54	4	0.761830117	5.250514403	0.006959684	0.304572888	3033;3295;3615;8644	HADH;HSD17B4;IMPDH2;AKR1C3	geneontology_Molecular_Function
584	GO:0036041	long-chain fatty acid binding	http://amigo.geneontology.org/amigo/term/GO:0036041	10	2	0.141079651	14.17638889	0.008258527	0.304572888	241;6280	ALOX5AP;S100A9	geneontology_Molecular_Function
585	GO:0070402	NADPH binding	http://amigo.geneontology.org/amigo/term/GO:0070402	10	2	0.141079651	14.17638889	0.008258527	0.304572888	1429;5860	QDPR;CRYZ	geneontology_Molecular_Function
586	GO:0071723	lipopeptide binding	http://amigo.geneontology.org/amigo/term/GO:0071723	10	2	0.141079651	14.17638889	0.008258527	0.304572888	912;929	CD14;CD1D	geneontology_Molecular_Function
587	GO:0050664	oxidoreductase activity	acting on NAD(P)H	oxygen as acceptor	http://amigo.geneontology.org/amigo/term/GO:0050664	10	2	0.141079651	14.17638889	0.008258527	0.304572888	4688;653361	NCF1;NCF2	geneontology_Molecular_Function
588	GO:0016273	arginine N-methyltransferase activity	http://amigo.geneontology.org/amigo/term/GO:0016273	10	2	0.141079651	14.17638889	0.008258527	0.304572888	3276;10419	PRMT5;PRMT1	geneontology_Molecular_Function
589	GO:0016274	protein-arginine N-methyltransferase activity	http://amigo.geneontology.org/amigo/term/GO:0016274	10	2	0.141079651	14.17638889	0.008258527	0.304572888	3276;10419	PRMT5;PRMT1	geneontology_Molecular_Function
590	GO:0016614	oxidoreductase activity	acting on CH-OH group of donors	http://amigo.geneontology.org/amigo/term/GO:0016614	57	4	0.804154012	4.97417154	0.008415693	0.304572888	3033;3295;3615;8644	HADH;HSD17B4;IMPDH2;AKR1C3	geneontology_Molecular_Function
591	GO:0016810	hydrolase activity	acting on carbon-nitrogen (but not peptide) bonds	http://amigo.geneontology.org/amigo/term/GO:0016810	90	5	1.269716861	3.937885802	0.008780022	0.304572888	100;471;978;1808;4522	ATIC;MTHFD1;ADA;DPYSL2;CDA	geneontology_Molecular_Function
592	GO:0016853	isomerase activity	http://amigo.geneontology.org/amigo/term/GO:0016853	92	5	1.297932791	3.852279589	0.009607955	0.304572888	2287;3295;5479;7153;54517	FKBP3;PUS7;HSD17B4;TOP2A;PPIB	geneontology_Molecular_Function
